# Supplementary material for: Controlling Floquet states on ultrashort time scales
Source: Nat Commun. 2022 Nov 19;13:7103. doi: 10.1038/s41467-022-34973-4 (PMC9675778; doi:10.1038/s41467-022-34973-4)
Supplement: Supplementary file 3 — Source Data [file 41467_2022_34973_MOESM3_ESM.xlsx]

## Sheet: Figure 1b
Photon energy	Norm. Int.	phase
21.5654	6.71449e-33	NaN
21.5706	3.46906e-33	NaN
21.5758	2.81532e-33	NaN
21.5809	6.3751e-34	NaN
21.5861	4.304e-33	NaN
21.5913	2.24052e-34	NaN
21.5964	1.17938e-32	NaN
21.6016	2.88836e-33	NaN
21.6068	5.57654e-33	NaN
21.6119	9.76222e-34	NaN
21.6171	7.41514e-34	NaN
21.6223	6.07204e-34	NaN
21.6275	2.09195e-33	NaN
21.6326	3.99059e-33	NaN
21.6378	1.57467e-32	NaN
21.643	5.97214e-33	NaN
21.6481	1.94556e-34	NaN
21.6533	3.32317e-33	NaN
21.6585	6.14272e-33	NaN
21.6636	5.40015e-33	NaN
21.6688	1.56112e-33	NaN
21.674	2.75876e-33	NaN
21.6791	3.09404e-34	NaN
21.6843	6.2905e-33	NaN
21.6895	2.23011e-33	NaN
21.6946	2.18649e-33	NaN
21.6998	9.92556e-33	NaN
21.705	7.11384e-33	NaN
21.7101	1.82933e-33	NaN
21.7153	2.79439e-33	NaN
21.7205	4.07394e-34	NaN
21.7256	8.69171e-33	NaN
21.7308	2.11756e-32	NaN
21.736	7.27952e-33	NaN
21.7412	1.49543e-32	NaN
21.7463	5.6418e-34	NaN
21.7515	6.02239e-33	NaN
21.7567	2.76699e-33	NaN
21.7618	7.91312e-34	NaN
21.767	5.5113e-33	NaN
21.7722	8.07317e-33	NaN
21.7773	3.33721e-33	NaN
21.7825	1.15865e-33	NaN
21.7877	5.2039e-34	NaN
21.7928	2.48966e-33	NaN
21.798	8.04791e-33	NaN
21.8032	3.55488e-34	NaN
21.8083	3.79919e-33	NaN
21.8135	1.00336e-33	NaN
21.8187	6.63174e-33	NaN
21.8238	6.13055e-33	NaN
21.829	1.38244e-33	NaN
21.8342	1.66654e-33	NaN
21.8394	9.28334e-33	NaN
21.8445	2.29011e-32	NaN
21.8497	7.64804e-34	NaN
21.8549	5.80918e-34	NaN
21.86	6.51166e-33	NaN
21.8652	1.47165e-33	NaN
21.8704	9.27178e-33	NaN
21.8755	1.86786e-33	NaN
21.8807	6.50595e-33	NaN
21.8859	6.87862e-33	NaN
21.891	2.22994e-32	NaN
21.8962	1.28936e-32	NaN
21.9014	8.77525e-33	NaN
21.9065	1.47408e-33	NaN
21.9117	3.99758e-33	NaN
21.9169	2.9791e-33	NaN
21.922	5.80487e-33	NaN
21.9272	2.18808e-33	NaN
21.9324	4.10872e-33	NaN
21.9375	6.25262e-34	NaN
21.9427	2.42724e-33	NaN
21.9479	2.24904e-33	NaN
21.9531	1.91066e-33	NaN
21.9582	2.20344e-34	NaN
21.9634	3.46622e-33	NaN
21.9686	2.46174e-34	NaN
21.9737	1.1193e-32	NaN
21.9789	1.61594e-33	NaN
21.9841	4.57323e-33	NaN
21.9892	5.08861e-33	NaN
21.9944	1.62549e-34	NaN
21.9996	1.10131e-33	NaN
22.0047	1.48748e-32	NaN
22.0099	1.05893e-33	NaN
22.0151	7.12989e-33	NaN
22.0202	1.91408e-32	NaN
22.0254	3.20022e-33	NaN
22.0306	1.74069e-33	NaN
22.0357	4.85819e-33	NaN
22.0409	1.36107e-32	NaN
22.0461	2.58957e-33	NaN
22.0513	1.80619e-33	NaN
22.0564	3.07393e-32	NaN
22.0616	1.02951e-32	NaN
22.0668	5.27359e-33	NaN
22.0719	6.36447e-34	NaN
22.0771	7.11366e-33	NaN
22.0823	1.88227e-33	NaN
22.0874	5.86747e-33	NaN
22.0926	1.38672e-33	NaN
22.0978	4.14855e-33	NaN
22.1029	4.16498e-33	NaN
22.1081	1.99991e-33	NaN
22.1133	1.6341e-33	NaN
22.1184	2.71315e-33	NaN
22.1236	1.41235e-32	NaN
22.1288	4.66757e-33	NaN
22.1339	5.28908e-33	NaN
22.1391	1.05017e-32	NaN
22.1443	2.52737e-34	NaN
22.1494	4.00858e-32	NaN
22.1546	2.80999e-33	NaN
22.1598	3.19381e-33	NaN
22.165	3.14656e-33	NaN
22.1701	3.50299e-33	NaN
22.1753	1.66159e-33	NaN
22.1805	1.83341e-32	NaN
22.1856	1.26113e-33	NaN
22.1908	4.5923e-36	NaN
22.196	7.73649e-34	NaN
22.2011	3.13694e-33	NaN
22.2063	1.01729e-32	NaN
22.2115	1.46763e-33	NaN
22.2166	1.35004e-32	NaN
22.2218	4.42649e-33	NaN
22.227	3.75148e-34	NaN
22.2321	3.13084e-33	NaN
22.2373	9.55356e-33	NaN
22.2425	5.98755e-33	NaN
22.2476	6.28515e-33	NaN
22.2528	6.41879e-33	NaN
22.258	2.96636e-32	NaN
22.2632	8.009e-33	NaN
22.2683	1.52139e-32	NaN
22.2735	3.70616e-33	NaN
22.2787	4.16554e-33	NaN
22.2838	4.32764e-33	NaN
22.289	7.2423e-33	NaN
22.2942	3.41786e-33	NaN
22.2993	8.31301e-33	NaN
22.3045	1.56872e-33	NaN
22.3097	5.97271e-33	NaN
22.3148	9.94059e-34	NaN
22.32	7.06886e-34	NaN
22.3252	4.96867e-33	NaN
22.3303	4.96255e-34	NaN
22.3355	4.08326e-33	NaN
22.3407	1.3502e-33	NaN
22.3458	3.08355e-33	NaN
22.351	3.89034e-33	NaN
22.3562	1.54692e-33	NaN
22.3613	5.73785e-33	NaN
22.3665	9.57134e-34	NaN
22.3717	3.46918e-33	NaN
22.3769	2.11725e-32	NaN
22.382	2.53612e-33	NaN
22.3872	1.97962e-33	NaN
22.3924	2.30915e-34	NaN
22.3975	5.64469e-33	NaN
22.4027	5.94032e-34	NaN
22.4079	4.6235e-33	NaN
22.413	1.24314e-32	NaN
22.4182	1.2132e-32	NaN
22.4234	1.1771e-33	NaN
22.4285	5.30929e-33	NaN
22.4337	8.48763e-33	NaN
22.4389	2.91687e-33	NaN
22.444	5.53286e-33	NaN
22.4492	3.5757e-33	NaN
22.4544	5.01986e-34	NaN
22.4595	2.94229e-33	NaN
22.4647	1.68755e-33	NaN
22.4699	6.07439e-34	NaN
22.4751	4.81032e-33	NaN
22.4802	6.49734e-33	NaN
22.4854	6.21026e-33	NaN
22.4906	4.61743e-34	NaN
22.4957	6.53698e-33	NaN
22.5009	2.17745e-32	NaN
22.5061	1.25354e-33	NaN
22.5112	4.39877e-34	NaN
22.5164	1.07024e-32	NaN
22.5216	1.45098e-33	NaN
22.5267	1.44279e-33	NaN
22.5319	3.74424e-33	NaN
22.5371	3.23835e-34	NaN
22.5422	3.53412e-33	NaN
22.5474	1.13867e-32	NaN
22.5526	5.08736e-33	NaN
22.5577	4.2652e-33	NaN
22.5629	1.32927e-32	NaN
22.5681	5.39428e-33	NaN
22.5732	8.12418e-33	NaN
22.5784	1.02167e-33	NaN
22.5836	4.70214e-33	NaN
22.5888	4.48927e-33	NaN
22.5939	6.92957e-34	NaN
22.5991	5.71008e-34	NaN
22.6043	4.6707e-33	NaN
22.6094	4.8393e-33	NaN
22.6146	4.12576e-34	NaN
22.6198	9.87635e-34	NaN
22.6249	1.81432e-33	NaN
22.6301	8.3139e-34	NaN
22.6353	1.66159e-33	NaN
22.6404	6.33027e-33	NaN
22.6456	1.56366e-33	NaN
22.6508	1.2336e-32	NaN
22.6559	3.37778e-33	NaN
22.6611	1.09583e-32	NaN
22.6663	5.74551e-33	NaN
22.6714	9.04108e-33	NaN
22.6766	3.56097e-33	NaN
22.6818	1.64438e-32	NaN
22.687	1.34354e-33	NaN
22.6921	1.11854e-32	NaN
22.6973	1.68094e-32	NaN
22.7025	1.11696e-33	NaN
22.7076	1.06445e-32	NaN
22.7128	1.02522e-33	NaN
22.718	1.04901e-32	NaN
22.7231	5.52995e-33	NaN
22.7283	4.43823e-33	NaN
22.7335	3.31833e-33	NaN
22.7386	3.96881e-33	NaN
22.7438	7.89061e-34	NaN
22.749	5.19995e-34	NaN
22.7541	4.51713e-33	NaN
22.7593	5.65169e-33	NaN
22.7645	1.46485e-32	NaN
22.7696	4.70637e-33	NaN
22.7748	2.55413e-33	NaN
22.78	7.79277e-33	NaN
22.7851	1.20469e-33	NaN
22.7903	8.58053e-34	NaN
22.7955	2.59623e-32	NaN
22.8007	3.87804e-33	NaN
22.8058	1.89665e-33	NaN
22.811	1.84759e-33	NaN
22.8162	7.63652e-33	NaN
22.8213	2.35801e-33	NaN
22.8265	5.3954e-33	NaN
22.8317	3.14847e-33	NaN
22.8368	6.17232e-33	NaN
22.842	6.49057e-35	NaN
22.8472	3.70401e-33	NaN
22.8523	5.23949e-33	NaN
22.8575	3.20451e-34	NaN
22.8627	1.36944e-32	NaN
22.8678	7.07083e-35	NaN
22.873	4.88363e-33	NaN
22.8782	7.27105e-34	NaN
22.8833	2.0285e-33	NaN
22.8885	8.52436e-33	NaN
22.8937	3.20697e-33	NaN
22.8989	6.67542e-33	NaN
22.904	2.53161e-33	NaN
22.9092	2.36648e-33	NaN
22.9144	4.82531e-34	NaN
22.9195	3.35748e-33	NaN
22.9247	2.98036e-33	NaN
22.9299	2.78482e-33	NaN
22.935	2.95792e-33	NaN
22.9402	8.59691e-33	NaN
22.9454	3.78845e-33	NaN
22.9505	1.34139e-33	NaN
22.9557	3.35968e-33	NaN
22.9609	2.40653e-33	NaN
22.966	5.45581e-33	NaN
22.9712	1.56098e-33	NaN
22.9764	1.67761e-32	NaN
22.9815	4.80806e-33	NaN
22.9867	3.17662e-33	NaN
22.9919	4.99855e-33	NaN
22.997	6.20283e-33	NaN
23.0022	1.90557e-33	NaN
23.0074	7.78022e-33	NaN
23.0126	5.13656e-33	NaN
23.0177	6.73166e-34	NaN
23.0229	5.46081e-33	NaN
23.0281	7.43167e-33	NaN
23.0332	6.52342e-33	NaN
23.0384	1.89888e-33	NaN
23.0436	4.36182e-34	NaN
23.0487	3.74966e-33	NaN
23.0539	7.93436e-35	NaN
23.0591	1.41494e-33	NaN
23.0642	1.82648e-33	NaN
23.0694	1.58283e-34	NaN
23.0746	1.74986e-32	NaN
23.0797	8.29104e-33	NaN
23.0849	9.49246e-34	NaN
23.0901	4.38466e-34	NaN
23.0952	2.39502e-32	NaN
23.1004	1.13887e-34	NaN
23.1056	9.36806e-33	NaN
23.1108	3.24862e-33	NaN
23.1159	6.91747e-33	NaN
23.1211	1.02076e-33	NaN
23.1263	3.95925e-33	NaN
23.1314	5.50264e-33	NaN
23.1366	1.61698e-33	NaN
23.1418	2.3094e-34	NaN
23.1469	1.35034e-32	NaN
23.1521	6.61693e-33	NaN
23.1573	1.25e-33	NaN
23.1624	3.3751e-33	NaN
23.1676	1.29346e-33	NaN
23.1728	7.87339e-34	NaN
23.1779	1.9308e-33	NaN
23.1831	4.04611e-33	NaN
23.1883	2.40151e-33	NaN
23.1934	9.89812e-34	NaN
23.1986	2.15351e-32	NaN
23.2038	9.25531e-34	NaN
23.2089	4.16101e-33	NaN
23.2141	3.76691e-33	NaN
23.2193	8.58088e-35	NaN
23.2245	1.29422e-32	NaN
23.2296	1.06759e-33	NaN
23.2348	1.88917e-33	NaN
23.24	2.28708e-33	NaN
23.2451	7.5154e-33	NaN
23.2503	7.17642e-33	NaN
23.2555	4.57147e-33	NaN
23.2606	8.31604e-34	NaN
23.2658	1.87717e-33	NaN
23.271	6.60352e-33	NaN
23.2761	1.02392e-32	NaN
23.2813	2.82663e-33	NaN
23.2865	1.66238e-33	NaN
23.2916	3.63278e-33	NaN
23.2968	2.8591e-33	NaN
23.302	2.82989e-32	NaN
23.3071	1.08003e-32	NaN
23.3123	6.40193e-33	NaN
23.3175	1.23107e-34	NaN
23.3227	4.15396e-34	NaN
23.3278	7.25828e-33	NaN
23.333	8.07421e-34	NaN
23.3382	3.94378e-33	NaN
23.3433	1.16485e-33	NaN
23.3485	8.21873e-33	NaN
23.3537	4.68944e-33	NaN
23.3588	2.5276e-32	NaN
23.364	4.66998e-33	NaN
23.3692	2.22345e-33	NaN
23.3743	3.07404e-33	NaN
23.3795	8.43016e-33	NaN
23.3847	4.61742e-33	NaN
23.3898	2.11484e-32	NaN
23.395	5.17607e-34	NaN
23.4002	9.8739e-33	NaN
23.4053	1.26506e-33	NaN
23.4105	5.44792e-33	NaN
23.4157	1.37895e-33	NaN
23.4208	7.07289e-33	NaN
23.426	2.40422e-33	NaN
23.4312	2.97937e-33	NaN
23.4364	7.83476e-33	NaN
23.4415	3.1175e-34	NaN
23.4467	2.8358e-33	NaN
23.4519	8.42807e-33	NaN
23.457	1.17176e-32	NaN
23.4622	2.47215e-33	NaN
23.4674	8.82533e-34	NaN
23.4725	3.38656e-33	NaN
23.4777	1.90747e-33	NaN
23.4829	5.99805e-33	NaN
23.488	1.71811e-33	NaN
23.4932	6.48924e-33	NaN
23.4984	3.5791e-34	NaN
23.5035	3.82099e-33	NaN
23.5087	1.48634e-32	NaN
23.5139	2.68012e-33	NaN
23.519	4.14936e-33	NaN
23.5242	1.84617e-32	NaN
23.5294	3.70561e-34	NaN
23.5346	1.14844e-32	NaN
23.5397	8.16554e-33	NaN
23.5449	1.26107e-33	NaN
23.5501	4.20121e-34	NaN
23.5552	3.99507e-33	NaN
23.5604	1.27485e-32	NaN
23.5656	1.51471e-32	NaN
23.5707	1.06845e-33	NaN
23.5759	1.20986e-32	NaN
23.5811	5.39452e-33	NaN
23.5862	5.26061e-33	NaN
23.5914	9.70462e-34	NaN
23.5966	8.24821e-34	NaN
23.6017	3.37996e-33	NaN
23.6069	3.39709e-33	NaN
23.6121	1.1683e-32	NaN
23.6172	3.76869e-33	NaN
23.6224	7.03001e-33	NaN
23.6276	3.06017e-33	NaN
23.6327	4.80153e-33	NaN
23.6379	1.18516e-32	NaN
23.6431	1.01306e-34	NaN
23.6483	2.26565e-33	NaN
23.6534	1.74726e-33	NaN
23.6586	4.11614e-33	NaN
23.6638	3.44738e-34	NaN
23.6689	1.58396e-32	NaN
23.6741	1.3111e-33	NaN
23.6793	2.59694e-33	NaN
23.6844	1.53437e-32	NaN
23.6896	2.52483e-32	NaN
23.6948	1.82295e-32	NaN
23.6999	2.82943e-33	NaN
23.7051	5.19459e-33	NaN
23.7103	9.41748e-33	NaN
23.7154	2.5443e-33	NaN
23.7206	3.96456e-35	NaN
23.7258	3.52997e-33	NaN
23.7309	4.98001e-33	NaN
23.7361	6.03211e-33	NaN
23.7413	1.01066e-32	NaN
23.7465	3.79948e-33	NaN
23.7516	5.12281e-33	NaN
23.7568	1.24875e-33	NaN
23.762	9.53206e-33	NaN
23.7671	1.36633e-32	NaN
23.7723	1.46747e-33	NaN
23.7775	2.97538e-33	NaN
23.7826	5.07557e-34	NaN
23.7878	1.19258e-32	NaN
23.793	1.35128e-32	NaN
23.7981	1.44977e-33	NaN
23.8033	2.80662e-33	NaN
23.8085	3.52205e-33	NaN
23.8136	4.67321e-34	NaN
23.8188	2.96732e-33	NaN
23.824	1.03967e-33	NaN
23.8291	8.20139e-33	NaN
23.8343	1.46479e-33	NaN
23.8395	7.72962e-33	NaN
23.8446	3.00694e-33	NaN
23.8498	1.24143e-33	NaN
23.855	7.97668e-33	NaN
23.8602	2.22614e-32	NaN
23.8653	4.35803e-33	NaN
23.8705	1.60359e-32	NaN
23.8757	8.55668e-33	NaN
23.8808	7.65955e-33	NaN
23.886	7.09918e-34	NaN
23.8912	9.49142e-33	NaN
23.8963	1.00231e-32	NaN
23.9015	5.08196e-33	NaN
23.9067	3.6477e-33	NaN
23.9118	2.6505e-33	NaN
23.917	1.28447e-33	NaN
23.9222	4.03815e-33	NaN
23.9273	4.89389e-33	NaN
23.9325	1.00877e-33	NaN
23.9377	6.87278e-33	NaN
23.9428	6.05592e-33	NaN
23.948	3.97156e-33	NaN
23.9532	1.93826e-33	NaN
23.9584	6.68853e-33	NaN
23.9635	2.5125e-33	NaN
23.9687	4.7241e-33	NaN
23.9739	3.27052e-33	NaN
23.979	4.9742e-34	NaN
23.9842	1.63873e-33	NaN
23.9894	5.73431e-33	NaN
23.9945	7.69803e-33	NaN
23.9997	2.37548e-33	NaN
24.0049	6.30771e-33	NaN
24.01	4.21448e-34	NaN
24.0152	1.34715e-32	NaN
24.0204	6.27349e-33	NaN
24.0255	1.5471e-33	NaN
24.0307	4.25472e-33	NaN
24.0359	4.37221e-33	NaN
24.041	9.63009e-33	NaN
24.0462	4.86706e-33	NaN
24.0514	4.69792e-33	NaN
24.0565	1.20465e-32	NaN
24.0617	1.1326e-33	NaN
24.0669	1.08586e-34	NaN
24.0721	4.2372e-33	NaN
24.0772	3.09962e-33	NaN
24.0824	4.95831e-33	NaN
24.0876	1.11383e-32	NaN
24.0927	3.47318e-33	NaN
24.0979	6.70988e-33	NaN
24.1031	2.54755e-33	NaN
24.1082	1.90605e-33	NaN
24.1134	1.14675e-32	NaN
24.1186	6.21842e-33	NaN
24.1237	6.2272e-33	NaN
24.1289	5.59427e-33	NaN
24.1341	4.9071e-33	NaN
24.1392	3.79049e-33	NaN
24.1444	1.65213e-33	NaN
24.1496	2.07777e-33	NaN
24.1547	3.1674e-33	NaN
24.1599	1.11378e-33	NaN
24.1651	4.58601e-34	NaN
24.1703	4.44604e-34	NaN
24.1754	1.14498e-33	NaN
24.1806	5.85601e-34	NaN
24.1858	6.44149e-33	NaN
24.1909	3.58935e-33	NaN
24.1961	1.26593e-32	NaN
24.2013	1.24473e-33	NaN
24.2064	1.33738e-32	NaN
24.2116	1.68438e-32	NaN
24.2168	1.66159e-32	NaN
24.2219	8.39616e-33	NaN
24.2271	8.56101e-33	NaN
24.2323	4.42285e-33	NaN
24.2374	2.70008e-33	NaN
24.2426	5.9112e-33	NaN
24.2478	2.19159e-32	NaN
24.2529	1.87026e-33	NaN
24.2581	6.38666e-35	NaN
24.2633	1.66108e-34	NaN
24.2684	3.80347e-33	NaN
24.2736	8.51563e-33	NaN
24.2788	2.80962e-33	NaN
24.284	1.50962e-33	NaN
24.2891	2.72858e-33	NaN
24.2943	2.11917e-33	NaN
24.2995	2.25487e-33	NaN
24.3046	2.07698e-33	NaN
24.3098	3.98784e-33	NaN
24.315	1.1137e-32	NaN
24.3201	1.56018e-33	NaN
24.3253	3.80962e-33	NaN
24.3305	4.7802e-33	NaN
24.3356	4.56874e-33	NaN
24.3408	4.17605e-35	NaN
24.346	1.47789e-32	NaN
24.3511	1.21554e-34	NaN
24.3563	3.54466e-33	NaN
24.3615	3.81982e-33	NaN
24.3666	3.93511e-34	NaN
24.3718	1.6663e-33	NaN
24.377	1.67173e-32	NaN
24.3822	1.59848e-32	NaN
24.3873	5.22412e-33	NaN
24.3925	3.08537e-34	NaN
24.3977	5.51151e-33	NaN
24.4028	2.90301e-34	NaN
24.408	7.62634e-34	NaN
24.4132	4.38119e-33	NaN
24.4183	5.13601e-33	NaN
24.4235	1.43523e-33	NaN
24.4287	1.01444e-32	NaN
24.4338	4.92426e-33	NaN
24.439	2.11843e-33	NaN
24.4442	1.89757e-33	NaN
24.4493	6.46008e-34	NaN
24.4545	1.99194e-33	NaN
24.4597	1.18098e-33	NaN
24.4648	5.83976e-34	NaN
24.47	7.43905e-33	NaN
24.4752	4.97999e-33	NaN
24.4803	1.23118e-32	NaN
24.4855	2.00234e-33	NaN
24.4907	9.47036e-34	NaN
24.4959	2.43949e-34	NaN
24.501	7.08323e-34	NaN
24.5062	4.36531e-33	NaN
24.5114	9.38514e-34	NaN
24.5165	2.56609e-33	NaN
24.5217	7.13075e-33	NaN
24.5269	1.49761e-32	NaN
24.532	8.25391e-35	NaN
24.5372	7.04265e-33	NaN
24.5424	9.64167e-33	NaN
24.5475	6.7919e-33	NaN
24.5527	5.7255e-33	NaN
24.5579	2.12437e-33	NaN
24.563	6.33582e-34	NaN
24.5682	1.36486e-33	NaN
24.5734	3.48355e-33	NaN
24.5785	2.3157e-33	NaN
24.5837	1.62134e-32	NaN
24.5889	1.85813e-32	NaN
24.5941	1.13482e-33	NaN
24.5992	4.05216e-33	NaN
24.6044	5.59097e-33	NaN
24.6096	2.1304e-32	NaN
24.6147	1.37992e-34	NaN
24.6199	4.73367e-33	NaN
24.6251	5.90754e-34	NaN
24.6302	6.49057e-36	NaN
24.6354	2.48594e-33	NaN
24.6406	7.96607e-33	NaN
24.6457	7.13585e-33	NaN
24.6509	1.90258e-33	NaN
24.6561	2.41816e-33	NaN
24.6612	6.88207e-33	NaN
24.6664	2.71194e-33	NaN
24.6716	3.45593e-34	NaN
24.6767	4.61063e-33	NaN
24.6819	5.00148e-33	NaN
24.6871	2.42783e-33	NaN
24.6922	2.18655e-33	NaN
24.6974	2.37879e-33	NaN
24.7026	4.74543e-33	NaN
24.7078	6.57301e-33	NaN
24.7129	1.28525e-33	NaN
24.7181	5.29247e-34	NaN
24.7233	1.09725e-33	NaN
24.7284	6.19186e-33	NaN
24.7336	5.32227e-34	NaN
24.7388	1.81095e-32	NaN
24.7439	9.26934e-33	NaN
24.7491	9.81699e-35	NaN
24.7543	2.27283e-33	NaN
24.7594	1.50239e-34	NaN
24.7646	3.95326e-33	NaN
24.7698	3.59541e-33	NaN
24.7749	1.39393e-34	NaN
24.7801	9.71794e-34	NaN
24.7853	3.05528e-34	NaN
24.7904	6.2084e-33	NaN
24.7956	3.0394e-33	NaN
24.8008	2.19142e-32	NaN
24.806	5.56796e-33	NaN
24.8111	9.15265e-34	NaN
24.8163	5.35115e-33	NaN
24.8215	8.51563e-33	NaN
24.8266	5.68119e-33	NaN
24.8318	2.5721e-33	NaN
24.837	1.01772e-32	NaN
24.8421	6.05613e-33	NaN
24.8473	1.52452e-32	NaN
24.8525	1.68166e-33	NaN
24.8576	1.00509e-32	NaN
24.8628	3.50152e-33	NaN
24.868	3.5074e-33	NaN
24.8731	1.29811e-32	NaN
24.8783	3.14976e-33	NaN
24.8835	2.8922e-32	NaN
24.8886	1.34968e-33	NaN
24.8938	5.98576e-33	NaN
24.899	2.82377e-33	NaN
24.9041	8.93119e-33	NaN
24.9093	2.71067e-33	NaN
24.9145	1.37592e-33	NaN
24.9197	1.87279e-33	NaN
24.9248	0	NaN
24.93	1.31098e-32	NaN
24.9352	1.17364e-33	NaN
24.9403	6.07449e-33	NaN
24.9455	1.50121e-32	NaN
24.9507	8.51563e-33	NaN
24.9558	6.64634e-33	NaN
24.961	1.1101e-33	NaN
24.9662	5.78739e-34	NaN
24.9713	2.53511e-32	NaN
24.9765	5.72669e-33	NaN
24.9817	3.70876e-33	NaN
24.9868	6.9299e-34	NaN
24.992	3.75947e-33	NaN
24.9972	3.84395e-33	NaN
25.0023	8.56276e-34	NaN
25.0075	7.8841e-33	NaN
25.0127	4.90402e-34	NaN
25.0179	1.92121e-33	NaN
25.023	6.75019e-34	NaN
25.0282	9.04785e-33	NaN
25.0334	2.78698e-33	NaN
25.0385	8.65035e-34	NaN
25.0437	4.65049e-33	NaN
25.0489	6.24995e-34	NaN
25.054	1.65038e-33	NaN
25.0592	3.14443e-33	NaN
25.0644	4.2161e-33	NaN
25.0695	6.85982e-33	NaN
25.0747	4.44259e-33	NaN
25.0799	2.82481e-33	NaN
25.085	1.96315e-32	NaN
25.0902	1.34095e-33	NaN
25.0954	3.46104e-33	NaN
25.1005	1.72129e-32	NaN
25.1057	4.11502e-33	NaN
25.1109	3.3751e-33	NaN
25.116	1.88765e-33	NaN
25.1212	1.59174e-32	NaN
25.1264	9.04683e-34	NaN
25.1316	4.99119e-33	NaN
25.1367	4.14299e-33	NaN
25.1419	7.40442e-33	NaN
25.1471	2.59623e-34	NaN
25.1522	2.33101e-34	NaN
25.1574	1.17025e-32	NaN
25.1626	6.18218e-33	NaN
25.1677	1.04032e-32	NaN
25.1729	4.77245e-33	NaN
25.1781	1.46726e-34	NaN
25.1832	1.63677e-34	NaN
25.1884	1.49931e-32	NaN
25.1936	7.1741e-34	NaN
25.1987	4.39966e-33	NaN
25.2039	1.10668e-33	NaN
25.2091	1.54753e-32	NaN
25.2142	3.24528e-34	NaN
25.2194	6.73641e-33	NaN
25.2246	1.45398e-34	NaN
25.2298	3.00677e-34	NaN
25.2349	7.85427e-33	NaN
25.2401	1.15156e-33	NaN
25.2453	4.49356e-33	NaN
25.2504	1.93419e-33	NaN
25.2556	4.76543e-33	NaN
25.2608	6.30173e-33	NaN
25.2659	3.87941e-33	NaN
25.2711	8.52751e-34	NaN
25.2763	1.40217e-33	NaN
25.2814	3.18038e-33	NaN
25.2866	7.44378e-33	NaN
25.2918	4.76028e-33	NaN
25.2969	4.16586e-33	NaN
25.3021	1.02583e-32	NaN
25.3073	7.32461e-33	NaN
25.3124	2.46708e-33	NaN
25.3176	1.17867e-32	NaN
25.3228	3.59001e-33	NaN
25.3279	4.37156e-34	NaN
25.3331	2.16456e-33	NaN
25.3383	3.1674e-33	NaN
25.3435	9.73668e-34	NaN
25.3486	5.84151e-34	NaN
25.3538	4.50851e-33	NaN
25.359	7.05239e-33	NaN
25.3641	2.45929e-33	NaN
25.3693	9.05107e-34	NaN
25.3745	6.48489e-33	NaN
25.3796	1.11533e-32	NaN
25.3848	1.58528e-33	NaN
25.39	6.11499e-33	NaN
25.3951	1.8725e-33	NaN
25.4003	2.5714e-34	NaN
25.4055	1.04302e-33	NaN
25.4106	4.48031e-33	NaN
25.4158	1.80254e-32	NaN
25.421	1.00734e-32	NaN
25.4261	4.737e-33	NaN
25.4313	4.2632e-34	NaN
25.4365	3.33405e-33	NaN
25.4417	9.93629e-33	NaN
25.4468	4.78587e-33	NaN
25.452	3.85433e-33	NaN
25.4572	4.75272e-33	NaN
25.4623	1.06748e-32	NaN
25.4675	5.1309e-34	NaN
25.4727	3.57789e-33	NaN
25.4778	0	NaN
25.483	5.13054e-33	NaN
25.4882	6.09633e-33	NaN
25.4933	1.00194e-32	NaN
25.4985	5.67073e-34	NaN
25.5037	1.01677e-32	NaN
25.5088	2.51056e-32	NaN
25.514	1.64601e-32	NaN
25.5192	2.65576e-33	NaN
25.5243	4.26239e-34	NaN
25.5295	3.20941e-33	NaN
25.5347	4.80783e-33	NaN
25.5398	3.90051e-33	NaN
25.545	8.05711e-33	NaN
25.5502	6.2019e-33	NaN
25.5554	2.72699e-33	NaN
25.5605	6.98156e-33	NaN
25.5657	4.3679e-33	NaN
25.5709	6.91895e-33	NaN
25.576	9.18029e-33	NaN
25.5812	1.93048e-33	NaN
25.5864	5.79972e-33	NaN
25.5915	1.78842e-33	NaN
25.5967	3.48217e-33	NaN
25.6019	1.13514e-33	NaN
25.607	9.48635e-34	NaN
25.6122	9.44734e-34	NaN
25.6174	5.65978e-33	NaN
25.6225	5.42267e-34	NaN
25.6277	1.45642e-32	NaN
25.6329	6.23052e-33	NaN
25.638	1.03849e-34	NaN
25.6432	1.66159e-32	NaN
25.6484	1.56909e-33	NaN
25.6536	2.09301e-33	NaN
25.6587	3.86029e-34	NaN
25.6639	1.393e-33	NaN
25.6691	5.29793e-33	NaN
25.6742	4.13863e-34	NaN
25.6794	4.0867e-33	NaN
25.6846	2.9375e-33	NaN
25.6897	8.60603e-33	NaN
25.6949	1.05523e-33	NaN
25.7001	1.24427e-32	NaN
25.7052	4.41359e-33	NaN
25.7104	1.37708e-33	NaN
25.7156	1.50961e-32	NaN
25.7207	1.06159e-32	NaN
25.7259	6.79157e-33	NaN
25.7311	1.16355e-33	NaN
25.7362	1.30658e-33	NaN
25.7414	8.70352e-34	NaN
25.7466	1.20493e-33	NaN
25.7517	2.49993e-33	NaN
25.7569	1.53841e-32	NaN
25.7621	5.1314e-36	NaN
25.7673	4.76846e-33	NaN
25.7724	9.89782e-35	NaN
25.7776	4.35122e-32	NaN
25.7828	5.98552e-33	NaN
25.7879	4.04314e-33	NaN
25.7931	9.92547e-34	NaN
25.7983	3.95736e-33	NaN
25.8034	1.24178e-32	NaN
25.8086	2.71701e-33	NaN
25.8138	1.41031e-33	NaN
25.8189	3.59225e-33	NaN
25.8241	2.55185e-32	NaN
25.8293	8.11321e-33	NaN
25.8344	1.10988e-32	NaN
25.8396	2.76052e-34	NaN
25.8448	1.87577e-32	NaN
25.8499	6.4402e-34	NaN
25.8551	9.01545e-33	NaN
25.8603	1.11028e-32	NaN
25.8655	1.01942e-32	NaN
25.8706	1.49666e-34	NaN
25.8758	6.10455e-34	NaN
25.881	1.0396e-32	NaN
25.8861	7.81899e-33	NaN
25.8913	2.13811e-33	NaN
25.8965	1.01123e-32	NaN
25.9016	2.05016e-33	NaN
25.9068	4.03572e-33	NaN
25.912	4.91718e-34	NaN
25.9171	1.73579e-33	NaN
25.9223	1.07158e-32	NaN
25.9275	8.38432e-33	NaN
25.9326	1.08073e-33	NaN
25.9378	3.3751e-33	NaN
25.943	6.69422e-33	NaN
25.9481	2.57493e-33	NaN
25.9533	6.49057e-33	NaN
25.9585	1.24723e-32	NaN
25.9636	6.97522e-33	NaN
25.9688	1.86023e-32	NaN
25.974	4.55553e-33	NaN
25.9792	5.10726e-33	NaN
25.9843	8.02624e-33	NaN
25.9895	1.17171e-32	NaN
25.9947	1.91532e-33	NaN
25.9998	4.63698e-33	NaN
26.005	6.05104e-33	NaN
26.0102	9.41132e-35	NaN
26.0153	3.19255e-33	NaN
26.0205	5.03999e-33	NaN
26.0257	2.99348e-33	NaN
26.0308	3.01457e-34	NaN
26.036	2.65788e-33	NaN
26.0412	1.55427e-32	NaN
26.0463	2.42837e-33	NaN
26.0515	3.85524e-33	NaN
26.0567	1.47409e-35	NaN
26.0618	2.32146e-34	NaN
26.067	2.71836e-34	NaN
26.0722	2.58159e-33	NaN
26.0774	9.19988e-34	NaN
26.0825	4.35728e-33	NaN
26.0877	4.04853e-33	NaN
26.0929	8.10719e-34	NaN
26.098	1.85279e-33	NaN
26.1032	8.13824e-34	NaN
26.1084	1.03716e-32	NaN
26.1135	1.591e-33	NaN
26.1187	1.28541e-32	NaN
26.1239	8.82717e-34	NaN
26.129	2.73206e-33	NaN
26.1342	6.0254e-33	NaN
26.1394	9.41133e-33	NaN
26.1445	8.89587e-33	NaN
26.1497	2.79494e-33	NaN
26.1549	3.1051e-34	NaN
26.16	1.61317e-33	NaN
26.1652	8.31604e-33	NaN
26.1704	2.56004e-32	NaN
26.1755	3.92594e-33	NaN
26.1807	1.85405e-33	NaN
26.1859	6.77452e-33	NaN
26.1911	6.24393e-33	NaN
26.1962	6.11627e-33	NaN
26.2014	1.44957e-32	NaN
26.2066	4.48532e-33	NaN
26.2117	3.43313e-33	NaN
26.2169	4.88555e-33	NaN
26.2221	1.29721e-32	NaN
26.2272	1.21407e-32	NaN
26.2324	6.33058e-33	NaN
26.2376	5.33715e-33	NaN
26.2427	8.59139e-33	NaN
26.2479	4.47646e-33	NaN
26.2531	2.60028e-33	NaN
26.2582	5.73925e-34	NaN
26.2634	3.32317e-33	NaN
26.2686	5.03668e-33	NaN
26.2737	2.19803e-35	NaN
26.2789	1.75731e-33	NaN
26.2841	2.23294e-33	NaN
26.2893	1.67365e-33	NaN
26.2944	2.05289e-32	NaN
26.2996	4.03499e-33	NaN
26.3048	1.25657e-32	NaN
26.3099	5.29203e-35	NaN
26.3151	5.35857e-33	NaN
26.3203	1.13615e-32	NaN
26.3254	3.32317e-33	NaN
26.3306	3.90445e-33	NaN
26.3358	1.38235e-34	NaN
26.3409	6.17159e-33	NaN
26.3461	2.99275e-33	NaN
26.3513	5.84715e-33	NaN
26.3564	4.11683e-33	NaN
26.3616	3.13397e-33	NaN
26.3668	3.32317e-33	NaN
26.3719	4.41359e-33	NaN
26.3771	1.87585e-33	NaN
26.3823	1.7848e-33	NaN
26.3874	3.65394e-34	NaN
26.3926	1.35004e-33	NaN
26.3978	1.8465e-33	NaN
26.403	2.88604e-33	NaN
26.4081	3.53555e-33	NaN
26.4133	5.57691e-33	NaN
26.4185	2.71967e-33	NaN
26.4236	4.27723e-33	NaN
26.4288	3.63762e-33	NaN
26.434	8.03528e-33	NaN
26.4391	2.08861e-32	NaN
26.4443	1.15852e-34	NaN
26.4495	3.89583e-33	NaN
26.4546	3.66545e-33	NaN
26.4598	1.5732e-34	NaN
26.465	2.86359e-33	NaN
26.4701	4.81665e-33	NaN
26.4753	2.70008e-33	NaN
26.4805	2.30851e-33	NaN
26.4856	2.2387e-32	NaN
26.4908	5.53082e-34	NaN
26.496	1.80865e-33	NaN
26.5012	4.86662e-33	NaN
26.5063	1.08003e-32	NaN
26.5115	1.78767e-32	NaN
26.5167	1.86928e-33	NaN
26.5218	8.71706e-34	NaN
26.527	6.61277e-33	NaN
26.5322	1.86077e-33	NaN
26.5373	2.8591e-33	NaN
26.5425	6.31202e-34	NaN
26.5477	1.54924e-32	NaN
26.5528	9.67313e-34	NaN
26.558	3.03943e-33	NaN
26.5632	8.50251e-33	NaN
26.5683	1.03331e-32	NaN
26.5735	6.09821e-33	NaN
26.5787	1.32933e-32	NaN
26.5838	4.92928e-34	NaN
26.589	9.36649e-33	NaN
26.5942	2.18355e-33	NaN
26.5993	3.51693e-33	NaN
26.6045	6.71338e-33	NaN
26.6097	2.9477e-33	NaN
26.6149	4.4217e-34	NaN
26.62	1.56428e-34	NaN
26.6252	3.93011e-33	NaN
26.6304	5.79106e-33	NaN
26.6355	4.70557e-33	NaN
26.6407	8.00125e-33	NaN
26.6459	9.80799e-33	NaN
26.651	1.31135e-33	NaN
26.6562	5.14284e-33	NaN
26.6614	2.54331e-32	NaN
26.6665	2.0985e-33	NaN
26.6717	2.01926e-34	NaN
26.6769	2.44701e-34	NaN
26.682	4.15396e-33	NaN
26.6872	8.60978e-33	NaN
26.6924	6.89181e-34	NaN
26.6975	5.23812e-33	NaN
26.7027	1.94418e-32	NaN
26.7079	1.2375e-33	NaN
26.7131	1.17138e-32	NaN
26.7182	1.95612e-32	NaN
26.7234	7.95893e-33	NaN
26.7286	3.86996e-33	NaN
26.7337	1.29811e-33	NaN
26.7389	1.26242e-33	NaN
26.7441	1.84235e-33	NaN
26.7492	5.4032e-33	NaN
26.7544	3.37113e-33	NaN
26.7596	1.48601e-33	NaN
26.7647	4.75881e-33	NaN
26.7699	4.62129e-33	NaN
26.7751	8.43774e-34	NaN
26.7802	6.71392e-33	NaN
26.7854	4.67321e-34	NaN
26.7906	7.89524e-33	NaN
26.7957	5.94213e-34	NaN
26.8009	1.00308e-34	NaN
26.8061	4.5632e-33	NaN
26.8112	7.79226e-34	NaN
26.8164	6.06618e-33	NaN
26.8216	2.68616e-34	NaN
26.8268	1.83816e-33	NaN
26.8319	1.34538e-32	NaN
26.8371	5.90709e-34	NaN
26.8423	1.01422e-32	NaN
26.8474	3.35779e-33	NaN
26.8526	6.81054e-34	NaN
26.8578	2.07838e-32	NaN
26.8629	2.13714e-32	NaN
26.8681	3.98149e-33	NaN
26.8733	8.88884e-33	NaN
26.8784	8.79711e-33	NaN
26.8836	1.29013e-34	NaN
26.8888	6.64634e-33	NaN
26.8939	1.53352e-32	NaN
26.8991	2.41437e-34	NaN
26.9043	9.16793e-33	NaN
26.9094	1.35004e-32	NaN
26.9146	1.46687e-33	NaN
26.9198	3.07968e-33	NaN
26.925	1.44466e-32	NaN
26.9301	8.3523e-35	NaN
26.9353	7.32317e-33	NaN
26.9405	2.98764e-34	NaN
26.9456	9.46653e-33	NaN
26.9508	2.78962e-33	NaN
26.956	4.63452e-33	NaN
26.9611	2.20332e-33	NaN
26.9663	8.70548e-34	NaN
26.9715	5.18885e-34	NaN
26.9766	8.2218e-33	NaN
26.9818	8.13338e-33	NaN
26.987	1.62365e-33	NaN
26.9921	3.84855e-33	NaN
26.9973	8.22221e-33	NaN
27.0025	2.23074e-33	NaN
27.0076	1.01368e-32	NaN
27.0128	2.82793e-34	NaN
27.018	1.36765e-33	NaN
27.0231	2.27864e-34	NaN
27.0283	1.51819e-32	NaN
27.0335	5.41865e-33	NaN
27.0387	5.46506e-33	NaN
27.0438	1.44801e-33	NaN
27.049	2.77647e-34	NaN
27.0542	5.93238e-33	NaN
27.0593	2.18408e-33	NaN
27.0645	8.30793e-34	NaN
27.0697	3.61736e-34	NaN
27.0748	1.04785e-32	NaN
27.08	7.13279e-33	NaN
27.0852	1.72031e-33	NaN
27.0903	8.83929e-35	NaN
27.0955	3.91554e-33	NaN
27.1007	4.38536e-33	NaN
27.1058	1.08122e-32	NaN
27.111	1.80532e-33	NaN
27.1162	1.94108e-34	NaN
27.1213	5.33784e-33	NaN
27.1265	3.31747e-33	NaN
27.1317	6.09483e-34	NaN
27.1369	9.60604e-33	NaN
27.142	7.85818e-33	NaN
27.1472	1.07829e-32	NaN
27.1524	3.31427e-33	NaN
27.1575	1.20178e-33	NaN
27.1627	2.0879e-32	NaN
27.1679	8.32091e-33	NaN
27.173	1.44713e-34	NaN
27.1782	1.03546e-32	NaN
27.1834	7.67226e-33	NaN
27.1885	8.75633e-33	NaN
27.1937	1.38035e-33	NaN
27.1989	1.5162e-32	NaN
27.204	1.04259e-32	NaN
27.2092	2.44632e-34	NaN
27.2144	2.8351e-33	NaN
27.2195	4.15785e-33	NaN
27.2247	6.12465e-34	NaN
27.2299	4.44636e-33	NaN
27.235	5.19246e-33	NaN
27.2402	2.25849e-33	NaN
27.2454	3.65948e-33	NaN
27.2506	4.42048e-33	NaN
27.2557	3.67177e-33	NaN
27.2609	6.84974e-34	NaN
27.2661	5.19246e-33	NaN
27.2712	2.142e-33	NaN
27.2764	3.97686e-34	NaN
27.2816	4.30568e-33	NaN
27.2867	8.8312e-33	NaN
27.2919	2.9613e-33	NaN
27.2971	1.88141e-33	NaN
27.3022	1.15876e-32	NaN
27.3074	4.30955e-33	NaN
27.3126	1.95505e-32	NaN
27.3177	1.20465e-32	NaN
27.3229	3.55532e-33	NaN
27.3281	6.50922e-34	NaN
27.3332	1.89131e-32	NaN
27.3384	4.32127e-33	NaN
27.3436	5.26794e-34	NaN
27.3488	4.54341e-33	NaN
27.3539	2.88222e-32	NaN
27.3591	1.97431e-33	NaN
27.3643	1.20984e-32	NaN
27.3694	2.70008e-33	NaN
27.3746	2.61476e-33	NaN
27.3798	4.10966e-33	NaN
27.3849	6.40602e-33	NaN
27.3901	1.16971e-32	NaN
27.3953	2.14959e-33	NaN
27.4004	2.16256e-33	NaN
27.4056	1.79209e-33	NaN
27.4108	5.72282e-33	NaN
27.4159	7.32636e-34	NaN
27.4211	8.08723e-33	NaN
27.4263	1.03849e-33	NaN
27.4314	7.14269e-34	NaN
27.4366	1.41235e-32	NaN
27.4418	6.81069e-33	NaN
27.4469	1.0785e-33	NaN
27.4521	6.34129e-33	NaN
27.4573	6.28423e-33	NaN
27.4625	3.27402e-34	NaN
27.4676	1.11771e-32	NaN
27.4728	3.92998e-34	NaN
27.478	2.91559e-33	NaN
27.4831	8.08055e-33	NaN
27.4883	2.41599e-33	NaN
27.4935	1.16142e-33	NaN
27.4986	7.91212e-33	NaN
27.5038	4.81284e-33	NaN
27.509	6.69761e-33	NaN
27.5141	1.43952e-33	NaN
27.5193	3.92679e-34	NaN
27.5245	4.3485e-33	NaN
27.5296	9.19083e-33	NaN
27.5348	5.06931e-34	NaN
27.54	8.01644e-34	NaN
27.5451	6.93655e-33	NaN
27.5503	2.39731e-33	NaN
27.5555	4.03657e-33	NaN
27.5607	2.0633e-33	NaN
27.5658	6.79945e-34	NaN
27.571	2.538e-33	NaN
27.5762	1.66159e-33	NaN
27.5813	3.92551e-33	NaN
27.5865	1.3586e-32	NaN
27.5917	9.50496e-34	NaN
27.5968	4.85384e-32	NaN
27.602	2.1537e-33	NaN
27.6072	6.94109e-33	NaN
27.6123	9.80922e-34	NaN
27.6175	1.67065e-32	NaN
27.6227	3.85869e-33	NaN
27.6278	3.32834e-33	NaN
27.633	2.85123e-32	NaN
27.6382	8.78611e-33	NaN
27.6433	5.78296e-33	NaN
27.6485	1.06445e-32	NaN
27.6537	4.72602e-33	NaN
27.6588	3.59196e-33	NaN
27.664	1.85133e-33	NaN
27.6692	8.44859e-33	NaN
27.6744	2.16671e-33	NaN
27.6795	2.17934e-33	NaN
27.6847	9.15618e-33	NaN
27.6899	2.18236e-33	NaN
27.695	9.53948e-33	NaN
27.7002	2.38618e-33	NaN
27.7054	8.20565e-33	NaN
27.7105	1.40644e-33	NaN
27.7157	5.87554e-34	NaN
27.7209	3.59578e-33	NaN
27.726	1.99044e-33	NaN
27.7312	6.45662e-33	NaN
27.7364	8.77525e-33	NaN
27.7415	7.72681e-33	NaN
27.7467	4.62512e-33	NaN
27.7519	8.03891e-33	NaN
27.757	1.16562e-33	NaN
27.7622	2.95827e-34	NaN
27.7674	3.33259e-35	NaN
27.7726	1.00309e-32	NaN
27.7777	1.09065e-32	NaN
27.7829	7.44378e-34	NaN
27.7881	7.06174e-33	NaN
27.7932	1.25917e-33	NaN
27.7984	5.59943e-33	NaN
27.8036	5.40015e-33	NaN
27.8087	2.94641e-33	NaN
27.8139	5.23758e-33	NaN
27.8191	2.02263e-33	NaN
27.8242	8.65016e-35	NaN
27.8294	1.56266e-33	NaN
27.8346	5.65631e-33	NaN
27.8397	2.82667e-33	NaN
27.8449	2.49644e-33	NaN
27.8501	4.19852e-33	NaN
27.8552	2.09093e-33	NaN
27.8604	1.90109e-32	NaN
27.8656	1.67961e-33	NaN
27.8707	1.72896e-32	NaN
27.8759	5.50484e-33	NaN
27.8811	2.65487e-33	NaN
27.8863	3.00677e-34	NaN
27.8914	4.90845e-33	NaN
27.8966	2.88468e-33	NaN
27.9018	8.05605e-33	NaN
27.9069	1.46687e-33	NaN
27.9121	1.63168e-33	NaN
27.9173	3.23143e-33	NaN
27.9224	5.46082e-33	NaN
27.9276	7.59794e-33	NaN
27.9328	4.18198e-33	NaN
27.9379	5.18326e-33	NaN
27.9431	2.05535e-33	NaN
27.9483	2.74819e-33	NaN
27.9534	9.04785e-33	NaN
27.9586	1.50854e-33	NaN
27.9638	8.27986e-33	NaN
27.9689	2.20679e-32	NaN
27.9741	1.70855e-32	NaN
27.9793	9.82075e-33	NaN
27.9845	2.95525e-34	NaN
27.9896	9.60604e-33	NaN
27.9948	2.42519e-33	NaN
28	8.53492e-33	NaN
28.0051	1.44898e-33	NaN
28.0103	4.15396e-33	NaN
28.0155	2.59492e-33	NaN
28.0206	1.90111e-34	NaN
28.0258	6.41894e-33	NaN
28.031	2.09567e-33	NaN
28.0361	6.07373e-33	NaN
28.0413	1.75448e-33	NaN
28.0465	2.47976e-33	NaN
28.0516	1.43463e-33	NaN
28.0568	2.0565e-33	NaN
28.062	1.57241e-33	NaN
28.0671	2.15396e-33	NaN
28.0723	7.91401e-35	NaN
28.0775	1.03267e-32	NaN
28.0826	5.3863e-33	NaN
28.0878	1.23518e-33	NaN
28.093	3.61166e-32	NaN
28.0982	3.59e-33	NaN
28.1033	2.21091e-33	NaN
28.1085	2.00902e-32	NaN
28.1137	1.66159e-32	NaN
28.1188	1.90165e-34	NaN
28.124	1.67845e-33	NaN
28.1292	9.62e-33	NaN
28.1343	6.2104e-33	NaN
28.1395	5.04375e-33	NaN
28.1447	2.40151e-33	NaN
28.1498	3.2195e-33	NaN
28.155	1.27093e-33	NaN
28.1602	1.26696e-32	NaN
28.1653	8.43774e-34	NaN
28.1705	8.66081e-34	NaN
28.1757	1.4812e-33	NaN
28.1808	2.88403e-33	NaN
28.186	3.9724e-33	NaN
28.1912	2.93357e-33	NaN
28.1964	2.86883e-33	NaN
28.2015	1.92121e-33	NaN
28.2067	9.30877e-34	NaN
28.2119	1.01902e-32	NaN
28.217	1.95528e-32	NaN
28.2222	2.67652e-32	NaN
28.2274	2.8415e-35	NaN
28.2325	1.11756e-32	NaN
28.2377	9.94012e-33	NaN
28.2429	7.44692e-33	NaN
28.248	4.43906e-33	NaN
28.2532	1.11364e-33	NaN
28.2584	1.11482e-32	NaN
28.2635	3.77137e-33	NaN
28.2687	1.37419e-33	NaN
28.2739	2.38496e-32	NaN
28.279	2.24574e-33	NaN
28.2842	1.26236e-33	NaN
28.2894	9.50659e-33	NaN
28.2945	8.72247e-33	NaN
28.2997	4.9681e-33	NaN
28.3049	2.35477e-33	NaN
28.3101	1.90066e-33	NaN
28.3152	2.2367e-33	NaN
28.3204	1.32927e-32	NaN
28.3256	1.4512e-33	NaN
28.3307	9.11887e-33	NaN
28.3359	2.07698e-34	NaN
28.3411	4.43942e-33	NaN
28.3462	1.05436e-32	NaN
28.3514	1.9491e-33	NaN
28.3566	3.78751e-33	NaN
28.3617	5.80289e-33	NaN
28.3669	4.37165e-33	NaN
28.3721	6.11736e-33	NaN
28.3772	4.73512e-33	NaN
28.3824	2.25007e-33	NaN
28.3876	1.74384e-33	NaN
28.3927	1.59626e-32	NaN
28.3979	1.09205e-33	NaN
28.4031	1.73359e-32	NaN
28.4083	3.07524e-33	NaN
28.4134	8.30793e-34	NaN
28.4186	2.76572e-33	NaN
28.4238	2.46966e-33	NaN
28.4289	1.12131e-32	NaN
28.4341	6.68796e-34	NaN
28.4393	2.91592e-34	NaN
28.4444	1.32109e-33	NaN
28.4496	6.01465e-33	NaN
28.4548	2.19657e-33	NaN
28.4599	4.34465e-33	NaN
28.4651	2.69009e-32	NaN
28.4703	3.06009e-33	NaN
28.4754	3.32317e-33	NaN
28.4806	7.30189e-36	NaN
28.4858	7.49627e-33	NaN
28.4909	2.8484e-33	NaN
28.4961	5.1123e-34	NaN
28.5013	1.84869e-32	NaN
28.5064	1.95697e-34	NaN
28.5116	7.60214e-33	NaN
28.5168	1.78735e-32	NaN
28.522	8.06468e-33	NaN
28.5271	1.27658e-32	NaN
28.5323	2.69824e-33	NaN
28.5375	3.11439e-33	NaN
28.5426	1.07821e-32	NaN
28.5478	7.60322e-34	NaN
28.553	3.78299e-33	NaN
28.5581	4.89389e-33	NaN
28.5633	4.47271e-33	NaN
28.5685	4.62129e-33	NaN
28.5736	5.56689e-33	NaN
28.5788	2.58401e-33	NaN
28.584	2.8259e-33	NaN
28.5891	1.92251e-32	NaN
28.5943	5.62346e-33	NaN
28.5995	8.70957e-33	NaN
28.6046	1.19919e-33	NaN
28.6098	2.55733e-32	NaN
28.615	6.00256e-34	NaN
28.6202	7.16458e-34	NaN
28.6253	2.69103e-33	NaN
28.6305	9.78412e-33	NaN
28.6357	1.38088e-33	NaN
28.6408	1.28224e-33	NaN
28.646	4.86696e-34	NaN
28.6512	3.95471e-33	NaN
28.6563	6.87725e-34	NaN
28.6615	1.2088e-32	NaN
28.6667	6.40486e-33	NaN
28.6718	8.97448e-34	NaN
28.677	5.15922e-33	NaN
28.6822	6.20256e-33	NaN
28.6873	2.59623e-32	NaN
28.6925	7.18333e-33	NaN
28.6977	6.11062e-33	NaN
28.7028	9.77642e-34	NaN
28.708	2.66449e-32	NaN
28.7132	3.62816e-34	NaN
28.7183	5.12044e-33	NaN
28.7235	1.21252e-32	NaN
28.7287	8.99611e-33	NaN
28.7339	3.52524e-33	NaN
28.739	5.96759e-33	NaN
28.7442	3.69395e-33	NaN
28.7494	1.28107e-32	NaN
28.7545	4.95998e-33	NaN
28.7597	1.49188e-32	NaN
28.7649	4.40517e-33	NaN
28.77	6.52697e-33	NaN
28.7752	4.18787e-35	NaN
28.7804	2.21629e-33	NaN
28.7855	1.50736e-33	NaN
28.7907	1.30576e-34	NaN
28.7959	4.04479e-33	NaN
28.801	4.0631e-33	NaN
28.8062	8.54658e-34	NaN
28.8114	3.88552e-33	NaN
28.8165	1.07484e-32	NaN
28.8217	1.06594e-32	NaN
28.8269	2.40151e-33	NaN
28.8321	3.28499e-33	NaN
28.8372	1.83293e-33	NaN
28.8424	2.49049e-33	NaN
28.8476	2.86883e-33	NaN
28.8527	1.55747e-33	NaN
28.8579	1.57915e-32	NaN
28.8631	5.99223e-33	NaN
28.8682	8.90048e-34	NaN
28.8734	8.53137e-33	NaN
28.8786	3.29614e-33	NaN
28.8837	1.06222e-33	NaN
28.8889	1.20681e-32	NaN
28.8941	2.84977e-34	NaN
28.8992	2.22874e-33	NaN
28.9044	6.02125e-33	NaN
28.9096	1.36454e-32	NaN
28.9147	1.57154e-32	NaN
28.9199	3.85637e-33	NaN
28.9251	7.50434e-33	NaN
28.9302	9.26215e-35	NaN
28.9354	1.46287e-33	NaN
28.9406	2.99137e-33	NaN
28.9458	9.67382e-33	NaN
28.9509	6.29945e-33	NaN
28.9561	1.27427e-33	NaN
28.9613	5.14539e-34	NaN
28.9664	1.64623e-33	NaN
28.9716	7.94283e-33	NaN
28.9768	1.43617e-33	NaN
28.9819	1.16223e-33	NaN
28.9871	1.97084e-32	NaN
28.9923	1.61513e-33	NaN
28.9974	5.64326e-33	NaN
29.0026	1.59361e-33	NaN
29.0078	1.23213e-32	NaN
29.0129	9.67939e-33	NaN
29.0181	3.9104e-34	NaN
29.0233	6.71012e-33	NaN
29.0284	6.13572e-33	NaN
29.0336	1.32823e-32	NaN
29.0388	4.28548e-33	NaN
29.044	3.32024e-33	NaN
29.0491	1.79955e-33	NaN
29.0543	3.56332e-32	NaN
29.0595	3.01894e-33	NaN
29.0646	3.92351e-33	NaN
29.0698	6.77539e-33	NaN
29.075	1.31668e-32	NaN
29.0801	9.67983e-33	NaN
29.0853	2.96984e-33	NaN
29.0905	1.21679e-33	NaN
29.0956	2.7949e-33	NaN
29.1008	7.70304e-33	NaN
29.106	1.8024e-33	NaN
29.1111	1.57925e-32	NaN
29.1163	5.71321e-33	NaN
29.1215	5.34508e-33	NaN
29.1266	1.44359e-32	NaN
29.1318	1.07847e-32	NaN
29.137	1.8183e-33	NaN
29.1421	8.73631e-33	NaN
29.1473	4.50102e-33	NaN
29.1525	9.48613e-33	NaN
29.1577	1.24292e-32	NaN
29.1628	6.13034e-33	NaN
29.168	2.57888e-33	NaN
29.1732	7.46463e-33	NaN
29.1783	8.7785e-33	NaN
29.1835	7.24495e-33	NaN
29.1887	4.46817e-33	NaN
29.1938	1.53533e-32	NaN
29.199	5.25738e-33	NaN
29.2042	5.44143e-33	NaN
29.2093	2.44391e-33	NaN
29.2145	8.82717e-34	NaN
29.2197	4.46835e-34	NaN
29.2248	7.33018e-34	NaN
29.23	5.33458e-33	NaN
29.2352	3.99369e-33	NaN
29.2403	3.14382e-33	NaN
29.2455	2.71049e-33	NaN
29.2507	2.07717e-33	NaN
29.2559	6.364e-33	NaN
29.261	1.0948e-33	NaN
29.2662	6.2638e-33	NaN
29.2714	5.65702e-33	NaN
29.2765	1.69688e-33	NaN
29.2817	3.22585e-33	NaN
29.2869	2.30709e-33	NaN
29.292	6.71433e-33	NaN
29.2972	5.31319e-35	NaN
29.3024	7.2387e-34	NaN
29.3075	5.35207e-33	NaN
29.3127	5.29033e-33	NaN
29.3179	6.9831e-34	NaN
29.323	5.65978e-33	NaN
29.3282	3.03389e-33	NaN
29.3334	8.31604e-34	NaN
29.3385	6.56359e-34	NaN
29.3437	4.19284e-33	NaN
29.3489	5.01595e-33	NaN
29.354	4.20417e-34	NaN
29.3592	1.99556e-33	NaN
29.3644	1.9554e-34	NaN
29.3696	1.90629e-32	NaN
29.3747	5.33038e-33	NaN
29.3799	5.82853e-33	NaN
29.3851	1.08145e-35	NaN
29.3902	4.79734e-33	NaN
29.3954	5.63576e-33	NaN
29.4006	1.29811e-32	NaN
29.4057	1.43483e-33	NaN
29.4109	8.94473e-34	NaN
29.4161	1.76823e-33	NaN
29.4212	2.31912e-33	NaN
29.4264	1.22645e-32	NaN
29.4316	5.32227e-34	NaN
29.4367	8.5093e-33	NaN
29.4419	3.53087e-33	NaN
29.4471	8.1964e-33	NaN
29.4522	6.64634e-33	NaN
29.4574	3.65159e-32	NaN
29.4626	2.03155e-32	NaN
29.4678	2.44578e-33	NaN
29.4729	4.32552e-33	NaN
29.4781	1.93588e-33	NaN
29.4833	3.06325e-33	NaN
29.4884	1.61395e-33	NaN
29.4936	1.21269e-32	NaN
29.4988	2.85484e-33	NaN
29.5039	1.40555e-33	NaN
29.5091	7.54035e-33	NaN
29.5143	1.94003e-33	NaN
29.5194	5.47159e-34	NaN
29.5246	1.72e-34	NaN
29.5298	1.19242e-33	NaN
29.5349	8.82717e-33	NaN
29.5401	7.02472e-33	NaN
29.5453	3.32317e-33	NaN
29.5504	3.46939e-33	NaN
29.5556	5.19246e-33	NaN
29.5608	5.59514e-33	NaN
29.5659	3.20358e-33	NaN
29.5711	2.07698e-34	NaN
29.5763	1.09871e-32	NaN
29.5815	1.32927e-32	NaN
29.5866	1.11983e-33	NaN
29.5918	2.93322e-34	NaN
29.597	4.16221e-33	NaN
29.6021	2.15556e-33	NaN
29.6073	9.69371e-33	NaN
29.6125	2.87475e-33	NaN
29.6176	1.97663e-33	NaN
29.6228	9.07181e-33	NaN
29.628	3.05913e-33	NaN
29.6331	1.05548e-33	NaN
29.6383	2.27981e-34	NaN
29.6435	7.30447e-33	NaN
29.6486	6.29585e-33	NaN
29.6538	1.86928e-33	NaN
29.659	3.18821e-33	NaN
29.6641	1.75121e-33	NaN
29.6693	2.01478e-34	NaN
29.6745	8.24836e-34	NaN
29.6797	3.29723e-33	NaN
29.6848	1.55221e-33	NaN
29.69	6.7726e-34	NaN
29.6952	1.0562e-32	NaN
29.7003	8.01887e-34	NaN
29.7055	2.25118e-33	NaN
29.7107	6.6549e-33	NaN
29.7158	1.79789e-32	NaN
29.721	5.57349e-33	NaN
29.7262	6.40612e-34	NaN
29.7313	1.58318e-33	NaN
29.7365	3.77141e-33	NaN
29.7417	5.19246e-33	NaN
29.7468	1.9884e-33	NaN
29.752	4.15396e-33	NaN
29.7572	1.1211e-32	NaN
29.7623	3.27443e-33	NaN
29.7675	8.30793e-34	NaN
29.7727	3.64902e-33	NaN
29.7778	4.73678e-34	NaN
29.783	1.28213e-33	NaN
29.7882	7.52682e-33	NaN
29.7934	9.89449e-33	NaN
29.7985	2.56788e-33	NaN
29.8037	2.23439e-32	NaN
29.8089	1.59971e-33	NaN
29.814	2.16811e-33	NaN
29.8192	1.08781e-32	NaN
29.8244	1.32813e-32	NaN
29.8295	1.04227e-32	NaN
29.8347	4.93723e-34	NaN
29.8399	2.48698e-33	NaN
29.845	5.06792e-33	NaN
29.8502	3.94732e-33	NaN
29.8554	1.88227e-33	NaN
29.8605	8.60939e-33	NaN
29.8657	1.61224e-33	NaN
29.8709	2.5443e-33	NaN
29.876	1.57609e-33	NaN
29.8812	8.1335e-33	NaN
29.8864	5.73828e-33	NaN
29.8916	1.52953e-32	NaN
29.8967	2.26685e-33	NaN
29.9019	5.90421e-33	NaN
29.9071	1.3006e-32	NaN
29.9122	6.91999e-34	NaN
29.9174	1.24178e-33	NaN
29.9226	2.30061e-33	NaN
29.9277	5.74322e-33	NaN
29.9329	6.90614e-33	NaN
29.9381	4.01578e-33	NaN
29.9432	9.81954e-34	NaN
29.9484	7.955e-33	NaN
29.9536	1.66591e-33	NaN
29.9587	5.40015e-33	NaN
29.9639	7.70595e-33	NaN
29.9691	4.41261e-33	NaN
29.9742	1.85012e-34	NaN
29.9794	1.86562e-33	NaN
29.9846	4.09051e-33	NaN
29.9897	9.8779e-33	NaN
29.9949	1.71065e-33	NaN
30.0001	8.82717e-34	NaN
30.0053	1.03943e-33	NaN
30.0104	2.03986e-33	NaN
30.0156	1.08715e-33	NaN
30.0208	9.19893e-34	NaN
30.0259	4.32353e-33	NaN
30.0311	9.97736e-33	NaN
30.0363	5.19246e-34	NaN
30.0414	2.85546e-33	NaN
30.0466	1.9402e-32	NaN
30.0518	1.18117e-33	NaN
30.0569	4.8897e-34	NaN
30.0621	5.20544e-33	NaN
30.0673	1.89572e-32	NaN
30.0724	8.30793e-34	NaN
30.0776	5.47047e-33	NaN
30.0828	1.81156e-33	NaN
30.0879	7.8753e-34	NaN
30.0931	9.98448e-35	NaN
30.0983	4.22942e-33	NaN
30.1035	7.96776e-34	NaN
30.1086	1.36505e-32	NaN
30.1138	3.20402e-33	NaN
30.119	3.27062e-33	NaN
30.1241	3.86702e-33	NaN
30.1293	6.89137e-33	NaN
30.1345	4.81098e-33	NaN
30.1396	1.133e-32	NaN
30.1448	3.91774e-33	NaN
30.15	8.79198e-33	NaN
30.1551	2.70727e-33	NaN
30.1603	7.75912e-35	NaN
30.1655	3.56109e-33	NaN
30.1706	1.14599e-32	NaN
30.1758	6.92077e-33	NaN
30.181	1.42585e-33	NaN
30.1861	1.31711e-34	NaN
30.1913	4.73812e-33	NaN
30.1965	3.89995e-33	NaN
30.2016	5.04001e-34	NaN
30.2068	1.49312e-33	NaN
30.212	1.66159e-32	NaN
30.2172	2.69443e-33	NaN
30.2223	1.32479e-32	NaN
30.2275	5.01692e-34	NaN
30.2327	1.06608e-33	NaN
30.2378	1.65455e-34	NaN
30.243	7.00735e-33	NaN
30.2482	2.34962e-33	NaN
30.2533	5.4346e-33	NaN
30.2585	4.63136e-33	NaN
30.2637	2.56606e-34	NaN
30.2688	2.03804e-33	NaN
30.274	4.25781e-33	NaN
30.2792	2.89046e-33	NaN
30.2843	3.04396e-33	NaN
30.2895	2.62725e-33	NaN
30.2947	1.99002e-33	NaN
30.2998	7.22076e-33	NaN
30.305	6.29682e-34	NaN
30.3102	1.025e-32	NaN
30.3154	1.89864e-33	NaN
30.3205	4.15655e-33	NaN
30.3257	2.76675e-33	NaN
30.3309	1.72193e-33	NaN
30.336	8.79168e-34	NaN
30.3412	7.66927e-33	NaN
30.3464	1.38017e-32	NaN
30.3515	6.23895e-34	NaN
30.3567	3.7497e-33	NaN
30.3619	3.02689e-33	NaN
30.367	8.23085e-33	NaN
30.3722	4.83363e-33	NaN
30.3774	7.47714e-33	NaN
30.3825	2.47268e-33	NaN
30.3877	9.06084e-33	NaN
30.3929	4.6476e-33	NaN
30.398	6.08689e-33	NaN
30.4032	8.32374e-33	NaN
30.4084	7.49623e-33	NaN
30.4135	2.71496e-33	NaN
30.4187	1.66196e-33	NaN
30.4239	6.9803e-33	NaN
30.4291	2.604e-32	NaN
30.4342	8.51563e-33	NaN
30.4394	6.47436e-33	NaN
30.4446	3.11339e-34	NaN
30.4497	3.73105e-33	NaN
30.4549	3.33535e-33	NaN
30.4601	3.78317e-33	NaN
30.4652	1.64529e-32	NaN
30.4704	4.36561e-33	NaN
30.4756	1.12287e-32	NaN
30.4807	5.51913e-33	NaN
30.4859	1.08003e-32	NaN
30.4911	2.70164e-33	NaN
30.4962	1.15638e-32	NaN
30.5014	4.67321e-34	NaN
30.5066	3.3564e-34	NaN
30.5117	3.97971e-33	NaN
30.5169	9.08544e-33	NaN
30.5221	1.34225e-33	NaN
30.5273	4.73844e-33	NaN
30.5324	9.40674e-33	NaN
30.5376	5.34927e-33	NaN
30.5428	3.3751e-33	NaN
30.5479	6.42335e-33	NaN
30.5531	3.95895e-33	NaN
30.5583	1.14549e-32	NaN
30.5634	1.14753e-32	NaN
30.5686	6.78594e-33	NaN
30.5738	4.72316e-33	NaN
30.5789	3.8227e-35	NaN
30.5841	6.88649e-33	NaN
30.5893	2.6601e-33	NaN
30.5944	1.2571e-32	NaN
30.5996	5.40015e-33	NaN
30.6048	3.53087e-33	NaN
30.6099	2.07779e-33	NaN
30.6151	5.42484e-33	NaN
30.6203	5.29244e-33	NaN
30.6254	1.81566e-35	NaN
30.6306	1.79291e-33	NaN
30.6358	4.13839e-32	NaN
30.641	4.00196e-33	NaN
30.6461	2.35844e-33	NaN
30.6513	4.1761e-33	NaN
30.6565	1.56211e-32	NaN
30.6616	1.70697e-33	NaN
30.6668	6.77896e-33	NaN
30.672	6.63872e-33	NaN
30.6771	6.43649e-33	NaN
30.6823	5.47094e-34	NaN
30.6875	2.68891e-33	NaN
30.6926	4.10164e-33	NaN
30.6978	3.85693e-33	NaN
30.703	3.74526e-33	NaN
30.7081	1.8262e-32	NaN
30.7133	5.8394e-33	NaN
30.7185	3.75325e-33	NaN
30.7236	8.36097e-33	NaN
30.7288	7.00376e-33	NaN
30.734	3.34474e-33	NaN
30.7392	2.20679e-32	NaN
30.7443	1.3433e-34	NaN
30.7495	1.83948e-33	NaN
30.7547	3.75046e-34	NaN
30.7598	1.10285e-33	NaN
30.765	3.8459e-33	NaN
30.7702	1.41591e-33	NaN
30.7753	5.62494e-33	NaN
30.7805	3.17778e-32	NaN
30.7857	3.64901e-33	NaN
30.7908	7.40747e-34	NaN
30.796	2.31128e-33	NaN
30.8012	8.32515e-35	NaN
30.8063	3.78785e-33	NaN
30.8115	1.51828e-34	NaN
30.8167	4.68944e-33	NaN
30.8218	2.48794e-32	NaN
30.827	9.64051e-33	NaN
30.8322	7.21822e-33	NaN
30.8373	3.22095e-34	NaN
30.8425	2.20679e-33	NaN
30.8477	1.59237e-33	NaN
30.8529	4.33542e-33	NaN
30.858	4.88489e-33	NaN
30.8632	2.16248e-33	NaN
30.8684	1.93562e-33	NaN
30.8735	6.14923e-33	NaN
30.8787	8.69278e-33	NaN
30.8839	1.04357e-33	NaN
30.889	2.87459e-32	NaN
30.8942	1.33823e-33	NaN
30.8994	7.68202e-34	NaN
30.9045	2.72538e-33	NaN
30.9097	1.36881e-33	NaN
30.9149	1.35554e-32	NaN
30.92	2.954e-33	NaN
30.9252	5.71883e-33	NaN
30.9304	8.0301e-33	NaN
30.9355	8.38217e-34	NaN
30.9407	4.20342e-33	NaN
30.9459	5.08597e-33	NaN
30.9511	6.49823e-34	NaN
30.9562	1.20674e-33	NaN
30.9614	1.03659e-32	NaN
30.9666	1.29811e-33	NaN
30.9717	5.7704e-33	NaN
30.9769	1.4158e-32	NaN
30.9821	4.36363e-33	NaN
30.9872	8.30793e-34	NaN
30.9924	2.76194e-34	NaN
30.9976	3.52229e-33	NaN
31.0027	2.01467e-32	NaN
31.0079	6.29835e-34	NaN
31.0131	1.88444e-33	NaN
31.0182	4.34442e-33	NaN
31.0234	3.14628e-33	NaN
31.0286	9.80942e-34	NaN
31.0337	4.52429e-33	NaN
31.0389	5.912e-33	NaN
31.0441	1.57915e-33	NaN
31.0492	1.32402e-33	NaN
31.0544	6.52002e-33	NaN
31.0596	3.30175e-33	NaN
31.0648	1.36687e-33	NaN
31.0699	1.01254e-32	NaN
31.0751	4.25578e-33	NaN
31.0803	1.54735e-32	NaN
31.0854	1.70726e-33	NaN
31.0906	1.76489e-33	NaN
31.0958	5.1808e-33	NaN
31.1009	6.7734e-33	NaN
31.1061	1.8712e-34	NaN
31.1113	1.04041e-34	NaN
31.1164	3.10197e-33	NaN
31.1216	1.03193e-33	NaN
31.1268	3.21726e-33	NaN
31.1319	3.88178e-33	NaN
31.1371	5.20682e-34	NaN
31.1423	4.02185e-33	NaN
31.1474	5.05271e-33	NaN
31.1526	6.00676e-33	NaN
31.1578	5.85106e-33	NaN
31.163	4.41359e-33	NaN
31.1681	3.31108e-33	NaN
31.1733	1.12447e-33	NaN
31.1785	4.08462e-33	NaN
31.1836	1.66159e-33	NaN
31.1888	1.1966e-33	NaN
31.194	5.1961e-33	NaN
31.1991	4.08748e-33	NaN
31.2043	5.546e-34	NaN
31.2095	2.20159e-33	NaN
31.2146	3.25384e-33	NaN
31.2198	4.68424e-33	NaN
31.225	3.11211e-33	NaN
31.2301	1.02194e-34	NaN
31.2353	4.67997e-33	NaN
31.2405	9.69677e-33	NaN
31.2456	5.12652e-33	NaN
31.2508	1.23871e-32	NaN
31.256	6.01699e-33	NaN
31.2611	4.19518e-33	NaN
31.2663	3.40724e-33	NaN
31.2715	2.90674e-34	NaN
31.2767	3.27449e-33	NaN
31.2818	1.30595e-33	NaN
31.287	1.5798e-32	NaN
31.2922	3.19425e-33	NaN
31.2973	3.10653e-33	NaN
31.3025	3.00189e-33	NaN
31.3077	8.4425e-33	NaN
31.3128	1.03912e-32	NaN
31.318	9.67167e-34	NaN
31.3232	4.55492e-34	NaN
31.3283	6.05609e-33	NaN
31.3335	1.12964e-34	NaN
31.3387	1.58218e-33	NaN
31.3438	7.67333e-33	NaN
31.349	7.55088e-33	NaN
31.3542	6.6757e-34	NaN
31.3593	8.28343e-33	NaN
31.3645	1.82532e-33	NaN
31.3697	1.95756e-32	NaN
31.3749	1.0199e-33	NaN
31.38	5.88223e-33	NaN
31.3852	1.48761e-33	NaN
31.3904	5.72468e-33	NaN
31.3955	3.36785e-35	NaN
31.4007	1.59244e-32	NaN
31.4059	2.1611e-33	NaN
31.411	1.01902e-32	NaN
31.4162	2.59623e-34	NaN
31.4214	7.30778e-33	NaN
31.4265	4.52892e-33	NaN
31.4317	2.55728e-33	NaN
31.4369	6.0924e-34	NaN
31.442	2.17832e-32	NaN
31.4472	3.3751e-33	NaN
31.4524	1.54563e-33	NaN
31.4575	7.13914e-36	NaN
31.4627	8.42012e-33	NaN
31.4679	2.60554e-34	NaN
31.473	4.52387e-33	NaN
31.4782	1.09366e-33	NaN
31.4834	6.59166e-33	NaN
31.4886	1.64783e-33	NaN
31.4937	1.03849e-32	NaN
31.4989	2.6856e-33	NaN
31.5041	2.05792e-33	NaN
31.5092	4.16036e-33	NaN
31.5144	1.10263e-33	NaN
31.5196	7.12374e-33	NaN
31.5247	8.51059e-34	NaN
31.5299	1.11248e-32	NaN
31.5351	8.25488e-34	NaN
31.5402	3.53442e-32	NaN
31.5454	3.48219e-33	NaN
31.5506	5.40343e-34	NaN
31.5557	8.27532e-33	NaN
31.5609	2.01532e-32	NaN
31.5661	5.19246e-33	NaN
31.5712	8.55959e-33	NaN
31.5764	1.01772e-32	NaN
31.5816	1.44843e-33	NaN
31.5868	3.82727e-33	NaN
31.5919	4.01719e-33	NaN
31.5971	8.30793e-34	NaN
31.6023	9.47046e-33	NaN
31.6074	6.21559e-33	NaN
31.6126	2.16217e-33	NaN
31.6178	1.34648e-32	NaN
31.6229	6.44676e-33	NaN
31.6281	3.59249e-33	NaN
31.6333	1.70798e-33	NaN
31.6384	6.72941e-33	NaN
31.6436	3.65858e-33	NaN
31.6488	1.41235e-32	NaN
31.6539	8.08234e-33	NaN
31.6591	2.06651e-32	NaN
31.6643	3.4705e-32	NaN
31.6694	8.72425e-33	NaN
31.6746	6.58687e-34	NaN
31.6798	1.27803e-32	NaN
31.6849	4.50246e-33	NaN
31.6901	8.21164e-33	NaN
31.6953	5.90723e-34	NaN
31.7005	5.92041e-33	NaN
31.7056	6.89697e-34	NaN
31.7108	1.70321e-33	NaN
31.716	1.02315e-32	NaN
31.7211	8.80579e-33	NaN
31.7263	7.1159e-33	NaN
31.7315	8.93834e-34	NaN
31.7366	1.65664e-34	NaN
31.7418	1.11316e-33	NaN
31.747	2.4936e-32	NaN
31.7521	6.51738e-33	NaN
31.7573	4.06833e-33	NaN
31.7625	1.20408e-33	NaN
31.7676	3.8102e-33	NaN
31.7728	3.25816e-33	NaN
31.778	3.45823e-33	NaN
31.7831	5.30616e-33	NaN
31.7883	4.89329e-33	NaN
31.7935	1.41659e-32	NaN
31.7987	9.03812e-33	NaN
31.8038	4.11554e-33	NaN
31.809	9.52394e-33	NaN
31.8142	1.39014e-33	NaN
31.8193	5.64576e-33	NaN
31.8245	5.85661e-33	NaN
31.8297	8.58567e-33	NaN
31.8348	2.84368e-33	NaN
31.84	1.11423e-32	NaN
31.8452	1.78259e-32	NaN
31.8503	5.32227e-34	NaN
31.8555	2.30274e-33	NaN
31.8607	3.02592e-32	NaN
31.8658	2.37613e-32	NaN
31.871	1.16487e-33	NaN
31.8762	2.2795e-33	NaN
31.8813	3.53461e-33	NaN
31.8865	9.96535e-33	NaN
31.8917	9.58569e-33	NaN
[truncated: 2,002 more rows]

## Sheet: Figure 1c
Time (fs)	Norm Int.	Time (fs)	transform limited
-376.8	6.07815e-09	-400	9.56587e-12
-376.6	6.73971e-09	-399.8	9.56587e-12
-376.4	7.39193e-09	-399.6	1.07088e-11
-376.2	8.01815e-09	-399.4	1.29959e-11
-376	8.60259e-09	-399.2	1.6429e-11
-375.8	9.1307e-09	-399	2.10113e-11
-375.6	9.58956e-09	-398.8	2.67464e-11
-375.4	9.96818e-09	-398.6	3.36382e-11
-375.2	1.02578e-08	-398.4	4.16909e-11
-375	1.04519e-08	-398.2	5.09082e-11
-374.8	1.05467e-08	-398	6.12929e-11
-374.6	1.05408e-08	-397.8	7.28467e-11
-374.4	1.04354e-08	-397.6	8.55693e-11
-374.2	1.0234e-08	-397.4	9.94579e-11
-374	9.94266e-09	-397.2	1.14507e-10
-373.8	9.56921e-09	-397	1.30706e-10
-373.6	9.1234e-09	-396.8	1.48042e-10
-373.4	8.61647e-09	-396.6	1.66496e-10
-373.2	8.06078e-09	-396.4	1.86043e-10
-373	7.46944e-09	-396.2	2.06652e-10
-372.8	6.85598e-09	-396	2.28285e-10
-372.6	6.23391e-09	-395.8	2.50897e-10
-372.4	5.61642e-09	-395.6	2.74433e-10
-372.2	5.01595e-09	-395.4	2.98834e-10
-372	4.44396e-09	-395.2	3.24027e-10
-371.8	3.91057e-09	-395	3.49933e-10
-371.6	3.42439e-09	-394.8	3.76464e-10
-371.4	2.9923e-09	-394.6	4.03521e-10
-371.2	2.61935e-09	-394.4	4.30998e-10
-371	2.30865e-09	-394.2	4.58778e-10
-370.8	2.06144e-09	-394	4.86738e-10
-370.6	1.87704e-09	-393.8	5.14745e-10
-370.4	1.75304e-09	-393.6	5.4266e-10
-370.2	1.68541e-09	-393.4	5.70337e-10
-370	1.66871e-09	-393.2	5.97623e-10
-369.8	1.69634e-09	-393	6.24365e-10
-369.6	1.76078e-09	-392.8	6.50402e-10
-369.4	1.85393e-09	-392.6	6.75575e-10
-369.2	1.96735e-09	-392.4	6.99722e-10
-369	2.09263e-09	-392.2	7.22685e-10
-368.8	2.22164e-09	-392	7.44308e-10
-368.6	2.34683e-09	-391.8	7.64438e-10
-368.4	2.46149e-09	-391.6	7.82933e-10
-368.2	2.55997e-09	-391.4	7.99655e-10
-368	2.63787e-09	-391.2	8.14479e-10
-367.8	2.69217e-09	-391	8.27292e-10
-367.6	2.72132e-09	-390.8	8.37995e-10
-367.4	2.72531e-09	-390.6	8.46502e-10
-367.2	2.70559e-09	-390.4	8.52747e-10
-367	2.66508e-09	-390.2	8.56682e-10
-366.8	2.60799e-09	-390	8.58278e-10
-366.6	2.53969e-09	-389.8	8.57525e-10
-366.4	2.46652e-09	-389.6	8.54438e-10
-366.2	2.3955e-09	-389.4	8.49051e-10
-366	2.33412e-09	-389.2	8.41422e-10
-365.8	2.29001e-09	-389	8.3163e-10
-365.6	2.2707e-09	-388.8	8.19775e-10
-365.4	2.28328e-09	-388.6	8.05981e-10
-365.2	2.33415e-09	-388.4	7.90391e-10
-365	2.42873e-09	-388.2	7.73164e-10
-364.8	2.57128e-09	-388	7.54481e-10
-364.6	2.76465e-09	-387.8	7.34534e-10
-364.4	3.01015e-09	-387.6	7.13532e-10
-364.2	3.30745e-09	-387.4	6.91692e-10
-364	3.65451e-09	-387.2	6.6924e-10
-363.8	4.04765e-09	-387	6.46406e-10
-363.6	4.4815e-09	-386.8	6.23424e-10
-363.4	4.94925e-09	-386.6	6.00524e-10
-363.2	5.44272e-09	-386.4	5.77933e-10
-363	5.95262e-09	-386.2	5.55869e-10
-362.8	6.46884e-09	-386	5.3454e-10
-362.6	6.9807e-09	-385.8	5.14138e-10
-362.4	7.47729e-09	-385.6	4.94838e-10
-362.2	7.94781e-09	-385.4	4.76794e-10
-362	8.38193e-09	-385.2	4.60137e-10
-361.8	8.7701e-09	-385	4.44974e-10
-361.6	9.1039e-09	-384.8	4.31381e-10
-361.4	9.3763e-09	-384.6	4.19408e-10
-361.2	9.58193e-09	-384.4	4.09075e-10
-361	9.71731e-09	-384.2	4.0037e-10
-360.8	9.78098e-09	-384	3.93253e-10
-360.6	9.7736e-09	-383.8	3.87652e-10
-360.4	9.69797e-09	-383.6	3.83467e-10
-360.2	9.55902e-09	-383.4	3.80572e-10
-360	9.36369e-09	-383.2	3.78816e-10
-359.8	9.12073e-09	-383	3.78027e-10
-359.6	8.84053e-09	-382.8	3.78013e-10
-359.4	8.53476e-09	-382.6	3.78569e-10
-359.2	8.2161e-09	-382.4	3.7948e-10
-359	7.89783e-09	-382.2	3.80526e-10
-358.8	7.59342e-09	-382	3.81483e-10
-358.6	7.31616e-09	-381.8	3.82134e-10
-358.4	7.07869e-09	-381.6	3.82271e-10
-358.2	6.89262e-09	-381.4	3.81699e-10
-358	6.76816e-09	-381.2	3.80242e-10
-357.8	6.71373e-09	-381	3.77748e-10
-357.6	6.73571e-09	-380.8	3.74093e-10
-357.4	6.83816e-09	-380.6	3.69183e-10
-357.2	7.02266e-09	-380.4	3.62961e-10
-357	7.28823e-09	-380.2	3.55405e-10
-356.8	7.63126e-09	-380	3.46534e-10
-356.6	8.04559e-09	-379.8	3.36407e-10
-356.4	8.52267e-09	-379.6	3.25124e-10
-356.2	9.05171e-09	-379.4	3.12823e-10
-356	9.62002e-09	-379.2	2.99683e-10
-355.8	1.02133e-08	-379	2.85919e-10
-355.6	1.08162e-08	-378.8	2.7178e-10
-355.4	1.14124e-08	-378.6	2.57542e-10
-355.2	1.19855e-08	-378.4	2.43509e-10
-355	1.25192e-08	-378.2	2.30002e-10
-354.8	1.29981e-08	-378	2.17356e-10
-354.6	1.34077e-08	-377.8	2.05915e-10
-354.4	1.37353e-08	-377.6	1.96023e-10
-354.2	1.39701e-08	-377.4	1.88015e-10
-354	1.41039e-08	-377.2	1.82217e-10
-353.8	1.41309e-08	-377	1.78932e-10
-353.6	1.40482e-08	-376.8	1.78437e-10
-353.4	1.38559e-08	-376.6	1.80976e-10
-353.2	1.35572e-08	-376.4	1.86753e-10
-353	1.31581e-08	-376.2	1.95929e-10
-352.8	1.26674e-08	-376	2.08614e-10
-352.6	1.20967e-08	-375.8	2.24867e-10
-352.4	1.14597e-08	-375.6	2.44691e-10
-352.2	1.07722e-08	-375.4	2.68031e-10
-352	1.00513e-08	-375.2	2.94774e-10
-351.8	9.31535e-09	-375	3.24749e-10
-351.6	8.58306e-09	-374.8	3.57727e-10
-351.4	7.87326e-09	-374.6	3.93424e-10
-351.2	7.20427e-09	-374.4	4.31506e-10
-351	6.59341e-09	-374.2	4.71591e-10
-350.8	6.05651e-09	-374	5.13253e-10
-350.6	5.60751e-09	-373.8	5.56031e-10
-350.4	5.25807e-09	-373.6	5.99433e-10
-350.2	5.01726e-09	-373.4	6.42945e-10
-350	4.89131e-09	-373.2	6.86035e-10
-349.8	4.8835e-09	-373	7.28166e-10
-349.6	4.99404e-09	-372.8	7.68799e-10
-349.4	5.22012e-09	-372.6	8.07405e-10
-349.2	5.556e-09	-372.4	8.43468e-10
-349	5.99319e-09	-372.2	8.76499e-10
-348.8	6.52073e-09	-372	9.06038e-10
-348.6	7.12548e-09	-371.8	9.31666e-10
-348.4	7.79251e-09	-371.6	9.53005e-10
-348.2	8.50554e-09	-371.4	9.6973e-10
-348	9.24734e-09	-371.2	9.81571e-10
-347.8	1.00003e-08	-371	9.88316e-10
-347.6	1.07467e-08	-370.8	9.89819e-10
-347.4	1.14694e-08	-370.6	9.85998e-10
-347.2	1.21522e-08	-370.4	9.7684e-10
-347	1.27802e-08	-370.2	9.62399e-10
-346.8	1.334e-08	-370	9.42797e-10
-346.6	1.38202e-08	-369.8	9.18224e-10
-346.4	1.42118e-08	-369.6	8.88935e-10
-346.2	1.45078e-08	-369.4	8.55248e-10
-346	1.47039e-08	-369.2	8.17536e-10
-345.8	1.4798e-08	-369	7.76231e-10
-345.6	1.47905e-08	-368.8	7.31809e-10
-345.4	1.46841e-08	-368.6	6.84791e-10
-345.2	1.44835e-08	-368.4	6.35731e-10
-345	1.41953e-08	-368.2	5.85214e-10
-344.8	1.38277e-08	-368	5.33844e-10
-344.6	1.33901e-08	-367.8	4.82236e-10
-344.4	1.28928e-08	-367.6	4.31008e-10
-344.2	1.2347e-08	-367.4	3.80775e-10
-344	1.17638e-08	-367.2	3.32132e-10
-343.8	1.11545e-08	-367	2.85654e-10
-343.6	1.05299e-08	-366.8	2.41882e-10
-343.4	9.90019e-09	-366.6	2.01313e-10
-343.2	9.2748e-09	-366.4	1.64396e-10
-343	8.66197e-09	-366.2	1.3152e-10
-342.8	8.06877e-09	-366	1.03011e-10
-342.6	7.50096e-09	-365.8	7.91205e-11
-342.4	6.96293e-09	-365.6	6.00267e-11
-342.2	6.45774e-09	-365.4	4.58256e-11
-342	5.98714e-09	-365.2	3.65305e-11
-341.8	5.55167e-09	-365	3.20702e-11
-341.6	5.15079e-09	-364.8	3.229e-11
-341.4	4.78306e-09	-364.6	3.6953e-11
-341.2	4.4463e-09	-364.4	4.57445e-11
-341	4.13778e-09	-364.2	5.82768e-11
-340.8	3.85446e-09	-364	7.40969e-11
-340.6	3.59317e-09	-363.8	9.26948e-11
-340.4	3.35081e-09	-363.6	1.13514e-10
-340.2	3.12454e-09	-363.4	1.35963e-10
-340	2.9119e-09	-363.2	1.59427e-10
-339.8	2.71101e-09	-363	1.83286e-10
-339.6	2.5206e-09	-362.8	2.06921e-10
-339.4	2.34011e-09	-362.6	2.29739e-10
-339.2	2.16971e-09	-362.4	2.51176e-10
-339	2.01031e-09	-362.2	2.70724e-10
-338.8	1.8635e-09	-362	2.87932e-10
-338.6	1.73152e-09	-361.8	3.02428e-10
-338.4	1.6171e-09	-361.6	3.13926e-10
-338.2	1.52342e-09	-361.4	3.22234e-10
-338	1.45391e-09	-361.2	3.27261e-10
-337.8	1.41213e-09	-361	3.29024e-10
-337.6	1.40161e-09	-360.8	3.27646e-10
-337.4	1.42572e-09	-360.6	3.23357e-10
-337.2	1.48747e-09	-360.4	3.16486e-10
-337	1.58941e-09	-360.2	3.0746e-10
-336.8	1.73352e-09	-360	2.96785e-10
-336.6	1.92107e-09	-359.8	2.8504e-10
-336.4	2.15259e-09	-359.6	2.72858e-10
-336.2	2.42775e-09	-359.4	2.60908e-10
-336	2.74541e-09	-359.2	2.49875e-10
-335.8	3.10359e-09	-359	2.40441e-10
-335.6	3.49948e-09	-358.8	2.3326e-10
-335.4	3.92952e-09	-358.6	2.28939e-10
-335.2	4.38949e-09	-358.4	2.28016e-10
-335	4.87458e-09	-358.2	2.30939e-10
-334.8	5.37949e-09	-358	2.38051e-10
-334.6	5.89862e-09	-357.8	2.49569e-10
-334.4	6.42613e-09	-357.6	2.65579e-10
-334.2	6.95614e-09	-357.4	2.86022e-10
-334	7.48282e-09	-357.2	3.10692e-10
-333.8	8.00057e-09	-357	3.39235e-10
-333.6	8.50409e-09	-356.8	3.71156e-10
-333.4	8.98854e-09	-356.6	4.05829e-10
-333.2	9.44962e-09	-356.4	4.42509e-10
-333	9.88364e-09	-356.2	4.80353e-10
-332.8	1.02876e-08	-356	5.18446e-10
-332.6	1.06593e-08	-355.8	5.55824e-10
-332.4	1.09971e-08	-355.6	5.91507e-10
-332.2	1.13004e-08	-355.4	6.24531e-10
-332	1.15691e-08	-355.2	6.53983e-10
-331.8	1.1804e-08	-355	6.79032e-10
-331.6	1.20066e-08	-354.8	6.98967e-10
-331.4	1.21788e-08	-354.6	7.13227e-10
-331.2	1.23233e-08	-354.4	7.21429e-10
-331	1.24432e-08	-354.2	7.23394e-10
-330.8	1.25421e-08	-354	7.19167e-10
-330.6	1.26237e-08	-353.8	7.09032e-10
-330.4	1.26923e-08	-353.6	6.93517e-10
-330.2	1.2752e-08	-353.4	6.73397e-10
-330	1.28074e-08	-353.2	6.49686e-10
-329.8	1.28626e-08	-353	6.23622e-10
-329.6	1.2922e-08	-352.8	5.96643e-10
-329.4	1.29898e-08	-352.6	5.70359e-10
-329.2	1.307e-08	-352.4	5.46512e-10
-329	1.31661e-08	-352.2	5.26936e-10
-328.8	1.32816e-08	-352	5.13505e-10
-328.6	1.34194e-08	-351.8	5.08084e-10
-328.4	1.35821e-08	-351.6	5.12469e-10
-328.2	1.37718e-08	-351.4	5.28336e-10
-328	1.39899e-08	-351.2	5.57182e-10
-327.8	1.42377e-08	-351	6.00275e-10
-327.6	1.45154e-08	-350.8	6.58599e-10
-327.4	1.48228e-08	-350.6	7.32819e-10
-327.2	1.51593e-08	-350.4	8.23234e-10
-327	1.55231e-08	-350.2	9.2976e-10
-326.8	1.59123e-08	-350	1.05191e-09
-326.6	1.63238e-08	-349.8	1.18877e-09
-326.4	1.67541e-08	-349.6	1.33903e-09
-326.2	1.71989e-08	-349.4	1.501e-09
-326	1.76534e-08	-349.2	1.67262e-09
-325.8	1.81119e-08	-349	1.85149e-09
-325.6	1.85683e-08	-348.8	2.03497e-09
-325.4	1.90159e-08	-348.6	2.22021e-09
-325.2	1.94474e-08	-348.4	2.40422e-09
-325	1.98555e-08	-348.2	2.58395e-09
-324.8	2.02322e-08	-348	2.75638e-09
-324.6	2.05695e-08	-347.8	2.91861e-09
-324.4	2.08595e-08	-347.6	3.06793e-09
-324.2	2.10943e-08	-347.4	3.20191e-09
-324	2.12662e-08	-347.2	3.31851e-09
-323.8	2.13681e-08	-347	3.41608e-09
-323.6	2.13933e-08	-346.8	3.49352e-09
-323.4	2.13359e-08	-346.6	3.55026e-09
-323.2	2.11912e-08	-346.4	3.58631e-09
-323	2.0955e-08	-346.2	3.60231e-09
-322.8	2.06248e-08	-346	3.59952e-09
-322.6	2.01991e-08	-345.8	3.57979e-09
-322.4	1.9678e-08	-345.6	3.54556e-09
-322.2	1.90632e-08	-345.4	3.49982e-09
-322	1.83576e-08	-345.2	3.44601e-09
-321.8	1.75661e-08	-345	3.38796e-09
-321.6	1.6695e-08	-344.8	3.32982e-09
-321.4	1.5752e-08	-344.6	3.2759e-09
-321.2	1.47466e-08	-344.4	3.23062e-09
-321	1.36894e-08	-344.2	3.19834e-09
-320.8	1.25923e-08	-344	3.18325e-09
-320.6	1.14685e-08	-343.8	3.18927e-09
-320.4	1.03318e-08	-343.6	3.21989e-09
-320.2	9.19668e-09	-343.4	3.27807e-09
-320	8.07819e-09	-343.2	3.36615e-09
-319.8	6.99145e-09	-343	3.48574e-09
-319.6	5.95149e-09	-342.8	3.63768e-09
-319.4	4.973e-09	-342.6	3.82193e-09
-319.2	4.07003e-09	-342.4	4.0376e-09
-319	3.25573e-09	-342.2	4.28287e-09
-318.8	2.54213e-09	-342	4.55508e-09
-318.6	1.93985e-09	-341.8	4.8507e-09
-318.4	1.45799e-09	-341.6	5.16544e-09
-318.2	1.10386e-09	-341.4	5.49429e-09
-318	8.82857e-10	-341.2	5.83167e-09
-317.8	7.98392e-10	-341	6.1715e-09
-317.6	8.5177e-10	-340.8	6.5074e-09
-317.4	1.04217e-09	-340.6	6.83277e-09
-317.2	1.36666e-09	-340.4	7.14103e-09
-317	1.82023e-09	-340.2	7.4257e-09
-316.8	2.39587e-09	-340	7.68064e-09
-316.6	3.08471e-09	-339.8	7.90014e-09
-316.4	3.87616e-09	-339.6	8.07915e-09
-316.2	4.75811e-09	-339.4	8.21334e-09
-316	5.71715e-09	-339.2	8.29927e-09
-315.8	6.7388e-09	-339	8.33447e-09
-315.6	7.80776e-09	-338.8	8.31753e-09
-315.4	8.90821e-09	-338.6	8.24816e-09
-315.2	1.00241e-08	-338.4	8.12717e-09
-315	1.11393e-08	-338.2	7.95651e-09
-314.8	1.22381e-08	-338	7.73923e-09
-314.6	1.33054e-08	-337.8	7.47939e-09
-314.4	1.43269e-08	-337.6	7.18199e-09
-314.2	1.52894e-08	-337.4	6.85286e-09
-314	1.61811e-08	-337.2	6.49849e-09
-313.8	1.69914e-08	-337	6.12591e-09
-313.6	1.77119e-08	-336.8	5.74251e-09
-313.4	1.83357e-08	-336.6	5.35582e-09
-313.2	1.88579e-08	-336.4	4.97338e-09
-313	1.92756e-08	-336.2	4.6025e-09
-312.8	1.9588e-08	-336	4.2501e-09
-312.6	1.97962e-08	-335.8	3.92254e-09
-312.4	1.99035e-08	-335.6	3.62544e-09
-312.2	1.9915e-08	-335.4	3.36354e-09
-312	1.98377e-08	-335.2	3.14061e-09
-311.8	1.968e-08	-335	2.95931e-09
-311.6	1.9452e-08	-334.8	2.82117e-09
-311.4	1.91652e-08	-334.6	2.72653e-09
-311.2	1.88318e-08	-334.4	2.67455e-09
-311	1.8465e-08	-334.2	2.66323e-09
-310.8	1.80785e-08	-334	2.68951e-09
-310.6	1.7686e-08	-333.8	2.7493e-09
-310.4	1.73015e-08	-333.6	2.83767e-09
-310.2	1.69383e-08	-333.4	2.94894e-09
-310	1.66092e-08	-333.2	3.07688e-09
-309.8	1.63259e-08	-333	3.21488e-09
-309.6	1.60989e-08	-332.8	3.35616e-09
-309.4	1.59372e-08	-332.6	3.49394e-09
-309.2	1.58482e-08	-332.4	3.62166e-09
-309	1.5837e-08	-332.2	3.73319e-09
-308.8	1.59071e-08	-332	3.82298e-09
-308.6	1.60592e-08	-331.8	3.88626e-09
-308.4	1.62923e-08	-331.6	3.91918e-09
-308.2	1.66025e-08	-331.4	3.91894e-09
-308	1.69839e-08	-331.2	3.88387e-09
-307.8	1.74284e-08	-331	3.8135e-09
-307.6	1.79255e-08	-330.8	3.70864e-09
-307.4	1.8463e-08	-330.6	3.57129e-09
-307.2	1.9027e-08	-330.4	3.40469e-09
-307	1.9602e-08	-330.2	3.2132e-09
-306.8	2.01716e-08	-330	3.00223e-09
-306.6	2.07186e-08	-329.8	2.77808e-09
-306.4	2.12254e-08	-329.6	2.54781e-09
-306.2	2.16746e-08	-329.4	2.31904e-09
-306	2.20491e-08	-329.2	2.09979e-09
-305.8	2.2333e-08	-329	1.89822e-09
-305.6	2.25116e-08	-328.8	1.72247e-09
-305.4	2.2572e-08	-328.6	1.58039e-09
-305.2	2.25036e-08	-328.4	1.47938e-09
-305	2.22981e-08	-328.2	1.42614e-09
-304.8	2.19501e-08	-328	1.42654e-09
-304.6	2.14572e-08	-327.8	1.48539e-09
-304.4	2.08202e-08	-327.6	1.60633e-09
-304.2	2.00431e-08	-327.4	1.79173e-09
-304	1.91333e-08	-327.2	2.04257e-09
-303.8	1.81011e-08	-327	2.35842e-09
-303.6	1.69603e-08	-326.8	2.7374e-09
-303.4	1.57271e-08	-326.6	3.17621e-09
-303.2	1.44203e-08	-326.4	3.67021e-09
-303	1.30609e-08	-326.2	4.21343e-09
-302.8	1.16713e-08	-326	4.79877e-09
-302.6	1.02753e-08	-325.8	5.41809e-09
-302.4	8.89698e-09	-325.6	6.06241e-09
-302.2	7.56055e-09	-325.4	6.72206e-09
-302	6.28956e-09	-325.2	7.38693e-09
-301.8	5.10636e-09	-325	8.04664e-09
-301.6	4.03154e-09	-324.8	8.69078e-09
-301.4	3.08336e-09	-324.6	9.30911e-09
-301.2	2.27727e-09	-324.4	9.89181e-09
-301	1.62554e-09	-324.2	1.04296e-08
-300.8	1.13686e-09	-324	1.09141e-08
-300.6	8.1612e-10	-323.8	1.13377e-08
-300.4	6.6428e-10	-323.6	1.16941e-08
-300.2	6.78293e-10	-323.4	1.19779e-08
-300	8.51183e-10	-323.2	1.21852e-08
-299.8	1.17222e-09	-323	1.23135e-08
-299.6	1.62718e-09	-322.8	1.23616e-08
-299.4	2.19874e-09	-322.6	1.23296e-08
-299.2	2.86693e-09	-322.4	1.2219e-08
-299	3.60966e-09	-322.2	1.20327e-08
-298.8	4.40332e-09	-322	1.17746e-08
-298.6	5.22344e-09	-321.8	1.14498e-08
-298.4	6.04532e-09	-321.6	1.10643e-08
-298.2	6.84475e-09	-321.4	1.0625e-08
-298	7.59861e-09	-321.2	1.01392e-08
-297.8	8.28554e-09	-321	9.61507e-09
-297.6	8.88647e-09	-320.8	9.0607e-09
-297.4	9.38515e-09	-320.6	8.48447e-09
-297.2	9.76854e-09	-320.4	7.89469e-09
-297	1.00271e-08	-320.2	7.29949e-09
-296.8	1.01552e-08	-320	6.70658e-09
-296.6	1.01507e-08	-319.8	6.12324e-09
-296.4	1.00156e-08	-319.6	5.55608e-09
-296.2	9.75531e-09	-319.4	5.01102e-09
-296	9.37882e-09	-319.2	4.4932e-09
-295.8	8.89808e-09	-319	4.00687e-09
-295.6	8.32767e-09	-318.8	3.55542e-09
-295.4	7.68425e-09	-318.6	3.14133e-09
-295.2	6.98601e-09	-318.4	2.7662e-09
-295	6.25203e-09	-318.2	2.43074e-09
-294.8	5.50166e-09	-318	2.13486e-09
-294.6	4.75392e-09	-317.8	1.8777e-09
-294.4	4.02687e-09	-317.6	1.65774e-09
-294.2	3.33708e-09	-317.4	1.47285e-09
-294	2.69917e-09	-317.2	1.3204e-09
-293.8	2.12536e-09	-317	1.19739e-09
-293.6	1.62521e-09	-316.8	1.1005e-09
-293.4	1.20542e-09	-316.6	1.02624e-09
-293.2	8.69738e-10	-316.4	9.71025e-10
-293	6.19004e-10	-316.2	9.31299e-10
-292.8	4.51289e-10	-316	9.03594e-10
-292.6	3.62163e-10	-315.8	8.84624e-10
-292.4	3.45039e-10	-315.6	8.71356e-10
-292.2	3.91614e-10	-315.4	8.61064e-10
-292	4.92371e-10	-315.2	8.51375e-10
-291.8	6.37129e-10	-315	8.40301e-10
-291.6	8.15617e-10	-314.8	8.26257e-10
-291.4	1.01805e-09	-314.6	8.08069e-10
-291.2	1.23568e-09	-314.4	7.84966e-10
-291	1.4613e-09	-314.2	7.56567e-10
-290.8	1.68971e-09	-314	7.22849e-10
-290.6	1.91805e-09	-313.8	6.84118e-10
-290.4	2.14605e-09	-313.6	6.40964e-10
-290.2	2.3762e-09	-313.4	5.94213e-10
-290	2.61373e-09	-313.2	5.44879e-10
-289.8	2.86653e-09	-313	4.9411e-10
-289.6	3.1449e-09	-312.8	4.43137e-10
-289.4	3.46117e-09	-312.6	3.93219e-10
-289.2	3.82927e-09	-312.4	3.45601e-10
-289	4.26411e-09	-312.2	3.0146e-10
-288.8	4.78099e-09	-312	2.61875e-10
-288.6	5.39486e-09	-311.8	2.27788e-10
-288.4	6.1196e-09	-311.6	1.99976e-10
-288.2	6.96731e-09	-311.4	1.79035e-10
-288	7.94755e-09	-311.2	1.6536e-10
-287.8	9.06675e-09	-311	1.59146e-10
-287.6	1.03276e-08	-310.8	1.60383e-10
-287.4	1.17286e-08	-310.6	1.68865e-10
-287.2	1.32638e-08	-310.4	1.84199e-10
-287	1.49223e-08	-310.2	2.05828e-10
-286.8	1.66887e-08	-310	2.33047e-10
-286.6	1.85429e-08	-309.8	2.6503e-10
-286.4	2.04604e-08	-309.6	3.00858e-10
-286.2	2.24129e-08	-309.4	3.39543e-10
-286	2.43691e-08	-309.2	3.80064e-10
-285.8	2.6295e-08	-309	4.21389e-10
-285.6	2.81553e-08	-308.8	4.62504e-10
-285.4	2.99141e-08	-308.6	5.0244e-10
-285.2	3.15361e-08	-308.4	5.40296e-10
-285	3.29877e-08	-308.2	5.75255e-10
-284.8	3.42382e-08	-308	6.06604e-10
-284.6	3.52604e-08	-307.8	6.33744e-10
-284.4	3.60325e-08	-307.6	6.56201e-10
-284.2	3.65381e-08	-307.4	6.7363e-10
-284	3.67675e-08	-307.2	6.85814e-10
-283.8	3.67182e-08	-307	6.92667e-10
-283.6	3.63951e-08	-306.8	6.94221e-10
-283.4	3.5811e-08	-306.6	6.90626e-10
-283.2	3.49864e-08	-306.4	6.82131e-10
-283	3.39494e-08	-306.2	6.69077e-10
-282.8	3.27347e-08	-306	6.51883e-10
-282.6	3.13839e-08	-305.8	6.31024e-10
-282.4	2.99434e-08	-305.6	6.07025e-10
-282.2	2.84643e-08	-305.4	5.8044e-10
-282	2.70005e-08	-305.2	5.51837e-10
-281.8	2.56076e-08	-305	5.21786e-10
-281.6	2.43416e-08	-304.8	4.90844e-10
-281.4	2.3257e-08	-304.6	4.59545e-10
-281.2	2.24056e-08	-304.4	4.28391e-10
-281	2.18348e-08	-304.2	3.97842e-10
-280.8	2.15865e-08	-304	3.68311e-10
-280.6	2.16957e-08	-303.8	3.4016e-10
-280.4	2.21893e-08	-303.6	3.13699e-10
-280.2	2.30854e-08	-303.4	2.89182e-10
-280	2.43926e-08	-303.2	2.66813e-10
-279.8	2.61094e-08	-303	2.46743e-10
-279.6	2.82243e-08	-302.8	2.29079e-10
-279.4	3.07159e-08	-302.6	2.13885e-10
-279.2	3.35531e-08	-302.4	2.01188e-10
-279	3.66957e-08	-302.2	1.90986e-10
-278.8	4.00958e-08	-302	1.8325e-10
-278.6	4.36983e-08	-301.8	1.77935e-10
-278.4	4.74426e-08	-301.6	1.74979e-10
-278.2	5.1264e-08	-301.4	1.74316e-10
-278	5.50952e-08	-301.2	1.75875e-10
-277.8	5.88681e-08	-301	1.79584e-10
-277.6	6.25152e-08	-300.8	1.85378e-10
-277.4	6.59718e-08	-300.6	1.93194e-10
-277.2	6.91771e-08	-300.4	2.02979e-10
-277	7.2076e-08	-300.2	2.14688e-10
-276.8	7.46204e-08	-300	2.28282e-10
-276.6	7.67701e-08	-299.8	2.43729e-10
-276.4	7.84943e-08	-299.6	2.61002e-10
-276.2	7.97717e-08	-299.4	2.80076e-10
-276	8.05914e-08	-299.2	3.00927e-10
-275.8	8.09528e-08	-299	3.23527e-10
-275.6	8.08658e-08	-298.8	3.47843e-10
-275.4	8.03498e-08	-298.6	3.73832e-10
-275.2	7.94338e-08	-298.4	4.01441e-10
-275	7.81552e-08	-298.2	4.30602e-10
-274.8	7.65586e-08	-298	4.61229e-10
-274.6	7.46948e-08	-297.8	4.9322e-10
-274.4	7.26192e-08	-297.6	5.26452e-10
-274.2	7.03902e-08	-297.4	5.60781e-10
-274	6.80681e-08	-297.2	5.96045e-10
-273.8	6.5713e-08	-297	6.32059e-10
-273.6	6.33835e-08	-296.8	6.68621e-10
-273.4	6.11351e-08	-296.6	7.05513e-10
-273.2	5.90191e-08	-296.4	7.42498e-10
-273	5.7081e-08	-296.2	7.79331e-10
-272.8	5.53596e-08	-296	8.15756e-10
-272.6	5.38864e-08	-295.8	8.5151e-10
-272.4	5.26845e-08	-295.6	8.8633e-10
-272.2	5.17687e-08	-295.4	9.19952e-10
-272	5.11451e-08	-295.2	9.5212e-10
-271.8	5.08114e-08	-295	9.82585e-10
-271.6	5.07569e-08	-294.8	1.01111e-09
-271.4	5.09637e-08	-294.6	1.03748e-09
-271.2	5.14069e-08	-294.4	1.06149e-09
-271	5.20556e-08	-294.2	1.08296e-09
-270.8	5.28746e-08	-294	1.10173e-09
-270.6	5.38248e-08	-293.8	1.11769e-09
-270.4	5.48651e-08	-293.6	1.13073e-09
-270.2	5.59534e-08	-293.4	1.14077e-09
-270	5.70481e-08	-293.2	1.14778e-09
-269.8	5.81092e-08	-293	1.15173e-09
-269.6	5.90998e-08	-292.8	1.15265e-09
-269.4	5.99868e-08	-292.6	1.15058e-09
-269.2	6.07422e-08	-292.4	1.14559e-09
-269	6.13435e-08	-292.2	1.13776e-09
-268.8	6.17748e-08	-292	1.12722e-09
-268.6	6.20266e-08	-291.8	1.11411e-09
-268.4	6.20965e-08	-291.6	1.09857e-09
-268.2	6.19886e-08	-291.4	1.08079e-09
-268	6.17138e-08	-291.2	1.06095e-09
-267.8	6.1289e-08	-291	1.03923e-09
-267.6	6.07366e-08	-290.8	1.01586e-09
-267.4	6.00834e-08	-290.6	9.91023e-10
-267.2	5.93602e-08	-290.4	9.64944e-10
-267	5.86001e-08	-290.2	9.37832e-10
-266.8	5.78381e-08	-290	9.09895e-10
-266.6	5.71093e-08	-289.8	8.81341e-10
-266.4	5.64478e-08	-289.6	8.52369e-10
-266.2	5.58862e-08	-289.4	8.23173e-10
-266	5.54538e-08	-289.2	7.93937e-10
-265.8	5.51759e-08	-289	7.64835e-10
-265.6	5.50732e-08	-288.8	7.36033e-10
-265.4	5.51606e-08	-288.6	7.07684e-10
-265.2	5.54475e-08	-288.4	6.79928e-10
-265	5.59366e-08	-288.2	6.52895e-10
-264.8	5.66245e-08	-288	6.26702e-10
-264.6	5.75017e-08	-287.8	6.01454e-10
-264.4	5.85524e-08	-287.6	5.77244e-10
-264.2	5.97558e-08	-287.4	5.54155e-10
-264	6.10864e-08	-287.2	5.32257e-10
-263.8	6.25147e-08	-287	5.1161e-10
-263.6	6.40086e-08	-286.8	4.92265e-10
-263.4	6.55342e-08	-286.6	4.74263e-10
-263.2	6.70571e-08	-286.4	4.57637e-10
-263	6.85438e-08	-286.2	4.42412e-10
-262.8	6.99625e-08	-286	4.28608e-10
-262.6	7.12844e-08	-285.8	4.16236e-10
-262.4	7.24851e-08	-285.6	4.05304e-10
-262.2	7.35452e-08	-285.4	3.95816e-10
-262	7.44511e-08	-285.2	3.87771e-10
-261.8	7.51957e-08	-285	3.81167e-10
-261.6	7.57791e-08	-284.8	3.76e-10
-261.4	7.62082e-08	-284.6	3.72263e-10
-261.2	7.64972e-08	-284.4	3.69953e-10
-261	7.66669e-08	-284.2	3.69064e-10
-260.8	7.67444e-08	-284	3.69592e-10
-260.6	7.67624e-08	-283.8	3.71537e-10
-260.4	7.6758e-08	-283.6	3.74899e-10
-260.2	7.67715e-08	-283.4	3.79684e-10
-260	7.68454e-08	-283.2	3.859e-10
-259.8	7.70228e-08	-283	3.93559e-10
-259.6	7.73459e-08	-282.8	4.02679e-10
-259.4	7.78544e-08	-282.6	4.13283e-10
-259.2	7.85841e-08	-282.4	4.25398e-10
-259	7.95655e-08	-282.2	4.39058e-10
-258.8	8.08221e-08	-282	4.54301e-10
-258.6	8.23699e-08	-281.8	4.71171e-10
-258.4	8.4216e-08	-281.6	4.89718e-10
-258.2	8.63579e-08	-281.4	5.09995e-10
-258	8.87833e-08	-281.2	5.3206e-10
-257.8	9.14699e-08	-281	5.55975e-10
-257.6	9.43856e-08	-280.8	5.81805e-10
-257.4	9.74889e-08	-280.6	6.09616e-10
-257.2	1.0073e-07	-280.4	6.39473e-10
-257	1.04052e-07	-280.2	6.71442e-10
-256.8	1.07393e-07	-280	7.05586e-10
-256.6	1.10684e-07	-279.8	7.41961e-10
-256.4	1.13859e-07	-279.6	7.80617e-10
-256.2	1.16847e-07	-279.4	8.21595e-10
-256	1.19581e-07	-279.2	8.64923e-10
-255.8	1.22001e-07	-279	9.10614e-10
-255.6	1.2405e-07	-278.8	9.58661e-10
-255.4	1.25681e-07	-278.6	1.00904e-09
-255.2	1.26858e-07	-278.4	1.06169e-09
-255	1.27557e-07	-278.2	1.11654e-09
-254.8	1.2777e-07	-278	1.17346e-09
-254.6	1.27501e-07	-277.8	1.23232e-09
-254.4	1.2677e-07	-277.6	1.29291e-09
-254.2	1.25617e-07	-277.4	1.35501e-09
-254	1.24092e-07	-277.2	1.41834e-09
-253.8	1.22266e-07	-277	1.48257e-09
-253.6	1.20219e-07	-276.8	1.54732e-09
-253.4	1.18048e-07	-276.6	1.61218e-09
-253.2	1.15858e-07	-276.4	1.67665e-09
-253	1.13762e-07	-276.2	1.74023e-09
-252.8	1.11881e-07	-276	1.80232e-09
-252.6	1.10336e-07	-275.8	1.86232e-09
-252.4	1.09249e-07	-275.6	1.91957e-09
-252.2	1.08738e-07	-275.4	1.97338e-09
-252	1.08913e-07	-275.2	2.02303e-09
-251.8	1.09874e-07	-275	2.0678e-09
-251.6	1.11706e-07	-274.8	2.10695e-09
-251.4	1.14481e-07	-274.6	2.13976e-09
-251.2	1.18247e-07	-274.4	2.16553e-09
-251	1.23036e-07	-274.2	2.18358e-09
-250.8	1.28852e-07	-274	2.19332e-09
-250.6	1.35679e-07	-273.8	2.19419e-09
-250.4	1.43473e-07	-273.6	2.18574e-09
-250.2	1.52168e-07	-273.4	2.16763e-09
-250	1.61673e-07	-273.2	2.13961e-09
-249.8	1.71873e-07	-273	2.10159e-09
-249.6	1.82634e-07	-272.8	2.05363e-09
-249.4	1.93802e-07	-272.6	1.99593e-09
-249.2	2.05207e-07	-272.4	1.92887e-09
-249	2.1667e-07	-272.2	1.85302e-09
-248.8	2.27999e-07	-272	1.7691e-09
-248.6	2.39e-07	-271.8	1.67803e-09
-248.4	2.4948e-07	-271.6	1.58087e-09
-248.2	2.59248e-07	-271.4	1.47887e-09
-248	2.68121e-07	-271.2	1.37341e-09
-247.8	2.7593e-07	-271	1.26599e-09
-247.6	2.82521e-07	-270.8	1.1582e-09
-247.4	2.87762e-07	-270.6	1.05171e-09
-247.2	2.91542e-07	-270.4	9.48226e-10
-247	2.93777e-07	-270.2	8.49442e-10
-246.8	2.9441e-07	-270	7.57012e-10
-246.6	2.93414e-07	-269.8	6.72506e-10
-246.4	2.90792e-07	-269.6	5.97364e-10
-246.2	2.86578e-07	-269.4	5.32858e-10
-246	2.80836e-07	-269.2	4.80048e-10
-245.8	2.73657e-07	-269	4.39746e-10
-245.6	2.65162e-07	-268.8	4.12479e-10
-245.4	2.55496e-07	-268.6	3.98465e-10
-245.2	2.44825e-07	-268.4	3.97587e-10
-245	2.33334e-07	-268.2	4.09381e-10
-244.8	2.21227e-07	-268	4.33033e-10
-244.6	2.08715e-07	-267.8	4.6738e-10
-244.4	1.96021e-07	-267.6	5.1093e-10
-244.2	1.83369e-07	-267.4	5.61885e-10
-244	1.70984e-07	-267.2	6.18179e-10
-243.8	1.59088e-07	-267	6.77529e-10
-243.6	1.47897e-07	-266.8	7.37489e-10
-243.4	1.37612e-07	-266.6	7.95521e-10
-243.2	1.28426e-07	-266.4	8.49065e-10
-243	1.20511e-07	-266.2	8.95628e-10
-242.8	1.14026e-07	-266	9.3286e-10
-242.6	1.09107e-07	-265.8	9.58649e-10
-242.4	1.05869e-07	-265.6	9.71202e-10
-242.2	1.04407e-07	-265.4	9.69131e-10
-242	1.04793e-07	-265.2	9.51531e-10
-241.8	1.07078e-07	-265	9.18042e-10
-241.6	1.11291e-07	-264.8	8.68914e-10
-241.4	1.17441e-07	-264.6	8.05041e-10
-241.2	1.25517e-07	-264.4	7.27988e-10
-241	1.35489e-07	-264.2	6.4e-10
-240.8	1.47312e-07	-264	5.43986e-10
-240.6	1.60924e-07	-263.8	4.43481e-10
-240.4	1.76248e-07	-263.6	3.42592e-10
-240.2	1.93195e-07	-263.4	2.45915e-10
-240	2.11665e-07	-263.2	1.58436e-10
-239.8	2.31547e-07	-263	8.5411e-11
-239.6	2.52721e-07	-262.8	3.22267e-11
-239.4	2.75058e-07	-262.6	4.24955e-12
-239.2	2.98421e-07	-262.4	6.6629e-12
-239	3.22667e-07	-262.2	4.42974e-11
-238.8	3.47646e-07	-262	1.2146e-10
-238.6	3.73199e-07	-261.8	2.41765e-10
-238.4	3.99165e-07	-261.6	4.07975e-10
-238.2	4.25375e-07	-261.4	6.21858e-10
-238	4.51653e-07	-261.2	8.84054e-10
-237.8	4.77819e-07	-261	1.19398e-09
-237.6	5.0369e-07	-260.8	1.54976e-09
-237.4	5.29076e-07	-260.6	1.94817e-09
-237.2	5.53784e-07	-260.4	2.38464e-09
-237	5.7762e-07	-260.2	2.85333e-09
-236.8	6.00387e-07	-260	3.34714e-09
-236.6	6.21891e-07	-259.8	3.85787e-09
-236.4	6.41939e-07	-259.6	4.37637e-09
-236.2	6.6034e-07	-259.4	4.89274e-09
-236	6.76915e-07	-259.2	5.39657e-09
-235.8	6.91489e-07	-259	5.87715e-09
-235.6	7.03903e-07	-258.8	6.32381e-09
-235.4	7.14011e-07	-258.6	6.72621e-09
-235.2	7.21684e-07	-258.4	7.07462e-09
-235	7.26814e-07	-258.2	7.36022e-09
-234.8	7.29317e-07	-258	7.57545e-09
-234.6	7.29132e-07	-257.8	7.71424e-09
-234.4	7.26227e-07	-257.6	7.77226e-09
-234.2	7.20601e-07	-257.4	7.74715e-09
-234	7.12281e-07	-257.2	7.63865e-09
-233.8	7.01328e-07	-257	7.44875e-09
-233.6	6.87834e-07	-256.8	7.18169e-09
-233.4	6.71922e-07	-256.6	6.84396e-09
-233.2	6.5375e-07	-256.4	6.44422e-09
-233	6.33503e-07	-256.2	5.99311e-09
-232.8	6.11396e-07	-256	5.50307e-09
-232.6	5.87668e-07	-255.8	4.98797e-09
-232.4	5.62585e-07	-255.6	4.46285e-09
-232.2	5.36428e-07	-255.4	3.94341e-09
-232	5.09498e-07	-255.2	3.44565e-09
-231.8	4.82106e-07	-255	2.98533e-09
-231.6	4.54572e-07	-254.8	2.57749e-09
-231.4	4.2722e-07	-254.6	2.23594e-09
-231.2	4.00372e-07	-254.4	1.9728e-09
-231	3.74346e-07	-254.2	1.79801e-09
-230.8	3.49452e-07	-254	1.7189e-09
-230.6	3.25985e-07	-253.8	1.7399e-09
-230.4	3.04227e-07	-253.6	1.8622e-09
-230.2	2.84439e-07	-253.4	2.0836e-09
-230	2.66858e-07	-253.2	2.39842e-09
-229.8	2.517e-07	-253	2.79749e-09
-229.6	2.39153e-07	-252.8	3.26835e-09
-229.4	2.2938e-07	-252.6	3.79548e-09
-229.2	2.22513e-07	-252.4	4.36067e-09
-229	2.1866e-07	-252.2	4.94352e-09
-228.8	2.17896e-07	-252	5.52204e-09
-228.6	2.20273e-07	-251.8	6.07336e-09
-228.4	2.25815e-07	-251.6	6.57446e-09
-228.2	2.3452e-07	-251.4	7.00306e-09
-228	2.46362e-07	-251.2	7.33843e-09
-227.8	2.61292e-07	-251	7.5623e-09
-227.6	2.79241e-07	-250.8	7.65975e-09
-227.4	3.00119e-07	-250.6	7.62001e-09
-227.2	3.23817e-07	-250.4	7.43723e-09
-227	3.5021e-07	-250.2	7.11119e-09
-226.8	3.79156e-07	-250	6.64781e-09
-226.6	4.10498e-07	-249.8	6.05955e-09
-226.4	4.44064e-07	-249.6	5.36571e-09
-226.2	4.79667e-07	-249.4	4.59244e-09
-226	5.17109e-07	-249.2	3.77261e-09
-225.8	5.56176e-07	-249	2.9455e-09
-225.6	5.96644e-07	-248.8	2.15622e-09
-225.4	6.38274e-07	-248.6	1.45498e-09
-225.2	6.80816e-07	-248.4	8.96127e-10
-225	7.24009e-07	-248.2	5.37046e-10
-224.8	7.67581e-07	-248	4.36842e-10
-224.6	8.11249e-07	-247.8	6.54937e-10
-224.4	8.54725e-07	-247.6	1.24954e-09
-224.2	8.97713e-07	-247.4	2.27607e-09
-224	9.39914e-07	-247.2	3.78552e-09
-223.8	9.81027e-07	-247	5.82286e-09
-223.6	1.02075e-06	-246.8	8.42551e-09
-223.4	1.05881e-06	-246.6	1.16219e-08
-223.2	1.0949e-06	-246.4	1.543e-08
-223	1.12876e-06	-246.2	1.98566e-08
-222.8	1.16016e-06	-246	2.4896e-08
-222.6	1.18886e-06	-245.8	3.05296e-08
-222.4	1.21466e-06	-245.6	3.67256e-08
-222.2	1.23742e-06	-245.4	4.34385e-08
-222	1.257e-06	-245.2	5.06102e-08
-221.8	1.27332e-06	-245	5.81699e-08
-221.6	1.28634e-06	-244.8	6.60351e-08
-221.4	1.29608e-06	-244.6	7.41132e-08
-221.2	1.3026e-06	-244.4	8.23028e-08
-221	1.30601e-06	-244.2	9.04954e-08
-220.8	1.30646e-06	-244	9.85776e-08
-220.6	1.30416e-06	-243.8	1.06433e-07
-220.4	1.29937e-06	-243.6	1.13945e-07
-220.2	1.29237e-06	-243.4	1.20999e-07
-220	1.28351e-06	-243.2	1.27485e-07
-219.8	1.27314e-06	-243	1.33299e-07
-219.6	1.26163e-06	-242.8	1.38347e-07
-219.4	1.2494e-06	-242.6	1.42545e-07
-219.2	1.23684e-06	-242.4	1.45825e-07
-219	1.22435e-06	-242.2	1.4813e-07
-218.8	1.21232e-06	-242	1.49423e-07
-218.6	1.20111e-06	-241.8	1.49681e-07
-218.4	1.19106e-06	-241.6	1.48902e-07
-218.2	1.18245e-06	-241.4	1.47099e-07
-218	1.17554e-06	-241.2	1.44305e-07
-217.8	1.17051e-06	-241	1.40569e-07
-217.6	1.1675e-06	-240.8	1.35958e-07
-217.4	1.16658e-06	-240.6	1.30552e-07
-217.2	1.16774e-06	-240.4	1.24444e-07
-217	1.17093e-06	-240.2	1.1774e-07
-216.8	1.17602e-06	-240	1.10553e-07
-216.6	1.18283e-06	-239.8	1.03001e-07
-216.4	1.19111e-06	-239.6	9.52086e-08
-216.2	1.20057e-06	-239.4	8.72985e-08
-216	1.2109e-06	-239.2	7.93922e-08
-215.8	1.22172e-06	-239	7.16064e-08
-215.6	1.23267e-06	-238.8	6.40507e-08
-215.4	1.24338e-06	-238.6	5.68248e-08
-215.2	1.25347e-06	-238.4	5.00168e-08
-215	1.26261e-06	-238.2	4.37018e-08
-214.8	1.27048e-06	-238	3.79396e-08
-214.6	1.27681e-06	-237.8	3.27748e-08
-214.4	1.28141e-06	-237.6	2.82357e-08
-214.2	1.28414e-06	-237.4	2.43342e-08
-214	1.28495e-06	-237.2	2.10666e-08
-213.8	1.28385e-06	-237	1.84141e-08
-213.6	1.28096e-06	-236.8	1.6344e-08
-213.4	1.27649e-06	-236.6	1.48114e-08
-213.2	1.27072e-06	-236.4	1.37613e-08
-213	1.26402e-06	-236.2	1.31304e-08
-212.8	1.25685e-06	-236	1.28499e-08
-212.6	1.24973e-06	-235.8	1.28479e-08
-212.4	1.24324e-06	-235.6	1.30518e-08
-212.2	1.23798e-06	-235.4	1.33913e-08
-212	1.2346e-06	-235.2	1.38003e-08
-211.8	1.23377e-06	-235	1.42199e-08
-211.6	1.23612e-06	-234.8	1.46001e-08
-211.4	1.24228e-06	-234.6	1.49017e-08
-211.2	1.25282e-06	-234.4	1.50974e-08
-211	1.26826e-06	-234.2	1.51737e-08
-210.8	1.28902e-06	-234	1.51303e-08
-210.6	1.31544e-06	-233.8	1.49813e-08
-210.4	1.34774e-06	-233.6	1.47544e-08
-210.2	1.38604e-06	-233.4	1.449e-08
-210	1.4303e-06	-233.2	1.42404e-08
-209.8	1.48038e-06	-233	1.40678e-08
-209.6	1.53598e-06	-232.8	1.40425e-08
-209.4	1.59667e-06	-232.6	1.42408e-08
-209.2	1.66192e-06	-232.4	1.47419e-08
-209	1.73105e-06	-232.2	1.5626e-08
-208.8	1.8033e-06	-232	1.69706e-08
-208.6	1.87781e-06	-231.8	1.88485e-08
-208.4	1.95365e-06	-231.6	2.13248e-08
-208.2	2.02985e-06	-231.4	2.4454e-08
-208	2.10542e-06	-231.2	2.82781e-08
-207.8	2.17935e-06	-231	3.28245e-08
-207.6	2.25067e-06	-230.8	3.81039e-08
-207.4	2.31846e-06	-230.6	4.41096e-08
-207.2	2.38187e-06	-230.4	5.08165e-08
-207	2.44013e-06	-230.2	5.81804e-08
-206.8	2.49262e-06	-230	6.6139e-08
-206.6	2.53881e-06	-229.8	7.46119e-08
-206.4	2.57836e-06	-229.6	8.35021e-08
-206.2	2.61107e-06	-229.4	9.26978e-08
-206	2.6369e-06	-229.2	1.02074e-07
-205.8	2.65597e-06	-229	1.11497e-07
-205.6	2.66861e-06	-228.8	1.20823e-07
-205.4	2.67525e-06	-228.6	1.29905e-07
-205.2	2.67651e-06	-228.4	1.38596e-07
-205	2.67313e-06	-228.2	1.46751e-07
-204.8	2.66597e-06	-228	1.54228e-07
-204.6	2.65597e-06	-227.8	1.60896e-07
-204.4	2.64414e-06	-227.6	1.66636e-07
-204.2	2.63155e-06	-227.4	1.71342e-07
-204	2.61927e-06	-227.2	1.74928e-07
-203.8	2.60834e-06	-227	1.77325e-07
-203.6	2.59977e-06	-226.8	1.78485e-07
-203.4	2.59451e-06	-226.6	1.78383e-07
-203.2	2.59339e-06	-226.4	1.77017e-07
-203	2.59713e-06	-226.2	1.74407e-07
-202.8	2.60631e-06	-226	1.70596e-07
-202.6	2.62135e-06	-225.8	1.6565e-07
-202.4	2.6425e-06	-225.6	1.59653e-07
-202.2	2.66984e-06	-225.4	1.52708e-07
-202	2.70328e-06	-225.2	1.44935e-07
-201.8	2.74253e-06	-225	1.36466e-07
-201.6	2.78717e-06	-224.8	1.27444e-07
-201.4	2.83659e-06	-224.6	1.1802e-07
-201.2	2.89008e-06	-224.4	1.08346e-07
-201	2.9468e-06	-224.2	9.85785e-08
-200.8	3.00581e-06	-224	8.88687e-08
-200.6	3.06614e-06	-223.8	7.93628e-08
-200.4	3.12676e-06	-223.6	7.01979e-08
-200.2	3.18666e-06	-223.4	6.14996e-08
-200	3.24486e-06	-223.2	5.33795e-08
-199.8	3.30044e-06	-223	4.5933e-08
-199.6	3.35257e-06	-222.8	3.92381e-08
-199.4	3.40056e-06	-222.6	3.33539e-08
-199.2	3.44384e-06	-222.4	2.832e-08
-199	3.48201e-06	-222.2	2.41566e-08
-198.8	3.51485e-06	-222	2.08641e-08
-198.6	3.54235e-06	-221.8	1.84247e-08
-198.4	3.56465e-06	-221.6	1.68028e-08
-198.2	3.5821e-06	-221.4	1.59468e-08
-198	3.59526e-06	-221.2	1.57912e-08
-197.8	3.60483e-06	-221	1.62582e-08
-197.6	3.61166e-06	-220.8	1.72608e-08
-197.4	3.61675e-06	-220.6	1.87045e-08
-197.2	3.6212e-06	-220.4	2.04904e-08
-197	3.62616e-06	-220.2	2.25176e-08
-196.8	3.63284e-06	-220	2.4686e-08
-196.6	3.64244e-06	-219.8	2.68983e-08
-196.4	3.65613e-06	-219.6	2.90627e-08
-196.2	3.67501e-06	-219.4	3.10945e-08
-196	3.70006e-06	-219.2	3.29182e-08
-195.8	3.73212e-06	-219	3.44689e-08
-195.6	3.77189e-06	-218.8	3.56932e-08
-195.4	3.81985e-06	-218.6	3.65502e-08
-195.2	3.87625e-06	-218.4	3.70118e-08
-195	3.94115e-06	-218.2	3.70627e-08
-194.8	4.01435e-06	-218	3.67004e-08
-194.6	4.0954e-06	-217.8	3.59343e-08
-194.4	4.18363e-06	-217.6	3.47849e-08
-194.2	4.27815e-06	-217.4	3.32829e-08
-194	4.37785e-06	-217.2	3.14674e-08
-193.8	4.48146e-06	-217	2.93846e-08
-193.6	4.58754e-06	-216.8	2.70865e-08
-193.4	4.69455e-06	-216.6	2.46285e-08
-193.2	4.80086e-06	-216.4	2.20683e-08
-193	4.90483e-06	-216.2	1.94639e-08
-192.8	5.00481e-06	-216	1.6872e-08
-192.6	5.09921e-06	-215.8	1.43464e-08
-192.4	5.18657e-06	-215.6	1.19369e-08
-192.2	5.26553e-06	-215.4	9.68796e-09
-192	5.33493e-06	-215.2	7.63769e-09
-191.8	5.39386e-06	-215	5.81716e-09
-191.6	5.44162e-06	-214.8	4.24988e-09
-191.4	5.4778e-06	-214.6	2.95152e-09
-191.2	5.5023e-06	-214.4	1.92987e-09
-191	5.51531e-06	-214.2	1.18501e-09
-190.8	5.51733e-06	-214	7.09701e-10
-190.6	5.50917e-06	-213.8	4.89975e-10
-190.4	5.49192e-06	-213.6	5.05873e-10
-190.2	5.46694e-06	-213.4	7.32312e-10
-190	5.43585e-06	-213.2	1.14007e-09
-189.8	5.40045e-06	-213	1.69683e-09
-189.6	5.36272e-06	-212.8	2.36825e-09
-189.4	5.32475e-06	-212.6	3.11908e-09
-189.2	5.2887e-06	-212.4	3.91419e-09
-189	5.25675e-06	-212.2	4.71958e-09
-188.8	5.23105e-06	-212	5.50333e-09
-188.6	5.21364e-06	-211.8	6.23634e-09
-188.4	5.20642e-06	-211.6	6.8931e-09
-188.2	5.2111e-06	-211.4	7.45219e-09
-188	5.22916e-06	-211.2	7.8967e-09
-187.8	5.26178e-06	-211	8.21448e-09
-187.6	5.30985e-06	-210.8	8.39824e-09
-187.4	5.3739e-06	-210.6	8.44549e-09
-187.2	5.45413e-06	-210.4	8.35839e-09
-187	5.55036e-06	-210.2	8.14339e-09
-186.8	5.66205e-06	-210	7.81084e-09
-186.6	5.78829e-06	-209.8	7.37447e-09
-186.4	5.92786e-06	-209.6	6.85076e-09
-186.2	6.07921e-06	-209.4	6.25837e-09
-186	6.24053e-06	-209.2	5.61739e-09
-185.8	6.40976e-06	-209	4.94869e-09
-185.6	6.58467e-06	-208.8	4.27325e-09
-185.4	6.7629e-06	-208.6	3.61151e-09
-185.2	6.94201e-06	-208.4	2.98274e-09
-185	7.11954e-06	-208.2	2.40455e-09
-184.8	7.29309e-06	-208	1.89241e-09
-184.6	7.46036e-06	-207.8	1.45927e-09
-184.4	7.6192e-06	-207.6	1.11527e-09
-184.2	7.76769e-06	-207.4	8.67587e-10
-184	7.90418e-06	-207.2	7.20279e-10
-183.8	8.0273e-06	-207	6.74344e-10
-183.6	8.13605e-06	-206.8	7.27788e-10
-183.4	8.22977e-06	-206.6	8.75799e-10
-183.2	8.30819e-06	-206.4	1.111e-09
-183	8.37145e-06	-206.2	1.42376e-09
-182.8	8.42004e-06	-206	1.80256e-09
-182.6	8.45486e-06	-205.8	2.23438e-09
-182.4	8.47715e-06	-205.6	2.70513e-09
-182.2	8.48846e-06	-205.4	3.20011e-09
-182	8.49065e-06	-205.2	3.70439e-09
-181.8	8.48579e-06	-205	4.20331e-09
-181.6	8.47616e-06	-204.8	4.6828e-09
-181.4	8.46415e-06	-204.6	5.12977e-09
-181.2	8.45222e-06	-204.4	5.53246e-09
-181	8.44284e-06	-204.2	5.88064e-09
-180.8	8.43843e-06	-204	6.1659e-09
-180.6	8.44127e-06	-203.8	6.38173e-09
-180.4	8.4535e-06	-203.6	6.52367e-09
-180.2	8.47699e-06	-203.4	6.58932e-09
-180	8.51336e-06	-203.2	6.57832e-09
-179.8	8.56391e-06	-203	6.49227e-09
-179.6	8.62959e-06	-202.8	6.33463e-09
-179.4	8.71097e-06	-202.6	6.11053e-09
-179.2	8.80826e-06	-202.4	5.8266e-09
-179	8.92125e-06	-202.2	5.49069e-09
-178.8	9.04936e-06	-202	5.11165e-09
-178.6	9.19166e-06	-201.8	4.6991e-09
-178.4	9.34687e-06	-201.6	4.26308e-09
-178.2	9.51341e-06	-201.4	3.81386e-09
-178	9.68944e-06	-201.2	3.36165e-09
-177.8	9.87291e-06	-201	2.91637e-09
-177.6	1.00616e-05	-200.8	2.4874e-09
-177.4	1.02533e-05	-200.6	2.08342e-09
-177.2	1.04455e-05	-200.4	1.71224e-09
-177	1.06361e-05	-200.2	1.38065e-09
-176.8	1.08228e-05	-200	1.09431e-09
-176.6	1.10036e-05	-199.8	8.57702e-10
-176.4	1.11766e-05	-199.6	6.74085e-10
-176.2	1.13403e-05	-199.4	5.45485e-10
-176	1.14933e-05	-199.2	4.72717e-10
-175.8	1.16348e-05	-199	4.55446e-10
-175.6	1.17642e-05	-198.8	4.9225e-10
-175.4	1.18812e-05	-198.6	5.8072e-10
-175.2	1.19861e-05	-198.4	7.17568e-10
-175	1.20794e-05	-198.2	8.98751e-10
-174.8	1.21621e-05	-198	1.1196e-09
-174.6	1.22355e-05	-197.8	1.37496e-09
-174.4	1.23012e-05	-197.6	1.65931e-09
-174.2	1.23609e-05	-197.4	1.96693e-09
-174	1.24168e-05	-197.2	2.29198e-09
-173.8	1.24711e-05	-197	2.62868e-09
-173.6	1.25262e-05	-196.8	2.97136e-09
-173.4	1.25843e-05	-196.6	3.31461e-09
-173.2	1.26478e-05	-196.4	3.65331e-09
-173	1.27189e-05	-196.2	3.98274e-09
-172.8	1.27996e-05	-196	4.29865e-09
-172.6	1.28919e-05	-195.8	4.59724e-09
-172.4	1.29973e-05	-195.6	4.87526e-09
-172.2	1.31171e-05	-195.4	5.12995e-09
-172	1.32521e-05	-195.2	5.35912e-09
-171.8	1.34029e-05	-195	5.56108e-09
-171.6	1.35697e-05	-194.8	5.73466e-09
-171.4	1.37521e-05	-194.6	5.87915e-09
-171.2	1.39495e-05	-194.4	5.99432e-09
-171	1.41608e-05	-194.2	6.08032e-09
-170.8	1.43846e-05	-194	6.13767e-09
-170.6	1.46193e-05	-193.8	6.16724e-09
-170.4	1.48627e-05	-193.6	6.17015e-09
-170.2	1.51127e-05	-193.4	6.14777e-09
-170	1.53669e-05	-193.2	6.10167e-09
-169.8	1.56228e-05	-193	6.03353e-09
-169.6	1.58779e-05	-192.8	5.9452e-09
-169.4	1.61297e-05	-192.6	5.83854e-09
-169.2	1.63759e-05	-192.4	5.7155e-09
-169	1.66144e-05	-192.2	5.57802e-09
-168.8	1.68432e-05	-192	5.42801e-09
-168.6	1.70606e-05	-191.8	5.26737e-09
-168.4	1.72654e-05	-191.6	5.09792e-09
-168.2	1.74567e-05	-191.4	4.92142e-09
-168	1.7634e-05	-191.2	4.73955e-09
-167.8	1.77971e-05	-191	4.55387e-09
-167.6	1.79465e-05	-190.8	4.36587e-09
-167.4	1.80829e-05	-190.6	4.17691e-09
-167.2	1.82075e-05	-190.4	3.98824e-09
-167	1.83219e-05	-190.2	3.80101e-09
-166.8	1.84279e-05	-190	3.61626e-09
-166.6	1.85277e-05	-189.8	3.43491e-09
-166.4	1.86236e-05	-189.6	3.25776e-09
-166.2	1.87182e-05	-189.4	3.08553e-09
-166	1.8814e-05	-189.2	2.91883e-09
-165.8	1.89136e-05	-189	2.75816e-09
-165.6	1.90196e-05	-188.8	2.60394e-09
-165.4	1.91343e-05	-188.6	2.45651e-09
-165.2	1.92598e-05	-188.4	2.31609e-09
-165	1.9398e-05	-188.2	2.18288e-09
-164.8	1.95502e-05	-188	2.05696e-09
-164.6	1.97177e-05	-187.8	1.93837e-09
-164.4	1.9901e-05	-187.6	1.82709e-09
-164.2	2.01004e-05	-187.4	1.72304e-09
-164	2.03154e-05	-187.2	1.6261e-09
-163.8	2.05454e-05	-187	1.53612e-09
-163.6	2.0789e-05	-186.8	1.4529e-09
-163.4	2.10448e-05	-186.6	1.37623e-09
-163.2	2.13105e-05	-186.4	1.30587e-09
-163	2.15838e-05	-186.2	1.24156e-09
-162.8	2.18621e-05	-186	1.18305e-09
-162.6	2.21425e-05	-185.8	1.13009e-09
-162.4	2.24222e-05	-185.6	1.0824e-09
-162.2	2.26982e-05	-185.4	1.03974e-09
-162	2.29677e-05	-185.2	1.00186e-09
-161.8	2.32279e-05	-185	9.68546e-10
-161.6	2.34766e-05	-184.8	9.39581e-10
-161.4	2.37115e-05	-184.6	9.14779e-10
-161.2	2.39312e-05	-184.4	8.93974e-10
-161	2.41346e-05	-184.2	8.77026e-10
-160.8	2.4321e-05	-184	8.6382e-10
-160.6	2.44904e-05	-183.8	8.54269e-10
-160.4	2.46437e-05	-183.6	8.4831e-10
-160.2	2.47819e-05	-183.4	8.45911e-10
-160	2.49072e-05	-183.2	8.47066e-10
-159.8	2.5022e-05	-183	8.51796e-10
-159.6	2.51293e-05	-182.8	8.60147e-10
-159.4	2.52327e-05	-182.6	8.72192e-10
-159.2	2.53363e-05	-182.4	8.88027e-10
-159	2.54443e-05	-182.2	9.07773e-10
-158.8	2.55613e-05	-182	9.31571e-10
-158.6	2.56919e-05	-181.8	9.59582e-10
-158.4	2.58407e-05	-181.6	9.91985e-10
-158.2	2.60123e-05	-181.4	1.02898e-09
-158	2.62109e-05	-181.2	1.07076e-09
-157.8	2.64403e-05	-181	1.11757e-09
-157.6	2.67039e-05	-180.8	1.16962e-09
-157.4	2.70046e-05	-180.6	1.22714e-09
-157.2	2.73444e-05	-180.4	1.29038e-09
-157	2.77245e-05	-180.2	1.35957e-09
-156.8	2.81455e-05	-180	1.43492e-09
-156.6	2.86069e-05	-179.8	1.51665e-09
-156.4	2.91075e-05	-179.6	1.60495e-09
-156.2	2.9645e-05	-179.4	1.70001e-09
-156	3.02163e-05	-179.2	1.80197e-09
-155.8	3.08176e-05	-179	1.91094e-09
-155.6	3.14442e-05	-178.8	2.02701e-09
-155.4	3.20907e-05	-178.6	2.15019e-09
-155.2	3.27512e-05	-178.4	2.28048e-09
-155	3.34194e-05	-178.2	2.41779e-09
-154.8	3.40886e-05	-178	2.562e-09
-154.6	3.47521e-05	-177.8	2.71291e-09
-154.4	3.54031e-05	-177.6	2.87024e-09
-154.2	3.60349e-05	-177.4	3.03366e-09
-154	3.66413e-05	-177.2	3.20274e-09
-153.8	3.72165e-05	-177	3.377e-09
-153.6	3.77552e-05	-176.8	3.55586e-09
-153.4	3.82531e-05	-176.6	3.73868e-09
-153.2	3.87065e-05	-176.4	3.92473e-09
-153	3.9113e-05	-176.2	4.11322e-09
-152.8	3.9471e-05	-176	4.30327e-09
-152.6	3.97801e-05	-175.8	4.49395e-09
-152.4	4.0041e-05	-175.6	4.68428e-09
-152.2	4.02556e-05	-175.4	4.87321e-09
-152	4.04267e-05	-175.2	5.05965e-09
-151.8	4.05585e-05	-175	5.24249e-09
-151.6	4.06558e-05	-174.8	5.42059e-09
-151.4	4.07247e-05	-174.6	5.59277e-09
-151.2	4.07715e-05	-174.4	5.75789e-09
-151	4.08036e-05	-174.2	5.91479e-09
-150.8	4.08286e-05	-174	6.06232e-09
-150.6	4.08544e-05	-173.8	6.1994e-09
-150.4	4.0889e-05	-173.6	6.32494e-09
-150.2	4.09403e-05	-173.4	6.43795e-09
-150	4.1016e-05	-173.2	6.53748e-09
-149.8	4.11232e-05	-173	6.62265e-09
-149.6	4.12685e-05	-172.8	6.69267e-09
-149.4	4.14578e-05	-172.6	6.74683e-09
-149.2	4.1696e-05	-172.4	6.78455e-09
-149	4.1987e-05	-172.2	6.80531e-09
-148.8	4.23336e-05	-172	6.80872e-09
-148.6	4.27374e-05	-171.8	6.79451e-09
-148.4	4.31989e-05	-171.6	6.76252e-09
-148.2	4.37174e-05	-171.4	6.7127e-09
-148	4.42909e-05	-171.2	6.64513e-09
-147.8	4.49164e-05	-171	6.56e-09
-147.6	4.55898e-05	-170.8	6.45762e-09
-147.4	4.6306e-05	-170.6	6.33841e-09
-147.2	4.70592e-05	-170.4	6.20292e-09
-147	4.78429e-05	-170.2	6.05179e-09
-146.8	4.865e-05	-170	5.88576e-09
-146.6	4.9473e-05	-169.8	5.70568e-09
-146.4	5.03045e-05	-169.6	5.51249e-09
-146.2	5.11369e-05	-169.4	5.30722e-09
-146	5.19628e-05	-169.2	5.09096e-09
-145.8	5.27754e-05	-169	4.86491e-09
-145.6	5.35682e-05	-168.8	4.63031e-09
-145.4	5.43354e-05	-168.6	4.38846e-09
-145.2	5.50721e-05	-168.4	4.14075e-09
-145	5.57744e-05	-168.2	3.88858e-09
-144.8	5.64391e-05	-168	3.63342e-09
-144.6	5.70645e-05	-167.8	3.37677e-09
-144.4	5.76497e-05	-167.6	3.12015e-09
-144.2	5.81949e-05	-167.4	2.86513e-09
-144	5.87015e-05	-167.2	2.61328e-09
-143.8	5.91719e-05	-167	2.36621e-09
-143.6	5.96094e-05	-166.8	2.12552e-09
-143.4	6.00182e-05	-166.6	1.89282e-09
-143.2	6.04032e-05	-166.4	1.66974e-09
-143	6.07699e-05	-166.2	1.45788e-09
-142.8	6.11244e-05	-166	1.25884e-09
-142.6	6.14727e-05	-165.8	1.07421e-09
-142.4	6.18214e-05	-165.6	9.05539e-10
-142.2	6.21769e-05	-165.4	7.54373e-10
-142	6.25452e-05	-165.2	6.22204e-10
-141.8	6.29324e-05	-165	5.10486e-10
-141.6	6.33436e-05	-164.8	4.20621e-10
-141.4	6.37838e-05	-164.6	3.53951e-10
-141.2	6.4257e-05	-164.4	3.11749e-10
-141	6.47666e-05	-164.2	2.95209e-10
-140.8	6.5315e-05	-164	3.05438e-10
-140.6	6.59038e-05	-163.8	3.43441e-10
-140.4	6.65337e-05	-163.6	4.10116e-10
-140.2	6.72046e-05	-163.4	5.06237e-10
-140	6.79153e-05	-163.2	6.32448e-10
-139.8	6.86642e-05	-163	7.89249e-10
-139.6	6.94487e-05	-162.8	9.76987e-10
-139.4	7.02656e-05	-162.6	1.19584e-09
-139.2	7.11113e-05	-162.4	1.44582e-09
-139	7.19818e-05	-162.2	1.72674e-09
-138.8	7.28728e-05	-162	2.03823e-09
-138.6	7.37798e-05	-161.8	2.37972e-09
-138.4	7.46983e-05	-161.6	2.75042e-09
-138.2	7.56241e-05	-161.4	3.14936e-09
-138	7.65531e-05	-161.2	3.57532e-09
-137.8	7.74815e-05	-161	4.02689e-09
-137.6	7.84059e-05	-160.8	4.50243e-09
-137.4	7.93236e-05	-160.6	5.0001e-09
-137.2	8.02323e-05	-160.4	5.51787e-09
-137	8.11304e-05	-160.2	6.05348e-09
-136.8	8.20168e-05	-160	6.60452e-09
-136.6	8.28911e-05	-159.8	7.1684e-09
-136.4	8.37536e-05	-159.6	7.74238e-09
-136.2	8.46049e-05	-159.4	8.32357e-09
-136	8.54464e-05	-159.2	8.909e-09
-135.8	8.62797e-05	-159	9.49559e-09
-135.6	8.71068e-05	-158.8	1.00802e-08
-135.4	8.793e-05	-158.6	1.06597e-08
-135.2	8.87517e-05	-158.4	1.12309e-08
-135	8.95745e-05	-158.2	1.17907e-08
-134.8	9.04007e-05	-158	1.2336e-08
-134.6	9.12326e-05	-157.8	1.2864e-08
-134.4	9.20722e-05	-157.6	1.33716e-08
-134.2	9.29213e-05	-157.4	1.38564e-08
-134	9.37812e-05	-157.2	1.43158e-08
-133.8	9.46529e-05	-157	1.47477e-08
-133.6	9.55367e-05	-156.8	1.51501e-08
-133.4	9.64326e-05	-156.6	1.55214e-08
-133.2	9.73402e-05	-156.4	1.58602e-08
-133	9.82585e-05	-156.2	1.61656e-08
-132.8	9.9186e-05	-156	1.6437e-08
-132.6	0.000100121	-155.8	1.6674e-08
-132.4	0.000101062	-155.6	1.6877e-08
-132.2	0.000102006	-155.4	1.70463e-08
-132	0.00010295	-155.2	1.71829e-08
-131.8	0.000103894	-155	1.72882e-08
-131.6	0.000104834	-154.8	1.73638e-08
-131.4	0.000105767	-154.6	1.74117e-08
-131.2	0.000106694	-154.4	1.74344e-08
-131	0.000107611	-154.2	1.74344e-08
-130.8	0.000108518	-154	1.74148e-08
-130.6	0.000109415	-153.8	1.73786e-08
-130.4	0.000110301	-153.6	1.73292e-08
-130.2	0.000111178	-153.4	1.72701e-08
-130	0.000112047	-153.2	1.72048e-08
-129.8	0.000112909	-153	1.71368e-08
-129.6	0.000113768	-152.8	1.70698e-08
-129.4	0.000114627	-152.6	1.70071e-08
-129.2	0.000115488	-152.4	1.6952e-08
-129	0.000116357	-152.2	1.69077e-08
-128.8	0.000117237	-152	1.6877e-08
-128.6	0.000118133	-151.8	1.68622e-08
-128.4	0.00011905	-151.6	1.68657e-08
-128.2	0.000119992	-151.4	1.68891e-08
-128	0.000120964	-151.2	1.69337e-08
-127.8	0.000121969	-151	1.70002e-08
-127.6	0.000123012	-150.8	1.70889e-08
-127.4	0.000124095	-150.6	1.71995e-08
-127.2	0.000125221	-150.4	1.73313e-08
-127	0.000126392	-150.2	1.74828e-08
-126.8	0.000127608	-150	1.76521e-08
-126.6	0.00012887	-149.8	1.78368e-08
-126.4	0.000130177	-149.6	1.80339e-08
-126.2	0.000131528	-149.4	1.824e-08
-126	0.00013292	-149.2	1.84514e-08
-125.8	0.000134349	-149	1.86637e-08
-125.6	0.000135813	-148.8	1.88724e-08
-125.4	0.000137307	-148.6	1.90727e-08
-125.2	0.000138825	-148.4	1.92598e-08
-125	0.000140363	-148.2	1.94284e-08
-124.8	0.000141916	-148	1.95736e-08
-124.6	0.000143477	-147.8	1.96902e-08
-124.4	0.000145042	-147.6	1.97734e-08
-124.2	0.000146606	-147.4	1.98185e-08
-124	0.000148163	-147.2	1.98212e-08
-123.8	0.000149711	-147	1.97773e-08
-123.6	0.000151246	-146.8	1.96835e-08
-123.4	0.000152765	-146.6	1.95368e-08
-123.2	0.000154267	-146.4	1.93346e-08
-123	0.000155751	-146.2	1.90754e-08
-122.8	0.000157218	-146	1.8758e-08
-122.6	0.00015867	-145.8	1.83821e-08
-122.4	0.000160108	-145.6	1.79481e-08
-122.2	0.000161537	-145.4	1.74572e-08
-122	0.000162961	-145.2	1.69115e-08
-121.8	0.000164385	-145	1.63137e-08
-121.6	0.000165815	-144.8	1.56672e-08
-121.4	0.000167256	-144.6	1.49762e-08
-121.2	0.000168717	-144.4	1.42456e-08
-121	0.000170203	-144.2	1.3481e-08
-120.8	0.000171721	-144	1.26883e-08
-120.6	0.000173278	-143.8	1.1874e-08
-120.4	0.00017488	-143.6	1.10452e-08
-120.2	0.000176533	-143.4	1.02089e-08
-120	0.00017824	-143.2	9.37275e-09
-119.8	0.000180006	-143	8.54423e-09
-119.6	0.000181833	-142.8	7.73097e-09
-119.4	0.000183723	-142.6	6.94052e-09
-119.2	0.000185676	-142.4	6.18023e-09
-119	0.00018769	-142.2	5.45721e-09
-118.8	0.000189764	-142	4.77821e-09
-118.6	0.000191893	-141.8	4.1495e-09
-118.4	0.000194072	-141.6	3.57685e-09
-118.2	0.000196296	-141.4	3.06543e-09
-118	0.000198557	-141.2	2.61972e-09
-117.8	0.000200847	-141	2.24348e-09
-117.6	0.000203158	-140.8	1.93972e-09
-117.4	0.000205481	-140.6	1.71061e-09
-117.2	0.000207806	-140.4	1.55753e-09
-117	0.000210124	-140.2	1.48098e-09
-116.8	0.000212426	-140	1.48066e-09
-116.6	0.000214705	-139.8	1.55542e-09
-116.4	0.000216951	-139.6	1.70329e-09
-116.2	0.00021916	-139.4	1.92156e-09
-116	0.000221324	-139.2	2.20677e-09
-115.8	0.00022344	-139	2.55478e-09
-115.6	0.000225506	-138.8	2.96086e-09
-115.4	0.00022752	-138.6	3.41971e-09
-115.2	0.000229483	-138.4	3.92556e-09
-115	0.000231397	-138.2	4.47227e-09
-114.8	0.000233267	-138	5.05338e-09
-114.6	0.000235098	-137.8	5.66221e-09
-114.4	0.000236897	-137.6	6.29196e-09
-114.2	0.000238674	-137.4	6.93577e-09
-114	0.000240439	-137.2	7.58685e-09
-113.8	0.000242201	-137	8.23851e-09
-113.6	0.000243974	-136.8	8.88429e-09
-113.4	0.00024577	-136.6	9.51801e-09
-113.2	0.000247601	-136.4	1.01339e-08
-113	0.000249481	-136.2	1.07264e-08
-112.8	0.000251421	-136	1.12908e-08
-112.6	0.000253433	-135.8	1.18226e-08
-112.4	0.000255529	-135.6	1.2318e-08
-112.2	0.000257718	-135.4	1.27738e-08
-112	0.000260008	-135.2	1.31873e-08
-111.8	0.000262406	-135	1.35566e-08
-111.6	0.000264918	-134.8	1.38805e-08
-111.4	0.000267545	-134.6	1.41581e-08
-111.2	0.000270289	-134.4	1.43894e-08
-111	0.000273149	-134.2	1.45749e-08
-110.8	0.000276122	-134	1.47156e-08
-110.6	0.000279201	-133.8	1.48133e-08
-110.4	0.00028238	-133.6	1.48698e-08
-110.2	0.00028565	-133.4	1.48876e-08
-110	0.000288999	-133.2	1.48696e-08
-109.8	0.000292415	-133	1.48189e-08
-109.6	0.000295884	-132.8	1.47388e-08
-109.4	0.000299393	-132.6	1.46329e-08
-109.2	0.000302924	-132.4	1.45045e-08
-109	0.000306464	-132.2	1.43575e-08
-108.8	0.000309996	-132	1.41951e-08
-108.6	0.000313504	-131.8	1.4021e-08
-108.4	0.000316974	-131.6	1.38382e-08
-108.2	0.000320391	-131.4	1.36498e-08
-108	0.000323744	-131.2	1.34583e-08
-107.8	0.00032702	-131	1.32661e-08
-107.6	0.000330211	-130.8	1.3075e-08
-107.4	0.000333307	-130.6	1.28867e-08
-107.2	0.000336304	-130.4	1.27021e-08
-107	0.000339198	-130.2	1.25217e-08
-106.8	0.000341987	-130	1.23459e-08
-106.6	0.000344672	-129.8	1.21741e-08
-106.4	0.000347256	-129.6	1.20057e-08
-106.2	0.000349745	-129.4	1.18395e-08
-106	0.000352145	-129.2	1.16739e-08
-105.8	0.000354466	-129	1.15073e-08
-105.6	0.000356719	-128.8	1.13373e-08
-105.4	0.000358915	-128.6	1.11618e-08
-105.2	0.00036107	-128.4	1.09783e-08
-105	0.000363198	-128.2	1.07843e-08
-104.8	0.000365314	-128	1.05774e-08
-104.6	0.000367435	-127.8	1.03553e-08
-104.4	0.000369577	-127.6	1.01158e-08
-104.2	0.000371757	-127.4	9.85703e-09
-104	0.000373991	-127.2	9.5776e-09
-103.8	0.000376294	-127	9.27642e-09
-103.6	0.000378682	-126.8	8.95295e-09
-103.4	0.000381168	-126.6	8.60722e-09
-103.2	0.000383766	-126.4	8.23987e-09
-103	0.000386486	-126.2	7.85221e-09
-102.8	0.00038934	-126	7.44626e-09
-102.6	0.000392334	-125.8	7.02472e-09
-102.4	0.000395478	-125.6	6.591e-09
-102.2	0.000398774	-125.4	6.14919e-09
-102	0.000402229	-125.2	5.70406e-09
-101.8	0.000405842	-125	5.26096e-09
-101.6	0.000409615	-124.8	4.82581e-09
-101.4	0.000413547	-124.6	4.40499e-09
-101.2	0.000417635	-124.4	4.00524e-09
-101	0.000421874	-124.2	3.63359e-09
-100.8	0.000426259	-124	3.29722e-09
-100.6	0.000430785	-123.8	3.00335e-09
-100.4	0.000435443	-123.6	2.75907e-09
-100.2	0.000440225	-123.4	2.57126e-09
-100	0.000445122	-123.2	2.44639e-09
-99.8	0.000450123	-123	2.39044e-09
-99.6	0.000455219	-122.8	2.40869e-09
-99.4	0.000460398	-122.6	2.50568e-09
-99.2	0.000465649	-122.4	2.685e-09
-99	0.00047096	-122.2	2.94925e-09
-98.8	0.000476321	-122	3.29988e-09
-98.6	0.000481718	-121.8	3.73717e-09
-98.4	0.000487141	-121.6	4.26013e-09
-98.2	0.000492577	-121.4	4.86646e-09
-98	0.000498016	-121.2	5.55254e-09
-97.8	0.000503445	-121	6.31346e-09
-97.6	0.000508856	-120.8	7.14297e-09
-97.4	0.000514236	-120.6	8.03364e-09
-97.2	0.000519576	-120.4	8.97682e-09
-97	0.000524866	-120.2	9.96283e-09
-96.8	0.000530099	-120	1.0981e-08
-96.6	0.000535266	-119.8	1.20199e-08
-96.4	0.000540359	-119.6	1.30675e-08
-96.2	0.000545374	-119.4	1.41111e-08
-96	0.000550305	-119.2	1.5138e-08
-95.8	0.000555147	-119	1.6135e-08
-95.6	0.0005599	-118.8	1.70894e-08
-95.4	0.00056456	-118.6	1.79886e-08
-95.2	0.00056913	-118.4	1.88207e-08
-95	0.000573611	-118.2	1.95742e-08
-94.8	0.000578006	-118	2.02389e-08
-94.6	0.000582322	-117.8	2.08053e-08
-94.4	0.000586565	-117.6	2.12655e-08
-94.2	0.000590746	-117.4	2.16129e-08
-94	0.000594874	-117.2	2.18422e-08
-93.8	0.000598964	-117	2.195e-08
-93.6	0.000603029	-116.8	2.19346e-08
-93.4	0.000607087	-116.6	2.1796e-08
-93.2	0.000611156	-116.4	2.1536e-08
-93	0.000615255	-116.2	2.11581e-08
-92.8	0.000619405	-116	2.06676e-08
-92.6	0.000623628	-115.8	2.00716e-08
-92.4	0.000627946	-115.6	1.93785e-08
-92.2	0.000632383	-115.4	1.85986e-08
-92	0.000636963	-115.2	1.77431e-08
-91.8	0.000641707	-115	1.68247e-08
-91.6	0.000646639	-114.8	1.58568e-08
-91.4	0.000651781	-114.6	1.48538e-08
-91.2	0.000657153	-114.4	1.38305e-08
-91	0.000662773	-114.2	1.28023e-08
-90.8	0.000668659	-114	1.17844e-08
-90.6	0.000674824	-113.8	1.07923e-08
-90.4	0.00068128	-113.6	9.84086e-09
-90.2	0.000688037	-113.4	8.94449e-09
-90	0.000695099	-113.2	8.1169e-09
-89.8	0.000702469	-113	7.37084e-09
-89.6	0.000710144	-112.8	6.71794e-09
-89.4	0.00071812	-112.6	6.16854e-09
-89.2	0.000726387	-112.4	5.73157e-09
-89	0.000734932	-112.2	5.41443e-09
-88.8	0.000743739	-112	5.22292e-09
-88.6	0.000752788	-111.8	5.16112e-09
-88.4	0.000762054	-111.6	5.23142e-09
-88.2	0.000771513	-111.4	5.43446e-09
-88	0.000781135	-111.2	5.76921e-09
-87.8	0.000790887	-111	6.23293e-09
-87.6	0.000800738	-110.8	6.82133e-09
-87.4	0.000810653	-110.6	7.52859e-09
-87.2	0.000820595	-110.4	8.34752e-09
-87	0.00083053	-110.2	9.26969e-09
-86.8	0.000840422	-110	1.02856e-08
-86.6	0.000850236	-109.8	1.13847e-08
-86.4	0.000859939	-109.6	1.25559e-08
-86.2	0.000869501	-109.4	1.37873e-08
-86	0.000878892	-109.2	1.50669e-08
-85.8	0.000888086	-109	1.63822e-08
-85.6	0.000897062	-108.8	1.77211e-08
-85.4	0.000905802	-108.6	1.90714e-08
-85.2	0.00091429	-108.4	2.04214e-08
-85	0.000922517	-108.2	2.17599e-08
-84.8	0.000930479	-108	2.30765e-08
-84.6	0.000938176	-107.8	2.43615e-08
-84.4	0.000945611	-107.6	2.56064e-08
-84.2	0.000952794	-107.4	2.68035e-08
-84	0.00095974	-107.2	2.79465e-08
-83.8	0.000966468	-107	2.90301e-08
-83.6	0.000973	-106.8	3.00506e-08
-83.4	0.000979363	-106.6	3.10053e-08
-83.2	0.000985589	-106.4	3.18927e-08
-83	0.00099171	-106.2	3.27129e-08
-82.8	0.000997762	-106	3.34668e-08
-82.6	0.00100378	-105.8	3.41568e-08
-82.4	0.00100982	-105.6	3.47859e-08
-82.2	0.0010159	-105.4	3.53584e-08
-82	0.00102207	-105.2	3.58792e-08
-81.8	0.00102837	-105	3.63537e-08
-81.6	0.00103484	-104.8	3.67881e-08
-81.4	0.00104152	-104.6	3.71888e-08
-81.2	0.00104844	-104.4	3.75621e-08
-81	0.00105564	-104.2	3.79147e-08
-80.8	0.00106314	-104	3.82528e-08
-80.6	0.00107098	-103.8	3.85824e-08
-80.4	0.00107917	-103.6	3.8909e-08
-80.2	0.00108773	-103.4	3.92372e-08
-80	0.00109667	-103.2	3.9571e-08
-79.8	0.00110602	-103	3.99133e-08
-79.6	0.00111576	-102.8	4.02662e-08
-79.4	0.0011259	-102.6	4.06303e-08
-79.2	0.00113644	-102.4	4.10052e-08
-79	0.00114736	-102.2	4.13893e-08
-78.8	0.00115866	-102	4.17796e-08
-78.6	0.00117032	-101.8	4.21718e-08
-78.4	0.00118231	-101.6	4.25606e-08
-78.2	0.00119462	-101.4	4.29392e-08
-78	0.00120721	-101.2	4.33001e-08
-77.8	0.00122006	-101	4.36347e-08
-77.6	0.00123314	-100.8	4.39334e-08
-77.4	0.00124642	-100.6	4.41864e-08
-77.2	0.00125985	-100.4	4.43832e-08
-77	0.00127342	-100.2	4.4513e-08
-76.8	0.00128708	-100	4.45652e-08
-76.6	0.0013008	-99.8	4.45295e-08
-76.4	0.00131455	-99.6	4.43959e-08
-76.2	0.00132831	-99.4	4.41553e-08
-76	0.00134204	-99.2	4.37996e-08
-75.8	0.00135571	-99	4.33219e-08
-75.6	0.00136931	-98.8	4.27169e-08
-75.4	0.00138281	-98.6	4.1981e-08
-75.2	0.0013962	-98.4	4.11127e-08
-75	0.00140946	-98.2	4.01125e-08
-74.8	0.00142258	-98	3.89832e-08
-74.6	0.00143556	-97.8	3.77302e-08
-74.4	0.00144838	-97.6	3.63613e-08
-74.2	0.00146107	-97.4	3.4887e-08
-74	0.00147361	-97.2	3.33204e-08
-73.8	0.00148602	-97	3.16773e-08
-73.6	0.0014983	-96.8	2.99758e-08
-73.4	0.00151048	-96.6	2.82367e-08
-73.2	0.00152258	-96.4	2.64829e-08
-73	0.0015346	-96.2	2.47394e-08
-72.8	0.00154659	-96	2.3033e-08
-72.6	0.00155856	-95.8	2.13921e-08
-72.4	0.00157055	-95.6	1.98463e-08
-72.2	0.00158258	-95.4	1.84261e-08
-72	0.0015947	-95.2	1.71625e-08
-71.8	0.00160692	-95	1.60863e-08
-71.6	0.00161929	-94.8	1.52284e-08
-71.4	0.00163184	-94.6	1.46186e-08
-71.2	0.00164461	-94.4	1.42856e-08
-71	0.00165763	-94.2	1.42565e-08
-70.8	0.00167093	-94	1.45561e-08
-70.6	0.00168455	-93.8	1.5207e-08
-70.4	0.00169852	-93.6	1.62287e-08
-70.2	0.00171286	-93.4	1.76375e-08
-70	0.00172761	-93.2	1.94463e-08
-69.8	0.00174279	-93	2.16639e-08
-69.6	0.00175842	-92.8	2.42951e-08
-69.4	0.00177452	-92.6	2.73407e-08
-69.2	0.0017911	-92.4	3.07967e-08
-69	0.00180817	-92.2	3.4655e-08
-68.8	0.00182575	-92	3.89029e-08
-68.6	0.00184384	-91.8	4.35234e-08
-68.4	0.00186244	-91.6	4.8495e-08
-68.2	0.00188153	-91.4	5.37924e-08
-68	0.00190112	-91.2	5.93865e-08
-67.8	0.00192119	-91	6.52444e-08
-67.6	0.00194172	-90.8	7.13303e-08
-67.4	0.00196269	-90.6	7.76055e-08
-67.2	0.00198409	-90.4	8.40291e-08
-67	0.00200587	-90.2	9.05585e-08
-66.8	0.002028	-90	9.71495e-08
-66.6	0.00205046	-89.8	1.03758e-07
-66.4	0.0020732	-89.6	1.10338e-07
-66.2	0.00209619	-89.4	1.16845e-07
-66	0.00211938	-89.2	1.23237e-07
-65.8	0.00214273	-89	1.29471e-07
-65.6	0.00216619	-88.8	1.35507e-07
-65.4	0.00218972	-88.6	1.41307e-07
-65.2	0.00221328	-88.4	1.46839e-07
-65	0.00223681	-88.2	1.5207e-07
-64.8	0.00226028	-88	1.56973e-07
-64.6	0.00228364	-87.8	1.61527e-07
-64.4	0.00230686	-87.6	1.65713e-07
-64.2	0.00232988	-87.4	1.69517e-07
-64	0.00235269	-87.2	1.7293e-07
-63.8	0.00237525	-87	1.7595e-07
-63.6	0.00239752	-86.8	1.78576e-07
-63.4	0.00241949	-86.6	1.80815e-07
-63.2	0.00244114	-86.4	1.82678e-07
-63	0.00246244	-86.2	1.84179e-07
-62.8	0.00248339	-86	1.85339e-07
-62.6	0.00250399	-85.8	1.86179e-07
-62.4	0.00252423	-85.6	1.86726e-07
-62.2	0.00254411	-85.4	1.87011e-07
-62	0.00256364	-85.2	1.87066e-07
-61.8	0.00258284	-85	1.86924e-07
-61.6	0.00260171	-84.8	1.86621e-07
-61.4	0.00262029	-84.6	1.86194e-07
-61.2	0.0026386	-84.4	1.8568e-07
-61	0.00265665	-84.2	1.85115e-07
-60.8	0.0026745	-84	1.84534e-07
-60.6	0.00269216	-83.8	1.83974e-07
-60.4	0.00270967	-83.6	1.83465e-07
-60.2	0.00272708	-83.4	1.83037e-07
-60	0.00274442	-83.2	1.82717e-07
-59.8	0.00276172	-83	1.8253e-07
-59.6	0.00277904	-82.8	1.82494e-07
-59.4	0.00279642	-82.6	1.82625e-07
-59.2	0.00281389	-82.4	1.82935e-07
-59	0.00283149	-82.2	1.83429e-07
-58.8	0.00284927	-82	1.84111e-07
-58.6	0.00286727	-81.8	1.84977e-07
-58.4	0.00288552	-81.6	1.86021e-07
-58.2	0.00290407	-81.4	1.87229e-07
-58	0.00292294	-81.2	1.88585e-07
-57.8	0.00294218	-81	1.90068e-07
-57.6	0.00296182	-80.8	1.91653e-07
-57.4	0.00298189	-80.6	1.93312e-07
-57.2	0.00300242	-80.4	1.95013e-07
-57	0.00302345	-80.2	1.9672e-07
-56.8	0.00304501	-80	1.98396e-07
-56.6	0.00306714	-79.8	2.00003e-07
-56.4	0.00308985	-79.6	2.015e-07
-56.2	0.00311319	-79.4	2.02845e-07
-56	0.00313718	-79.2	2.03998e-07
-55.8	0.00316187	-79	2.04917e-07
-55.6	0.00318727	-78.8	2.05563e-07
-55.4	0.00321344	-78.6	2.05898e-07
-55.2	0.0032404	-78.4	2.05885e-07
-55	0.00326819	-78.2	2.05491e-07
-54.8	0.00329686	-78	2.04685e-07
-54.6	0.00332644	-77.8	2.03441e-07
-54.4	0.00335697	-77.6	2.01737e-07
-54.2	0.0033885	-77.4	1.99555e-07
-54	0.00342107	-77.2	1.96881e-07
-53.8	0.00345472	-77	1.93707e-07
-53.6	0.0034895	-76.8	1.9003e-07
-53.4	0.00352545	-76.6	1.85853e-07
-53.2	0.00356261	-76.4	1.81183e-07
-53	0.00360102	-76.2	1.76034e-07
-52.8	0.00364071	-76	1.70425e-07
-52.6	0.00368171	-75.8	1.6438e-07
-52.4	0.00372407	-75.6	1.57928e-07
-52.2	0.00376778	-75.4	1.51104e-07
-52	0.00381288	-75.2	1.43945e-07
-51.8	0.00385936	-75	1.36496e-07
-51.6	0.00390723	-74.8	1.28803e-07
-51.4	0.00395648	-74.6	1.20916e-07
-51.2	0.00400708	-74.4	1.1289e-07
-51	0.004059	-74.2	1.04779e-07
-50.8	0.0041122	-74	9.66429e-08
-50.6	0.00416662	-73.8	8.85398e-08
-50.4	0.00422218	-73.6	8.05305e-08
-50.2	0.0042788	-73.4	7.26756e-08
-50	0.00433638	-73.2	6.50356e-08
-49.8	0.0043948	-73	5.76704e-08
-49.6	0.00445394	-72.8	5.06385e-08
-49.4	0.00451364	-72.6	4.39968e-08
-49.2	0.00457375	-72.4	3.77996e-08
-49	0.00463409	-72.2	3.2099e-08
-48.8	0.00469448	-72	2.69437e-08
-48.6	0.00475472	-71.8	2.23789e-08
-48.4	0.00481458	-71.6	1.84459e-08
-48.2	0.00487387	-71.4	1.5182e-08
-48	0.00493234	-71.2	1.262e-08
-47.8	0.00498975	-71	1.07879e-08
-47.6	0.00504588	-70.8	9.70911e-09
-47.4	0.00510047	-70.6	9.40199e-09
-47.2	0.00515329	-70.4	9.87985e-09
-47	0.0052041	-70.2	1.11509e-08
-46.8	0.00525266	-70	1.32185e-08
-46.6	0.00529875	-69.8	1.60806e-08
-46.4	0.00534216	-69.6	1.97305e-08
-46.2	0.00538269	-69.4	2.41566e-08
-46	0.00542015	-69.2	2.93426e-08
-45.8	0.00545441	-69	3.52677e-08
-45.6	0.00548532	-68.8	4.1907e-08
-45.4	0.00551278	-68.6	4.92312e-08
-45.2	0.00553671	-68.4	5.72076e-08
-45	0.00555709	-68.2	6.57996e-08
-44.8	0.00557392	-68	7.49676e-08
-44.6	0.00558723	-67.8	8.46692e-08
-44.4	0.00559712	-67.6	9.4859e-08
-44.2	0.00560372	-67.4	1.0549e-07
-44	0.00560721	-67.2	1.16512e-07
-43.8	0.00560783	-67	1.27874e-07
-43.6	0.00560586	-66.8	1.39524e-07
-43.4	0.00560164	-66.6	1.51409e-07
-43.2	0.00559557	-66.4	1.63475e-07
-43	0.00558808	-66.2	1.75667e-07
-42.8	0.00557968	-66	1.8793e-07
-42.6	0.00557092	-65.8	2.00212e-07
-42.4	0.00556241	-65.6	2.12459e-07
-42.2	0.00555479	-65.4	2.24618e-07
-42	0.00554877	-65.2	2.36638e-07
-41.8	0.00554508	-65	2.48469e-07
-41.6	0.00554451	-64.8	2.60065e-07
-41.4	0.00554786	-64.6	2.71379e-07
-41.2	0.00555597	-64.4	2.82367e-07
-41	0.0055697	-64.2	2.92989e-07
-40.8	0.00558993	-64	3.03207e-07
-40.6	0.00561752	-63.8	3.12986e-07
-40.4	0.00565336	-63.6	3.22293e-07
-40.2	0.00569832	-63.4	3.311e-07
-40	0.00575323	-63.2	3.39381e-07
-39.8	0.00581891	-63	3.47115e-07
-39.6	0.00589613	-62.8	3.54283e-07
-39.4	0.00598561	-62.6	3.6087e-07
-39.2	0.00608802	-62.4	3.66864e-07
-39	0.00620393	-62.2	3.72258e-07
-38.8	0.00633384	-62	3.77047e-07
-38.6	0.00647817	-61.8	3.81231e-07
-38.4	0.0066372	-61.6	3.8481e-07
-38.2	0.00681112	-61.4	3.87789e-07
-38	0.00699997	-61.2	3.90177e-07
-37.8	0.00720369	-61	3.91983e-07
-37.6	0.00742202	-60.8	3.93219e-07
-37.4	0.0076546	-60.6	3.939e-07
-37.2	0.00790089	-60.4	3.94041e-07
-37	0.00816016	-60.2	3.93659e-07
-36.8	0.00843154	-60	3.92774e-07
-36.6	0.00871399	-59.8	3.91403e-07
-36.4	0.00900627	-59.6	3.89566e-07
-36.2	0.00930697	-59.4	3.87283e-07
-36	0.00961454	-59.2	3.84573e-07
-35.8	0.00992721	-59	3.81456e-07
-35.6	0.0102431	-58.8	3.7795e-07
-35.4	0.0105601	-58.6	3.74075e-07
-35.2	0.0108761	-58.4	3.69847e-07
-35	0.0111887	-58.2	3.65284e-07
-34.8	0.0114955	-58	3.60403e-07
-34.6	0.0117938	-57.8	3.55219e-07
-34.4	0.0120812	-57.6	3.49748e-07
-34.2	0.0123548	-57.4	3.44006e-07
-34	0.012612	-57.2	3.38008e-07
-33.8	0.01285	-57	3.3177e-07
-33.6	0.0130661	-56.8	3.25307e-07
-33.4	0.0132575	-56.6	3.18637e-07
-33.2	0.0134218	-56.4	3.11779e-07
-33	0.0135564	-56.2	3.04752e-07
-32.8	0.0136588	-56	2.97577e-07
-32.6	0.013727	-55.8	2.90279e-07
-32.4	0.013759	-55.6	2.82883e-07
-32.2	0.0137529	-55.4	2.75417e-07
-32	0.0137073	-55.2	2.67914e-07
-31.8	0.0136211	-55	2.60407e-07
-31.6	0.0134934	-54.8	2.52933e-07
-31.4	0.0133237	-54.6	2.45531e-07
-31.2	0.013112	-54.4	2.38244e-07
-31	0.0128588	-54.2	2.31115e-07
-30.8	0.0125647	-54	2.24192e-07
-30.6	0.0122311	-53.8	2.17522e-07
-30.4	0.0118599	-53.6	2.11154e-07
-30.2	0.0114534	-53.4	2.05139e-07
-30	0.0110145	-53.2	1.99525e-07
-29.8	0.0105464	-53	1.94363e-07
-29.6	0.0100533	-52.8	1.897e-07
-29.4	0.00953959	-52.6	1.85583e-07
-29.2	0.00901032	-52.4	1.82056e-07
-29	0.00847106	-52.2	1.7916e-07
-28.8	0.00792788	-52	1.76933e-07
-28.6	0.00738738	-51.8	1.75408e-07
-28.4	0.00685658	-51.6	1.74614e-07
-28.2	0.00634295	-51.4	1.74578e-07
-28	0.00585436	-51.2	1.7532e-07
-27.8	0.00539903	-51	1.76856e-07
-27.6	0.00498544	-50.8	1.79198e-07
-27.4	0.00462236	-50.6	1.82353e-07
-27.2	0.00431871	-50.4	1.86326e-07
-27	0.00408352	-50.2	1.91118e-07
-26.8	0.00392588	-50	1.96728e-07
-26.6	0.00385483	-49.8	2.03153e-07
-26.4	0.0038793	-49.6	2.1039e-07
-26.2	0.00400802	-49.4	2.18436e-07
-26	0.00424944	-49.2	2.2729e-07
-25.8	0.00461164	-49	2.36953e-07
-25.6	0.00510223	-48.8	2.4743e-07
-25.4	0.00572828	-48.6	2.58731e-07
-25.2	0.00649621	-48.4	2.70873e-07
-25	0.00741173	-48.2	2.83879e-07
-24.8	0.0084797	-48	2.97781e-07
-24.6	0.00970411	-47.8	3.12619e-07
-24.4	0.011088	-47.6	3.28446e-07
-24.2	0.0126332	-47.4	3.45325e-07
-24	0.0143406	-47.2	3.63329e-07
-23.8	0.0162098	-47	3.82547e-07
-23.6	0.0182392	-46.8	4.03078e-07
-23.4	0.0204258	-46.6	4.25035e-07
-23.2	0.0227654	-46.4	4.48547e-07
-23	0.0252523	-46.2	4.73753e-07
-22.8	0.0278794	-46	5.00806e-07
-22.6	0.0306383	-45.8	5.29872e-07
-22.4	0.0335193	-45.6	5.6113e-07
-22.2	0.0365109	-45.4	5.94767e-07
-22	0.0396007	-45.2	6.30979e-07
-21.8	0.0427748	-45	6.69972e-07
-21.6	0.046018	-44.8	7.11952e-07
-21.4	0.0493139	-44.6	7.5713e-07
-21.2	0.0526451	-44.4	8.0571e-07
-21	0.0559932	-44.2	8.57893e-07
-20.8	0.0593386	-44	9.13865e-07
-20.6	0.0626613	-43.8	9.73795e-07
-20.4	0.0659403	-43.6	1.03783e-06
-20.2	0.0691545	-43.4	1.10607e-06
-20	0.0722821	-43.2	1.1786e-06
-19.8	0.0753013	-43	1.25543e-06
-19.6	0.0781901	-42.8	1.33652e-06
-19.4	0.0809271	-42.6	1.42177e-06
-19.2	0.0834907	-42.4	1.51099e-06
-19	0.0858605	-42.2	1.6039e-06
-18.8	0.0880163	-42	1.70011e-06
-18.6	0.0899394	-41.8	1.79915e-06
-18.4	0.0916119	-41.6	1.90041e-06
-18.2	0.0930176	-41.4	2.00317e-06
-18	0.0941418	-41.2	2.10656e-06
-17.8	0.0949715	-41	2.20961e-06
-17.6	0.095496	-40.8	2.3112e-06
-17.4	0.0957066	-40.6	2.4101e-06
-17.2	0.095597	-40.4	2.50497e-06
-17	0.0951635	-40.2	2.59435e-06
-16.8	0.0944052	-40	2.67671e-06
-16.6	0.093324	-39.8	2.75048e-06
-16.4	0.0919247	-39.6	2.81404e-06
-16.2	0.0902153	-39.4	2.86579e-06
-16	0.0882071	-39.2	2.90418e-06
-15.8	0.0859143	-39	2.92776e-06
-15.6	0.0833549	-38.8	2.93523e-06
-15.4	0.0805499	-38.6	2.92547e-06
-15.2	0.0775237	-38.4	2.89766e-06
-15	0.0743039	-38.2	2.85125e-06
-14.8	0.0709217	-38	2.78611e-06
-14.6	0.0674111	-37.8	2.70251e-06
-14.4	0.0638094	-37.6	2.60123e-06
-14.2	0.0601567	-37.4	2.48358e-06
-14	0.056496	-37.2	2.35142e-06
-13.8	0.0528729	-37	2.20723e-06
-13.6	0.0493353	-36.8	2.05411e-06
-13.4	0.0459333	-36.6	1.89576e-06
-13.2	0.042719	-36.4	1.73648e-06
-13	0.0397459	-36.2	1.58114e-06
-12.8	0.037069	-36	1.43511e-06
-12.6	0.0347443	-35.8	1.30416e-06
-12.4	0.0328283	-35.6	1.19442e-06
-12.2	0.031378	-35.4	1.11217e-06
-12	0.0304501	-35.2	1.06379e-06
-11.8	0.0301011	-35	1.0555e-06
-11.6	0.0303864	-34.8	1.09323e-06
-11.4	0.0313604	-34.6	1.18243e-06
-11.2	0.0330757	-34.4	1.32781e-06
-11	0.0355829	-34.2	1.53317e-06
-10.8	0.0389301	-34	1.80118e-06
-10.6	0.0431628	-33.8	2.13315e-06
-10.4	0.048323	-33.6	2.52887e-06
-10.2	0.0544493	-33.4	2.98642e-06
-10	0.0615762	-33.2	3.50202e-06
-9.8	0.0697341	-33	4.07e-06
-9.6	0.0789485	-32.8	4.68263e-06
-9.4	0.0892404	-32.6	5.33024e-06
-9.2	0.100625	-32.4	6.0012e-06
-9	0.113113	-32.2	6.68209e-06
-8.8	0.126708	-32	7.35788e-06
-8.6	0.141409	-31.8	8.01224e-06
-8.4	0.157209	-31.6	8.62784e-06
-8.2	0.174094	-31.4	9.18681e-06
-8	0.192044	-31.2	9.67121e-06
-7.8	0.211033	-31	1.00636e-05
-7.6	0.23103	-30.8	1.03477e-05
-7.4	0.251995	-30.6	1.05088e-05
-7.2	0.273884	-30.4	1.05349e-05
-7	0.296646	-30.2	1.04168e-05
-6.8	0.320225	-30	1.01494e-05
-6.6	0.344559	-29.8	9.7317e-06
-6.4	0.36958	-29.6	9.16797e-06
-6.2	0.395216	-29.4	8.46783e-06
-6	0.421388	-29.2	7.64681e-06
-5.8	0.448016	-29	6.72658e-06
-5.6	0.475012	-28.8	5.73504e-06
-5.4	0.502287	-28.6	4.70625e-06
-5.2	0.529748	-28.4	3.68015e-06
-5	0.557299	-28.2	2.70204e-06
-4.8	0.584842	-28	1.82191e-06
-4.6	0.612277	-27.8	1.09347e-06
-4.4	0.639502	-27.6	5.72998e-07
-4.2	0.666416	-27.4	3.1796e-07
-4	0.692916	-27.2	3.85435e-07
-3.8	0.718902	-27	8.30379e-07
-3.6	0.744271	-26.8	1.70375e-06
-3.4	0.768925	-26.6	3.05052e-06
-3.2	0.792766	-26.4	4.90771e-06
-3	0.8157	-26.2	7.30238e-06
-2.8	0.837635	-26	1.02497e-05
-2.6	0.858483	-25.8	1.37513e-05
-2.4	0.878161	-25.6	1.77937e-05
-2.2	0.89659	-25.4	2.23471e-05
-2	0.913694	-25.2	2.73645e-05
-1.8	0.929407	-25	3.27816e-05
-1.6	0.943664	-24.8	3.85168e-05
-1.4	0.95641	-24.6	4.44719e-05
-1.2	0.967594	-24.4	5.05336e-05
-1	0.977174	-24.2	5.65757e-05
-0.8	0.985114	-24	6.24617e-05
-0.6	0.991383	-23.8	6.80482e-05
-0.4	0.995962	-23.6	7.31895e-05
-0.2	0.998837	-23.4	7.77416e-05
0	1	-23.2	8.15683e-05
0.2	0.999453	-23	8.45463e-05
0.4	0.997206	-22.8	8.65719e-05
0.6	0.993274	-22.6	8.75664e-05
0.8	0.987681	-22.4	8.74833e-05
1	0.980458	-22.2	8.63136e-05
1.2	0.971642	-22	8.40917e-05
1.4	0.961279	-21.8	8.09e-05
1.6	0.94942	-21.6	7.68734e-05
1.8	0.936121	-21.4	7.22017e-05
2	0.921446	-21.2	6.71309e-05
2.2	0.905463	-21	6.19634e-05
2.4	0.888246	-20.8	5.70551e-05
2.6	0.869872	-20.6	5.28121e-05
2.8	0.850424	-20.4	4.96832e-05
3	0.829987	-20.2	4.81518e-05
3.2	0.808649	-20	4.87246e-05
3.4	0.786502	-19.8	5.19179e-05
3.6	0.763638	-19.6	5.82418e-05
3.8	0.740154	-19.4	6.81826e-05
4	0.716143	-19.2	8.2183e-05
4.2	0.691703	-19	0.000100621
4.4	0.666929	-18.8	0.000123788
4.6	0.641916	-18.6	0.000151867
4.8	0.616759	-18.4	0.000184909
5	0.591551	-18.2	0.000222813
5.2	0.566381	-18	0.00026531
5.4	0.541338	-17.8	0.000311942
5.6	0.516506	-17.6	0.000362054
5.8	0.491968	-17.4	0.000414783
6	0.4678	-17.2	0.000469065
6.2	0.444077	-17	0.000523633
6.4	0.420868	-16.8	0.00057704
6.6	0.398237	-16.6	0.000627677
6.8	0.376243	-16.4	0.000673815
7	0.354942	-16.2	0.000713651
7.2	0.334383	-16	0.000745364
7.4	0.314608	-15.8	0.000767194
7.6	0.295657	-15.6	0.000777526
7.8	0.277561	-15.4	0.000774991
8	0.260347	-15.2	0.000758584
8.2	0.244038	-15	0.000727789
8.4	0.228647	-14.8	0.000682726
8.6	0.214186	-14.6	0.000624302
8.8	0.20066	-14.4	0.000554381
9	0.188067	-14.2	0.000475957
9.2	0.176403	-14	0.000393341
9.4	0.165657	-13.8	0.000312349
9.6	0.155814	-13.6	0.000240493
9.8	0.146856	-13.4	0.000187177
10	0.138758	-13.2	0.000163887
10.2	0.131494	-13	0.000184368
10.4	0.125034	-12.8	0.000264804
10.6	0.119343	-12.6	0.00042397
10.8	0.114385	-12.4	0.000683375
11	0.110122	-12.2	0.00106738
11.2	0.106512	-12	0.00160327
11.4	0.103512	-11.8	0.00232135
11.6	0.101079	-11.6	0.00325492
11.8	0.0991663	-11.4	0.00444031
12	0.0977287	-11.2	0.00591677
12.2	0.0967197	-11	0.00772639
12.4	0.0960926	-10.8	0.00991396
12.6	0.0958013	-10.6	0.0125268
12.8	0.0958	-10.4	0.0156143
13	0.096044	-10.2	0.0192279
13.2	0.0964894	-10	0.0234206
13.4	0.0970939	-9.8	0.0282464
13.6	0.0978166	-9.6	0.0337602
13.8	0.0986185	-9.4	0.0400169
14	0.0994625	-9.2	0.0470709
14.2	0.100314	-9	0.0549758
14.4	0.10114	-8.8	0.0637834
14.6	0.10191	-8.6	0.0735432
14.8	0.102598	-8.4	0.0843018
15	0.103177	-8.2	0.0961019
15.2	0.103626	-8	0.108982
15.4	0.103924	-7.8	0.122975
15.6	0.104056	-7.6	0.138108
15.8	0.104006	-7.4	0.154402
16	0.103762	-7.2	0.17187
16.2	0.103317	-7	0.190518
16.4	0.102663	-6.8	0.210344
16.6	0.101797	-6.6	0.231335
16.8	0.100717	-6.4	0.25347
17	0.0994235	-6.2	0.276718
17.2	0.0979194	-6	0.301038
17.4	0.0962096	-5.8	0.326379
17.6	0.0943009	-5.6	0.352679
17.8	0.0922016	-5.4	0.379866
18	0.0899219	-5.2	0.407858
18.2	0.087473	-5	0.436563
18.4	0.0848676	-4.8	0.465878
18.6	0.0821194	-4.6	0.495693
18.8	0.0792429	-4.4	0.525888
19	0.0762536	-4.2	0.556335
19.2	0.0731671	-4	0.586901
19.4	0.0699999	-3.8	0.617442
19.6	0.0667684	-3.6	0.647815
19.8	0.0634892	-3.4	0.677867
20	0.0601788	-3.2	0.707445
20.2	0.0568536	-3	0.736395
20.4	0.0535295	-2.8	0.76456
20.6	0.0502222	-2.6	0.791785
20.8	0.0469465	-2.4	0.817916
21	0.0437169	-2.2	0.842805
21.2	0.0405468	-2	0.866306
21.4	0.0374491	-1.8	0.888279
21.6	0.0344355	-1.6	0.908592
21.8	0.0315169	-1.4	0.927124
22	0.0287031	-1.2	0.943758
22.2	0.0260029	-1	0.958393
22.4	0.023424	-0.8	0.970937
22.6	0.020973	-0.6	0.98131
22.8	0.0186555	-0.4	0.989448
[truncated: 2,002 more rows]

## Sheet: Figure 1d
photon energy	146 fs	photon enegy	48 fs	photon energy	33 fs	photon energy	19 fs	photon energy	9 fs
2.37872	0	2.37872	0	2.37872	0	2.37872	0	2.37872	0
2.37777	0	2.37777	0	2.37777	0	2.37777	0	2.37777	0
2.37682	0	2.37682	0	2.37682	0	2.37682	0	2.37682	0
2.37586	0	2.37586	0	2.37586	0	2.37586	0	2.37586	0
2.37491	0	2.37491	0	2.37491	0	2.37491	0	2.37491	0
2.37396	0	2.37396	0	2.37396	0	2.37396	0	2.37396	0
2.37301	0	2.37301	0	2.37301	0	2.37301	0	2.37301	0
2.37206	0	2.37206	0	2.37206	0	2.37206	0	2.37206	0
2.37112	0	2.37112	0	2.37112	0	2.37112	0	2.37112	0
2.37017	0	2.37017	0	2.37017	0	2.37017	0	2.37017	0
2.36922	0	2.36922	0	2.36922	0	2.36922	0	2.36922	0
2.36828	0	2.36828	0	2.36828	0	2.36828	0	2.36828	0
2.36733	0	2.36733	0	2.36733	0	2.36733	0	2.36733	0
2.36639	0	2.36639	0	2.36639	0	2.36639	0	2.36639	0
2.36544	0	2.36544	0	2.36544	0	2.36544	0	2.36544	0
2.3645	0	2.3645	0	2.3645	0	2.3645	0	2.3645	0
2.36356	0	2.36356	0	2.36356	0	2.36356	0	2.36356	0
2.36262	0	2.36262	0	2.36262	0	2.36262	0	2.36262	0
2.36168	0	2.36168	0	2.36168	0	2.36168	0	2.36168	0
2.36074	0	2.36074	0	2.36074	0	2.36074	0	2.36074	0
2.3598	0	2.3598	0	2.3598	0	2.3598	0	2.3598	0
2.35886	0	2.35886	0	2.35886	0	2.35886	0	2.35886	0
2.35793	0	2.35793	0	2.35793	0	2.35793	0	2.35793	0
2.35699	0	2.35699	0	2.35699	0	2.35699	0	2.35699	0
2.35605	0	2.35605	0	2.35605	0	2.35605	0	2.35605	0
2.35512	0	2.35512	0	2.35512	0	2.35512	0	2.35512	0
2.35419	0	2.35419	0	2.35419	0	2.35419	0	2.35419	0
2.35325	0	2.35325	0	2.35325	0	2.35325	0	2.35325	0
2.35232	0	2.35232	0	2.35232	0	2.35232	0	2.35232	0
2.35139	0	2.35139	0	2.35139	0	2.35139	0	2.35139	0
2.35046	0	2.35046	0	2.35046	0	2.35046	0	2.35046	0
2.34953	0	2.34953	0	2.34953	0	2.34953	0	2.34953	0
2.3486	0	2.3486	0	2.3486	0	2.3486	0	2.3486	0
2.34767	0	2.34767	0	2.34767	0	2.34767	0	2.34767	0
2.34675	0	2.34675	0	2.34675	0	2.34675	0	2.34675	0
2.34582	0	2.34582	0	2.34582	0	2.34582	0	2.34582	0
2.34489	0	2.34489	0	2.34489	0	2.34489	0	2.34489	0
2.34397	0	2.34397	0	2.34397	0	2.34397	0	2.34397	0
2.34304	0	2.34304	0	2.34304	0	2.34304	0	2.34304	0
2.34212	0	2.34212	0	2.34212	0	2.34212	0	2.34212	0
2.3412	0	2.3412	0	2.3412	0	2.3412	0	2.3412	0
2.34028	0	2.34028	0	2.34028	0	2.34028	0	2.34028	0
2.33936	0	2.33936	0	2.33936	0	2.33936	0	2.33936	0
2.33843	0	2.33843	0	2.33843	0	2.33843	0	2.33843	0
2.33752	0	2.33752	0	2.33752	0	2.33752	0	2.33752	0
2.3366	0	2.3366	0	2.3366	0	2.3366	0	2.3366	0
2.33568	0	2.33568	0	2.33568	0	2.33568	0	2.33568	0
2.33476	0	2.33476	0	2.33476	0	2.33476	0	2.33476	0
2.33385	0	2.33385	0	2.33385	0	2.33385	0	2.33385	0
2.33293	0	2.33293	0	2.33293	0	2.33293	0	2.33293	0
2.33202	0	2.33202	0	2.33202	0	2.33202	0	2.33202	0
2.3311	0	2.3311	0	2.3311	0	2.3311	0	2.3311	0
2.33019	0	2.33019	0	2.33019	0	2.33019	0	2.33019	0
2.32927	0	2.32927	0	2.32927	0	2.32927	0	2.32927	0
2.32836	0	2.32836	0	2.32836	0	2.32836	0	2.32836	0
2.32745	0	2.32745	0	2.32745	0	2.32745	0	2.32745	0
2.32654	0	2.32654	0	2.32654	0	2.32654	0	2.32654	0
2.32563	0	2.32563	0	2.32563	0	2.32563	0	2.32563	0
2.32472	0	2.32472	0	2.32472	0	2.32472	0	2.32472	0
2.32382	0	2.32382	0	2.32382	0	2.32382	0	2.32382	0
2.32291	0	2.32291	0	2.32291	0	2.32291	0	2.32291	0
2.322	0	2.322	0	2.322	0	2.322	0	2.322	0
2.3211	0	2.3211	0	2.3211	0	2.3211	0	2.3211	0
2.32019	0	2.32019	0	2.32019	0	2.32019	0	2.32019	0
2.31929	0	2.31929	0	2.31929	0	2.31929	0	2.31929	0
2.31838	0	2.31838	0	2.31838	0	2.31838	0	2.31838	0
2.31748	0	2.31748	0	2.31748	0	2.31748	0	2.31748	0
2.31658	0	2.31658	0	2.31658	0	2.31658	0	2.31658	0
2.31568	0	2.31568	0	2.31568	0	2.31568	0	2.31568	0
2.31478	0	2.31478	0	2.31478	0	2.31478	0	2.31478	0
2.31388	0	2.31388	0	2.31388	0	2.31388	0	2.31388	0
2.31298	0	2.31298	0	2.31298	0	2.31298	0	2.31298	0
2.31208	0	2.31208	0	2.31208	0	2.31208	0	2.31208	0
2.31118	0	2.31118	0	2.31118	0	2.31118	0	2.31118	0
2.31029	0	2.31029	0	2.31029	0	2.31029	0	2.31029	0
2.30939	0	2.30939	0	2.30939	0	2.30939	0	2.30939	0
2.3085	0	2.3085	0	2.3085	0	2.3085	0	2.3085	0
2.3076	0	2.3076	0	2.3076	0	2.3076	0	2.3076	0
2.30671	0	2.30671	0	2.30671	0	2.30671	0	2.30671	0
2.30582	0	2.30582	0	2.30582	0	2.30582	0	2.30582	0
2.30492	0	2.30492	0	2.30492	0	2.30492	0	2.30492	0
2.30403	0	2.30403	0	2.30403	0	2.30403	0	2.30403	0
2.30314	0	2.30314	0	2.30314	0	2.30314	0	2.30314	0
2.30225	0	2.30225	0	2.30225	0	2.30225	0	2.30225	0
2.30136	0	2.30136	0	2.30136	0	2.30136	0	2.30136	0
2.30048	0	2.30048	0	2.30048	0	2.30048	0	2.30048	0
2.29959	0	2.29959	0	2.29959	0	2.29959	0	2.29959	0
2.2987	0	2.2987	0	2.2987	0	2.2987	0	2.2987	0
2.29781	0	2.29781	0	2.29781	0	2.29781	0	2.29781	0
2.29693	0	2.29693	0	2.29693	0	2.29693	0	2.29693	0
2.29604	0	2.29604	0	2.29604	0	2.29604	0	2.29604	0
2.29516	0	2.29516	0	2.29516	0	2.29516	0	2.29516	0
2.29428	0	2.29428	0	2.29428	0	2.29428	0	2.29428	0
2.2934	0	2.2934	0	2.2934	0	2.2934	0	2.2934	0
2.29251	0	2.29251	0	2.29251	0	2.29251	0	2.29251	0
2.29163	0	2.29163	0	2.29163	0	2.29163	0	2.29163	0
2.29075	0	2.29075	0	2.29075	0	2.29075	0	2.29075	0
2.28987	0	2.28987	0	2.28987	0	2.28987	0	2.28987	0
2.28899	0	2.28899	0	2.28899	0	2.28899	0	2.28899	0
2.28811	0	2.28811	0	2.28811	0	2.28811	0	2.28811	0
2.28724	0	2.28724	0	2.28724	0	2.28724	0	2.28724	0
2.28636	0	2.28636	0	2.28636	0	2.28636	0	2.28636	0
2.28549	0	2.28549	0	2.28549	0	2.28549	0	2.28549	0
2.28461	0	2.28461	0	2.28461	0	2.28461	0	2.28461	0
2.28373	0	2.28373	0	2.28373	0	2.28373	0	2.28373	0
2.28286	0	2.28286	0	2.28286	0	2.28286	0	2.28286	0
2.28199	0	2.28199	0	2.28199	0	2.28199	0	2.28199	0
2.28112	0	2.28112	0	2.28112	0	2.28112	0	2.28112	0
2.28024	0	2.28024	0	2.28024	0	2.28024	0	2.28024	0
2.27937	0	2.27937	0	2.27937	0	2.27937	0	2.27937	0
2.2785	0	2.2785	0	2.2785	0	2.2785	0	2.2785	0
2.27763	0	2.27763	0	2.27763	0	2.27763	0	2.27763	0
2.27676	0	2.27676	0	2.27676	0	2.27676	0	2.27676	0
2.2759	0	2.2759	0	2.2759	0	2.2759	0	2.2759	0
2.27503	0	2.27503	0	2.27503	0	2.27503	0	2.27503	0
2.27416	0	2.27416	0	2.27416	0	2.27416	0	2.27416	0
2.2733	0	2.2733	0	2.2733	0	2.2733	0	2.2733	0
2.27243	0	2.27243	0	2.27243	0	2.27243	0	2.27243	0
2.27157	0	2.27157	0	2.27157	0	2.27157	0	2.27157	0
2.2707	0	2.2707	0	2.2707	0	2.2707	0	2.2707	0
2.26984	0	2.26984	0	2.26984	0	2.26984	0	2.26984	0
2.26898	0	2.26898	0	2.26898	0	2.26898	0	2.26898	0
2.26811	0	2.26811	0	2.26811	0	2.26811	0	2.26811	0
2.26726	0	2.26726	0	2.26726	0	2.26726	0	2.26726	0
2.26639	0	2.26639	0	2.26639	0	2.26639	0	2.26639	0
2.26554	0	2.26554	0	2.26554	0	2.26554	0	2.26554	0
2.26468	0	2.26468	0	2.26468	0	2.26468	0	2.26468	0
2.26382	0	2.26382	0	2.26382	0	2.26382	0	2.26382	0
2.26296	0	2.26296	0	2.26296	0	2.26296	0	2.26296	0
2.26211	0	2.26211	0	2.26211	0	2.26211	0	2.26211	0
2.26125	0	2.26125	0	2.26125	0	2.26125	0	2.26125	0
2.26039	0	2.26039	0	2.26039	0	2.26039	0	2.26039	0
2.25954	0	2.25954	0	2.25954	0	2.25954	0	2.25954	0
2.25869	0	2.25869	0	2.25869	0	2.25869	0	2.25869	0
2.25783	0	2.25783	0	2.25783	0	2.25783	0	2.25783	0
2.25698	0	2.25698	0	2.25698	0	2.25698	0	2.25698	0
2.25612	0	2.25612	0	2.25612	0	2.25612	0	2.25612	0
2.25528	0	2.25528	0	2.25528	0	2.25528	0	2.25528	0
2.25443	0	2.25443	0	2.25443	0	2.25443	0	2.25443	0
2.25357	0	2.25357	0	2.25357	0	2.25357	0	2.25357	0
2.25273	0	2.25273	0	2.25273	0	2.25273	0	2.25273	0
2.25188	0	2.25188	0	2.25188	0	2.25188	0	2.25188	0
2.25103	0	2.25103	0	2.25103	0	2.25103	0	2.25103	0
2.25018	0	2.25018	0	2.25018	0	2.25018	0	2.25018	0
2.24933	0	2.24933	0	2.24933	0	2.24933	0	2.24933	0
2.24849	0	2.24849	0	2.24849	0	2.24849	0	2.24849	0
2.24765	0	2.24765	0	2.24765	0	2.24765	0	2.24765	0
2.2468	0	2.2468	0	2.2468	0	2.2468	0	2.2468	0
2.24596	0	2.24596	0	2.24596	0	2.24596	0	2.24596	0
2.24511	0	2.24511	0	2.24511	0	2.24511	0	2.24511	0
2.24427	0	2.24427	0	2.24427	0	2.24427	0	2.24427	0
2.24343	0	2.24343	0	2.24343	0	2.24343	0	2.24343	0
2.24259	0	2.24259	0	2.24259	0	2.24259	0	2.24259	0
2.24175	0	2.24175	0	2.24175	0	2.24175	0	2.24175	0
2.24091	0	2.24091	0	2.24091	0	2.24091	0	2.24091	0
2.24007	0	2.24007	0	2.24007	0	2.24007	0	2.24007	0
2.23923	0	2.23923	0	2.23923	0	2.23923	0	2.23923	0
2.23839	0	2.23839	0	2.23839	0	2.23839	0	2.23839	0
2.23756	0	2.23756	0	2.23756	0	2.23756	0	2.23756	0
2.23672	0	2.23672	0	2.23672	0	2.23672	0	2.23672	0
2.23589	0	2.23589	0	2.23589	0	2.23589	0	2.23589	0
2.23505	0	2.23505	0	2.23505	0	2.23505	0	2.23505	0
2.23422	0	2.23422	0	2.23422	0	2.23422	0	2.23422	0
2.23339	0	2.23339	0	2.23339	0	2.23339	0	2.23339	0
2.23255	0	2.23255	0	2.23255	0	2.23255	0	2.23255	0
2.23172	0	2.23172	0	2.23172	0	2.23172	0	2.23172	0
2.23089	0	2.23089	0	2.23089	0	2.23089	0	2.23089	0
2.23006	0	2.23006	0	2.23006	0	2.23006	0	2.23006	0
2.22923	0	2.22923	0	2.22923	0	2.22923	0	2.22923	0
2.2284	0	2.2284	0	2.2284	0	2.2284	0	2.2284	0
2.22757	0	2.22757	0	2.22757	0	2.22757	0	2.22757	0
2.22674	0	2.22674	0	2.22674	0	2.22674	0	2.22674	0
2.22592	0	2.22592	0	2.22592	0	2.22592	0	2.22592	0
2.22509	0	2.22509	0	2.22509	0	2.22509	0	2.22509	0
2.22426	0	2.22426	0	2.22426	0	2.22426	0	2.22426	0
2.22344	0	2.22344	0	2.22344	0	2.22344	0	2.22344	0
2.22261	0	2.22261	0	2.22261	0	2.22261	0	2.22261	0
2.22179	0	2.22179	0	2.22179	0	2.22179	0	2.22179	0
2.22096	0	2.22096	0	2.22096	0	2.22096	0	2.22096	0
2.22014	0	2.22014	0	2.22014	0	2.22014	0	2.22014	0
2.21932	0	2.21932	0	2.21932	0	2.21932	0	2.21932	0
2.2185	0	2.2185	0	2.2185	0	2.2185	0	2.2185	0
2.21768	0	2.21768	0	2.21768	0	2.21768	0	2.21768	0
2.21686	0	2.21686	0	2.21686	0	2.21686	0	2.21686	0
2.21604	0	2.21604	0	2.21604	0	2.21604	0	2.21604	0
2.21522	0	2.21522	0	2.21522	0	2.21522	0	2.21522	0
2.2144	0	2.2144	0	2.2144	0	2.2144	0	2.2144	0
2.21358	0	2.21358	0	2.21358	0	2.21358	0	2.21358	0
2.21277	0	2.21277	0	2.21277	0	2.21277	0	2.21277	0
2.21195	0	2.21195	0	2.21195	0	2.21195	0	2.21195	0
2.21113	0	2.21113	0	2.21113	0	2.21113	0	2.21113	0
2.21032	0	2.21032	0	2.21032	0	2.21032	0	2.21032	0
2.20951	0	2.20951	0	2.20951	0	2.20951	0	2.20951	0
2.20869	0	2.20869	0	2.20869	0	2.20869	0	2.20869	0
2.20788	0	2.20788	0	2.20788	0	2.20788	0	2.20788	0
2.20707	0	2.20707	0	2.20707	0	2.20707	0	2.20707	0
2.20625	0	2.20625	0	2.20625	0	2.20625	0	2.20625	0
2.20545	0	2.20545	0	2.20545	0	2.20545	0	2.20545	0
2.20463	0	2.20463	0	2.20463	0	2.20463	0	2.20463	0
2.20382	0	2.20382	0	2.20382	0	2.20382	0	2.20382	0
2.20302	0	2.20302	0	2.20302	0	2.20302	0	2.20302	0
2.20221	0	2.20221	0	2.20221	0	2.20221	0	2.20221	0
2.2014	0	2.2014	0	2.2014	0	2.2014	0	2.2014	0
2.20059	0	2.20059	0	2.20059	0	2.20059	0	2.20059	0
2.19978	0	2.19978	0	2.19978	0	2.19978	0	2.19978	0
2.19898	0	2.19898	0	2.19898	0	2.19898	0	2.19898	0
2.19817	0	2.19817	0	2.19817	0	2.19817	0	2.19817	0
2.19737	0	2.19737	0	2.19737	0	2.19737	0	2.19737	0
2.19656	0	2.19656	0	2.19656	0	2.19656	0	2.19656	0
2.19576	0	2.19576	0	2.19576	0	2.19576	0	2.19576	0
2.19496	0	2.19496	0	2.19496	0	2.19496	0	2.19496	0
2.19416	0	2.19416	0	2.19416	0	2.19416	0	2.19416	0
2.19335	0	2.19335	0	2.19335	0	2.19335	0	2.19335	0
2.19256	0	2.19256	0	2.19256	0	2.19256	0	2.19256	0
2.19175	0	2.19175	0	2.19175	0	2.19175	0	2.19175	0
2.19096	0	2.19096	0	2.19096	0	2.19096	0	2.19096	0
2.19015	0	2.19015	0	2.19015	0	2.19015	0	2.19015	0
2.18936	0	2.18936	0	2.18936	0	2.18936	0	2.18936	0
2.18856	0	2.18856	0	2.18856	0	2.18856	0	2.18856	0
2.18776	0	2.18776	0	2.18776	0	2.18776	0	2.18776	0
2.18697	0	2.18697	0	2.18697	0	2.18697	0	2.18697	0
2.18617	0	2.18617	0	2.18617	0	2.18617	0	2.18617	0
2.18538	0	2.18538	0	2.18538	0	2.18538	0	2.18538	0
2.18458	0	2.18458	0	2.18458	0	2.18458	0	2.18458	0
2.18379	0	2.18379	0	2.18379	0	2.18379	0	2.18379	0
2.18299	0	2.18299	0	2.18299	0	2.18299	0	2.18299	0
2.1822	0	2.1822	0	2.1822	0	2.1822	0	2.1822	0
2.18141	0	2.18141	0	2.18141	0	2.18141	0	2.18141	0
2.18062	0	2.18062	0	2.18062	0	2.18062	0	2.18062	0
2.17983	0	2.17983	0	2.17983	0	2.17983	0	2.17983	0
2.17904	0	2.17904	0	2.17904	0	2.17904	0	2.17904	0
2.17825	0	2.17825	0	2.17825	0	2.17825	0	2.17825	0
2.17746	0	2.17746	0	2.17746	0	2.17746	0	2.17746	0
2.17667	0	2.17667	0	2.17667	0	2.17667	0	2.17667	0
2.17588	0	2.17588	0	2.17588	0	2.17588	0	2.17588	0
2.1751	0	2.1751	0	2.1751	0	2.1751	0	2.1751	0
2.17431	0	2.17431	0	2.17431	0	2.17431	0	2.17431	0
2.17353	0	2.17353	0	2.17353	0	2.17353	0	2.17353	0
2.17274	0	2.17274	0	2.17274	0	2.17274	0	2.17274	0
2.17195	0	2.17195	0	2.17195	0	2.17195	0	2.17195	0
2.17117	0	2.17117	0	2.17117	0	2.17117	0	2.17117	0
2.17039	0	2.17039	0	2.17039	0	2.17039	0	2.17039	0
2.1696	0	2.1696	0	2.1696	0	2.1696	0	2.1696	0
2.16882	0	2.16882	0	2.16882	0	2.16882	0	2.16882	0
2.16804	0	2.16804	0	2.16804	0	2.16804	0	2.16804	0
2.16726	0	2.16726	0	2.16726	0	2.16726	0	2.16726	0
2.16648	0	2.16648	0	2.16648	0	2.16648	0	2.16648	0
2.1657	0	2.1657	0	2.1657	0	2.1657	0	2.1657	0
2.16492	0	2.16492	0	2.16492	0	2.16492	0	2.16492	0
2.16414	0	2.16414	0	2.16414	0	2.16414	0	2.16414	0
2.16337	0	2.16337	0	2.16337	0	2.16337	0	2.16337	0
2.16259	0	2.16259	0	2.16259	0	2.16259	0	2.16259	0
2.16181	0	2.16181	0	2.16181	0	2.16181	0	2.16181	0
2.16104	0	2.16104	0	2.16104	0	2.16104	0	2.16104	0
2.16026	0	2.16026	0	2.16026	0	2.16026	0	2.16026	0
2.15948	0	2.15948	0	2.15948	0	2.15948	0	2.15948	0
2.15871	0	2.15871	0	2.15871	0	2.15871	0	2.15871	0
2.15794	0	2.15794	0	2.15794	0	2.15794	0	2.15794	0
2.15717	0	2.15717	0	2.15717	0	2.15717	0	2.15717	0
2.15639	0	2.15639	0	2.15639	0	2.15639	0	2.15639	0
2.15562	0	2.15562	0	2.15562	0	2.15562	0	2.15562	0
2.15485	0	2.15485	0	2.15485	0	2.15485	0	2.15485	0
2.15408	0	2.15408	0	2.15408	0	2.15408	0	2.15408	0
2.15331	0	2.15331	0	2.15331	0	2.15331	0	2.15331	0
2.15254	0	2.15254	0	2.15254	0	2.15254	0	2.15254	0
2.15177	0	2.15177	0	2.15177	0	2.15177	0	2.15177	0
2.151	0	2.151	0	2.151	0	2.151	0	2.151	0
2.15023	0	2.15023	0	2.15023	0	2.15023	0	2.15023	0
2.14947	0	2.14947	0	2.14947	0	2.14947	0	2.14947	0
2.1487	0	2.1487	0	2.1487	0	2.1487	0	2.1487	0
2.14794	0	2.14794	0	2.14794	0	2.14794	0	2.14794	0
2.14717	0	2.14717	0	2.14717	0	2.14717	0	2.14717	0
2.14641	0	2.14641	0	2.14641	0	2.14641	0	2.14641	0
2.14564	0	2.14564	0	2.14564	0	2.14564	0	2.14564	0
2.14488	0	2.14488	0	2.14488	0	2.14488	0	2.14488	0
2.14411	0	2.14411	0	2.14411	0	2.14411	0	2.14411	0
2.14335	0	2.14335	0	2.14335	0	2.14335	0	2.14335	0
2.14259	0	2.14259	0	2.14259	0	2.14259	0	2.14259	0
2.14183	0	2.14183	0	2.14183	0	2.14183	0	2.14183	0
2.14107	0	2.14107	0	2.14107	0	2.14107	0	2.14107	0
2.14031	0	2.14031	0	2.14031	0	2.14031	0	2.14031	0
2.13955	0	2.13955	0	2.13955	0	2.13955	0	2.13955	0
2.13879	0	2.13879	0	2.13879	0	2.13879	0	2.13879	0
2.13803	0	2.13803	0	2.13803	0	2.13803	0	2.13803	0
2.13728	0	2.13728	0	2.13728	0	2.13728	0	2.13728	0
2.13652	0	2.13652	0	2.13652	0	2.13652	0	2.13652	0
2.13576	0	2.13576	0	2.13576	0	2.13576	0	2.13576	0
2.13501	0	2.13501	0	2.13501	0	2.13501	0	2.13501	0
2.13425	0	2.13425	0	2.13425	0	2.13425	0	2.13425	0
2.1335	0	2.1335	0	2.1335	0	2.1335	0	2.1335	0
2.13274	0	2.13274	0	2.13274	0	2.13274	0	2.13274	0
2.13199	0	2.13199	0	2.13199	0	2.13199	0	2.13199	0
2.13124	0	2.13124	0	2.13124	0	2.13124	0	2.13124	0
2.13048	0	2.13048	0	2.13048	0	2.13048	0	2.13048	0
2.12973	0	2.12973	0	2.12973	0	2.12973	0	2.12973	0
2.12898	0	2.12898	0	2.12898	0	2.12898	0	2.12898	0
2.12823	0	2.12823	0	2.12823	0	2.12823	0	2.12823	0
2.12748	0	2.12748	0	2.12748	0	2.12748	0	2.12748	0
2.12673	0	2.12673	0	2.12673	0	2.12673	0	2.12673	0
2.12598	0	2.12598	0	2.12598	0	2.12598	0	2.12598	0
2.12523	0	2.12523	0	2.12523	0	2.12523	0	2.12523	0
2.12449	0	2.12449	0	2.12449	0	2.12449	0	2.12449	0
2.12374	0	2.12374	0	2.12374	0	2.12374	0	2.12374	0
2.12299	0	2.12299	0	2.12299	0	2.12299	0	2.12299	0
2.12225	0	2.12225	0	2.12225	0	2.12225	0	2.12225	0
2.1215	0	2.1215	0	2.1215	0	2.1215	0	2.1215	0
2.12075	0	2.12075	0	2.12075	0	2.12075	0	2.12075	0
2.12001	0	2.12001	0	2.12001	0	2.12001	0	2.12001	0
2.11927	0	2.11927	0	2.11927	0	2.11927	0	2.11927	0
2.11852	0	2.11852	0	2.11852	0	2.11852	0	2.11852	0
2.11778	0	2.11778	0	2.11778	0	2.11778	0	2.11778	0
2.11704	0	2.11704	0	2.11704	0	2.11704	0	2.11704	0
2.1163	0	2.1163	0	2.1163	0	2.1163	0	2.1163	0
2.11556	0	2.11556	0	2.11556	0	2.11556	0	2.11556	0
2.11482	0	2.11482	0	2.11482	0	2.11482	0	2.11482	0
2.11408	0	2.11408	0	2.11408	0	2.11408	0	2.11408	0
2.11334	0	2.11334	0	2.11334	0	2.11334	0	2.11334	0
2.1126	0	2.1126	0	2.1126	0	2.1126	0	2.1126	0
2.11186	0	2.11186	0	2.11186	0	2.11186	0	2.11186	0
2.11112	0	2.11112	0	2.11112	0	2.11112	0	2.11112	0
2.11039	0	2.11039	0	2.11039	0	2.11039	0	2.11039	0
2.10965	0	2.10965	0	2.10965	0	2.10965	0	2.10965	0
2.10892	0	2.10892	0	2.10892	0	2.10892	0	2.10892	0
2.10818	0	2.10818	0	2.10818	0	2.10818	0	2.10818	0
2.10745	0	2.10745	0	2.10745	0	2.10745	0	2.10745	0
2.10671	0	2.10671	0	2.10671	0	2.10671	0	2.10671	0
2.10598	0	2.10598	0	2.10598	0	2.10598	0	2.10598	0
2.10525	0	2.10525	0	2.10525	0	2.10525	0	2.10525	0
2.10451	0	2.10451	0	2.10451	0	2.10451	0	2.10451	0
2.10378	0	2.10378	0	2.10378	0	2.10378	0	2.10378	0
2.10305	0	2.10305	0	2.10305	0	2.10305	0	2.10305	0
2.10232	0	2.10232	0	2.10232	0	2.10232	0	2.10232	0
2.10159	0	2.10159	0	2.10159	0	2.10159	0	2.10159	0
2.10086	0	2.10086	0	2.10086	0	2.10086	0	2.10086	0
2.10013	0	2.10013	0	2.10013	0	2.10013	0	2.10013	0
2.0994	0	2.0994	0	2.0994	0	2.0994	0	2.0994	0
2.09867	0	2.09867	0	2.09867	0	2.09867	0	2.09867	0
2.09794	0	2.09794	0	2.09794	0	2.09794	0	2.09794	0
2.09721	0	2.09721	0	2.09721	0	2.09721	0	2.09721	0
2.09649	0	2.09649	0	2.09649	0	2.09649	0	2.09649	0
2.09576	0	2.09576	0	2.09576	0	2.09576	0	2.09576	0
2.09504	0	2.09504	0	2.09504	0	2.09504	0	2.09504	0
2.09431	0	2.09431	0	2.09431	0	2.09431	0	2.09431	0
2.09359	0	2.09359	0	2.09359	0	2.09359	0	2.09359	0
2.09286	0	2.09286	0	2.09286	0	2.09286	0	2.09286	0
2.09214	0	2.09214	0	2.09214	0	2.09214	0	2.09214	0
2.09142	0	2.09142	0	2.09142	0	2.09142	0	2.09142	0
2.0907	0	2.0907	0	2.0907	0	2.0907	0	2.0907	0
2.08998	0	2.08998	0	2.08998	0	2.08998	0	2.08998	0
2.08926	0	2.08926	0	2.08926	0	2.08926	0	2.08926	0
2.08853	0	2.08853	0	2.08853	0	2.08853	0	2.08853	0
2.08781	0	2.08781	0	2.08781	0	2.08781	0	2.08781	0
2.0871	0	2.0871	0	2.0871	0	2.0871	0	2.0871	0
2.08638	0	2.08638	0	2.08638	0	2.08638	0	2.08638	0
2.08566	0	2.08566	0	2.08566	0	2.08566	0	2.08566	0
2.08494	0	2.08494	0	2.08494	0	2.08494	0	2.08494	0
2.08422	0	2.08422	0	2.08422	0	2.08422	0	2.08422	0
2.08351	0	2.08351	0	2.08351	0	2.08351	0	2.08351	0
2.08279	0	2.08279	0	2.08279	0	2.08279	0	2.08279	0
2.08207	0	2.08207	0	2.08207	0	2.08207	0	2.08207	0
2.08136	0	2.08136	0	2.08136	0	2.08136	0	2.08136	0
2.08065	0	2.08065	0	2.08065	0	2.08065	0	2.08065	0
2.07993	0	2.07993	0	2.07993	0	2.07993	0	2.07993	0
2.07922	0	2.07922	0	2.07922	0	2.07922	0	2.07922	0
2.07851	0	2.07851	0	2.07851	0	2.07851	0	2.07851	0
2.07779	0	2.07779	0	2.07779	0	2.07779	0	2.07779	0
2.07708	0	2.07708	0	2.07708	0	2.07708	0	2.07708	0
2.07637	0	2.07637	0	2.07637	0	2.07637	0	2.07637	0
2.07566	0	2.07566	0	2.07566	0	2.07566	0	2.07566	0
2.07495	0	2.07495	0	2.07495	0	2.07495	0	2.07495	0
2.07424	0	2.07424	0	2.07424	0	2.07424	0	2.07424	0
2.07353	0	2.07353	0	2.07353	0	2.07353	0	2.07353	0
2.07282	0	2.07282	0	2.07282	0	2.07282	0	2.07282	0
2.07211	0	2.07211	0	2.07211	0	2.07211	0	2.07211	0
2.07141	0	2.07141	0	2.07141	0	2.07141	0	2.07141	0
2.0707	0	2.0707	0	2.0707	0	2.0707	0	2.0707	0
2.06999	0	2.06999	0	2.06999	0	2.06999	0	2.06999	0
2.06929	0	2.06929	0	2.06929	0	2.06929	0	2.06929	0
2.06858	0	2.06858	0	2.06858	0	2.06858	0	2.06858	0
2.06787	0	2.06787	0	2.06787	0	2.06787	0	2.06787	0
2.06717	0	2.06717	0	2.06717	0	2.06717	0	2.06717	0
2.06647	0	2.06647	0	2.06647	0	2.06647	0	2.06647	0
2.06576	0	2.06576	0	2.06576	0	2.06576	0	2.06576	0
2.06506	0	2.06506	0	2.06506	0	2.06506	0	2.06506	2.94866e-160
2.06436	0	2.06436	0	2.06436	0	2.06436	0	2.06436	1.78411e-155
2.06366	0	2.06366	0	2.06366	0	2.06366	0	2.06366	7.86434e-151
2.06295	0	2.06295	0	2.06295	0	2.06295	0	2.06295	2.65874e-146
2.06225	0	2.06225	0	2.06225	0	2.06225	0	2.06225	6.36975e-142
2.06156	0	2.06156	0	2.06156	0	2.06156	0	2.06156	1.13198e-137
2.06086	0	2.06086	0	2.06086	0	2.06086	0	2.06086	1.53612e-133
2.06016	0	2.06016	0	2.06016	0	2.06016	0	2.06016	1.55428e-129
2.05946	0	2.05946	0	2.05946	0	2.05946	0	2.05946	1.25678e-125
2.05876	0	2.05876	0	2.05876	0	2.05876	0	2.05876	7.57173e-122
2.05806	0	2.05806	0	2.05806	0	2.05806	0	2.05806	3.49508e-118
2.05736	0	2.05736	0	2.05736	0	2.05736	0	2.05736	1.27306e-114
2.05667	0	2.05667	0	2.05667	0	2.05667	0	2.05667	3.62915e-111
2.05597	0	2.05597	0	2.05597	0	2.05597	0	2.05597	8.12932e-108
2.05528	0	2.05528	0	2.05528	0	2.05528	0	2.05528	1.46905e-104
2.05458	0	2.05458	0	2.05458	0	2.05458	0	2.05458	2.12743e-101
2.05388	0	2.05388	0	2.05388	0	2.05388	0	2.05388	2.56911e-98
2.05319	0	2.05319	0	2.05319	0	2.05319	0	2.05319	2.42048e-95
2.0525	0	2.0525	0	2.0525	0	2.0525	0	2.0525	1.86643e-92
2.0518	0	2.0518	0	2.0518	0	2.0518	0	2.0518	1.18952e-89
2.05111	0	2.05111	0	2.05111	0	2.05111	0	2.05111	6.21807e-87
2.05042	0	2.05042	0	2.05042	0	2.05042	0	2.05042	2.69391e-84
2.04973	0	2.04973	0	2.04973	0	2.04973	0	2.04973	9.81177e-82
2.04904	0	2.04904	0	2.04904	0	2.04904	0	2.04904	2.99786e-79
2.04835	0	2.04835	0	2.04835	0	2.04835	0	2.04835	7.6939e-77
2.04766	0	2.04766	0	2.04766	0	2.04766	0	2.04766	1.65913e-74
2.04697	0	2.04697	0	2.04697	0	2.04697	0	2.04697	3.07229e-72
2.04628	0	2.04628	0	2.04628	0	2.04628	0	2.04628	4.71519e-70
2.04559	0	2.04559	0	2.04559	0	2.04559	0	2.04559	6.41046e-68
2.0449	0	2.0449	0	2.0449	0	2.0449	0	2.0449	7.56302e-66
2.04422	0	2.04422	0	2.04422	0	2.04422	0	2.04422	7.64973e-64
2.04353	0	2.04353	0	2.04353	0	2.04353	0	2.04353	6.80727e-62
2.04284	0	2.04284	0	2.04284	0	2.04284	0	2.04284	5.28557e-60
2.04216	0	2.04216	0	2.04216	0	2.04216	0	2.04216	3.58684e-58
2.04147	0	2.04147	0	2.04147	0	2.04147	0	2.04147	2.14176e-56
2.04079	0	2.04079	0	2.04079	0	2.04079	0	2.04079	1.11187e-54
2.0401	0	2.0401	0	2.0401	0	2.0401	0	2.0401	5.19641e-53
2.03942	0	2.03942	0	2.03942	0	2.03942	0	2.03942	2.17891e-51
2.03873	0	2.03873	0	2.03873	0	2.03873	0	2.03873	8.08578e-50
2.03805	0	2.03805	0	2.03805	0	2.03805	0	2.03805	2.70051e-48
2.03737	0	2.03737	0	2.03737	0	2.03737	0	2.03737	8.01779e-47
2.03669	0	2.03669	0	2.03669	0	2.03669	0	2.03669	2.17272e-45
2.03601	0	2.03601	0	2.03601	0	2.03601	0	2.03601	5.27364e-44
2.03533	0	2.03533	0	2.03533	0	2.03533	0	2.03533	1.1627e-42
2.03465	0	2.03465	0	2.03465	0	2.03465	0	2.03465	2.3587e-41
2.03396	0	2.03396	0	2.03396	0	2.03396	0	2.03396	4.3681e-40
2.03328	0	2.03328	0	2.03328	0	2.03328	0	2.03328	7.3997e-39
2.03261	0	2.03261	0	2.03261	0	2.03261	0	2.03261	1.13155e-37
2.03193	0	2.03193	0	2.03193	0	2.03193	0	2.03193	1.61356e-36
2.03125	0	2.03125	0	2.03125	0	2.03125	0	2.03125	2.12284e-35
2.03057	0	2.03057	0	2.03057	0	2.03057	0	2.03057	2.5473e-34
2.0299	0	2.0299	0	2.0299	0	2.0299	0	2.0299	2.86842e-33
2.02922	0	2.02922	0	2.02922	0	2.02922	0	2.02922	2.96103e-32
2.02854	0	2.02854	0	2.02854	0	2.02854	0	2.02854	2.8669e-31
2.02787	0	2.02787	0	2.02787	0	2.02787	0	2.02787	2.58782e-30
2.02719	0	2.02719	0	2.02719	0	2.02719	0	2.02719	2.17481e-29
2.02652	0	2.02652	0	2.02652	0	2.02652	0	2.02652	1.7302e-28
2.02585	0	2.02585	0	2.02585	0	2.02585	0	2.02585	1.2749e-27
2.02517	0	2.02517	0	2.02517	0	2.02517	0	2.02517	8.92357e-27
2.0245	0	2.0245	0	2.0245	0	2.0245	0	2.0245	5.79962e-26
2.02383	0	2.02383	0	2.02383	0	2.02383	0	2.02383	3.60969e-25
2.02315	0	2.02315	0	2.02315	0	2.02315	0	2.02315	2.10351e-24
2.02248	0	2.02248	0	2.02248	0	2.02248	0	2.02248	1.1639e-23
2.02181	0	2.02181	0	2.02181	0	2.02181	0	2.02181	6.06789e-23
2.02114	0	2.02114	0	2.02114	0	2.02114	0	2.02114	3.02651e-22
2.02047	0	2.02047	0	2.02047	0	2.02047	0	2.02047	1.42525e-21
2.0198	0	2.0198	0	2.0198	0	2.0198	0	2.0198	6.37943e-21
2.01913	0	2.01913	0	2.01913	0	2.01913	0	2.01913	2.74303e-20
2.01846	0	2.01846	0	2.01846	0	2.01846	0	2.01846	1.12278e-19
2.01779	0	2.01779	0	2.01779	0	2.01779	0	2.01779	4.39441e-19
2.01713	0	2.01713	0	2.01713	0	2.01713	0	2.01713	1.64139e-18
2.01646	0	2.01646	0	2.01646	0	2.01646	0	2.01646	5.89978e-18
2.01579	0	2.01579	0	2.01579	0	2.01579	0	2.01579	2.04929e-17
2.01513	0	2.01513	0	2.01513	0	2.01513	0	2.01513	6.80081e-17
2.01446	0	2.01446	0	2.01446	0	2.01446	0	2.01446	2.17357e-16
2.0138	0	2.0138	0	2.0138	0	2.0138	0	2.0138	6.69746e-16
2.01313	0	2.01313	0	2.01313	0	2.01313	0	2.01313	1.98905e-15
2.01247	0	2.01247	0	2.01247	0	2.01247	0	2.01247	5.69778e-15
2.01181	0	2.01181	0	2.01181	0	2.01181	0	2.01181	1.58431e-14
2.01114	0	2.01114	0	2.01114	0	2.01114	0	2.01114	4.26432e-14
2.01048	0	2.01048	0	2.01048	0	2.01048	0	2.01048	1.11062e-13
2.00982	0	2.00982	0	2.00982	0	2.00982	0	2.00982	2.80654e-13
2.00916	0	2.00916	0	2.00916	0	2.00916	0	2.00916	6.90076e-13
2.0085	0	2.0085	0	2.0085	0	2.0085	0	2.0085	1.63976e-12
2.00783	0	2.00783	0	2.00783	0	2.00783	0	2.00783	3.81786e-12
2.00717	0	2.00717	0	2.00717	0	2.00717	0	2.00717	8.62847e-12
2.00651	0	2.00651	0	2.00651	0	2.00651	0	2.00651	1.90181e-11
2.00585	0	2.00585	0	2.00585	0	2.00585	0	2.00585	4.08262e-11
2.00519	0	2.00519	0	2.00519	0	2.00519	0	2.00519	8.5571e-11
2.00454	0	2.00454	0	2.00454	0	2.00454	0	2.00454	1.7445e-10
2.00388	0	2.00388	0	2.00388	0	2.00388	0	2.00388	3.47905e-10
2.00322	0	2.00322	0	2.00322	0	2.00322	0	2.00322	6.80162e-10
2.00256	0	2.00256	0	2.00256	0	2.00256	0	2.00256	1.29821e-09
2.00191	0	2.00191	0	2.00191	0	2.00191	0	2.00191	2.42475e-09
2.00125	0	2.00125	0	2.00125	0	2.00125	0	2.00125	4.45171e-09
2.00059	0	2.00059	0	2.00059	0	2.00059	0	2.00059	8.00574e-09
1.99994	0	1.99994	0	1.99994	0	1.99994	0	1.99994	1.41192e-08
1.99928	0	1.99928	0	1.99928	0	1.99928	0	1.99928	2.44023e-08
1.99863	0	1.99863	0	1.99863	0	1.99863	0	1.99863	4.14288e-08
1.99798	0	1.99798	0	1.99798	0	1.99798	0	1.99798	6.93738e-08
1.99732	0	1.99732	0	1.99732	0	1.99732	0	1.99732	1.14106e-07
1.99667	0	1.99667	0	1.99667	0	1.99667	0	1.99667	1.84254e-07
1.99602	0	1.99602	0	1.99602	0	1.99602	0	1.99602	2.93631e-07
1.99536	0	1.99536	0	1.99536	0	1.99536	0	1.99536	4.60268e-07
1.99472	0	1.99472	0	1.99472	0	1.99472	0	1.99472	7.10111e-07
1.99407	0	1.99407	0	1.99407	0	1.99407	0	1.99407	1.07781e-06
1.99341	0	1.99341	0	1.99341	0	1.99341	0	1.99341	1.60985e-06
1.99276	0	1.99276	0	1.99276	0	1.99276	0	1.99276	2.38767e-06
1.99211	0	1.99211	0	1.99211	0	1.99211	0	1.99211	3.49289e-06
1.99146	0	1.99146	0	1.99146	0	1.99146	0	1.99146	5.05088e-06
1.99082	0	1.99082	0	1.99082	0	1.99082	0	1.99082	7.20568e-06
1.99017	0	1.99017	0	1.99017	0	1.99017	0	1.99017	1.0145e-05
1.98952	0	1.98952	0	1.98952	0	1.98952	0	1.98952	1.41075e-05
1.98887	0	1.98887	0	1.98887	0	1.98887	0	1.98887	1.94506e-05
1.98823	0	1.98823	0	1.98823	0	1.98823	0	1.98823	2.65092e-05
1.98758	0	1.98758	0	1.98758	0	1.98758	0	1.98758	3.56847e-05
1.98694	0	1.98694	0	1.98694	0	1.98694	0	1.98694	4.76523e-05
1.98629	0	1.98629	0	1.98629	0	1.98629	0	1.98629	6.31901e-05
1.98564	0	1.98564	0	1.98564	0	1.98564	0	1.98564	8.24932e-05
1.985	0	1.985	0	1.985	0	1.985	0	1.985	0.000107026
1.98436	0	1.98436	0	1.98436	0	1.98436	0	1.98436	0.000137556
1.98371	0	1.98371	0	1.98371	0	1.98371	0	1.98371	0.00017574
1.98307	0	1.98307	0	1.98307	0	1.98307	0	1.98307	0.000222546
1.98243	0	1.98243	0	1.98243	0	1.98243	0	1.98243	0.000278873
1.98178	0	1.98178	0	1.98178	0	1.98178	0	1.98178	0.000349188
1.98114	0	1.98114	0	1.98114	0	1.98114	0	1.98114	0.000433389
1.9805	0	1.9805	0	1.9805	0	1.9805	0	1.9805	0.000533863
1.97986	0	1.97986	0	1.97986	0	1.97986	0	1.97986	0.000654645
1.97922	0	1.97922	0	1.97922	0	1.97922	0	1.97922	0.000794641
1.97858	0	1.97858	0	1.97858	0	1.97858	0	1.97858	0.000960339
1.97794	0	1.97794	0	1.97794	0	1.97794	0	1.97794	0.00115303
1.9773	0	1.9773	0	1.9773	0	1.9773	0	1.9773	0.00136962
1.97666	0	1.97666	0	1.97666	0	1.97666	0	1.97666	0.0016223
1.97603	0	1.97603	0	1.97603	0	1.97603	0	1.97603	0.00191002
1.97539	0	1.97539	0	1.97539	0	1.97539	0	1.97539	0.00224035
1.97475	0	1.97475	0	1.97475	0	1.97475	0	1.97475	0.00260971
1.97411	0	1.97411	0	1.97411	0	1.97411	0	1.97411	0.00302673
1.97348	0	1.97348	0	1.97348	0	1.97348	0	1.97348	0.00349924
1.97284	0	1.97284	0	1.97284	0	1.97284	0	1.97284	0.00401936
1.97221	0	1.97221	0	1.97221	0	1.97221	0	1.97221	0.00460128
1.97157	0	1.97157	0	1.97157	0	1.97157	0	1.97157	0.00524543
1.97094	0	1.97094	0	1.97094	0	1.97094	0	1.97094	0.0059369
1.9703	0	1.9703	0	1.9703	0	1.9703	0	1.9703	0.00671146
1.96967	0	1.96967	0	1.96967	0	1.96967	0	1.96967	0.00750877
1.96904	0	1.96904	0	1.96904	0	1.96904	0	1.96904	0.00840582
1.9684	0	1.9684	0	1.9684	0	1.9684	0	1.9684	0.00937143
1.96777	0	1.96777	0	1.96777	0	1.96777	0	1.96777	0.0103902
1.96714	0	1.96714	0	1.96714	0	1.96714	0	1.96714	0.0114984
1.96651	0	1.96651	0	1.96651	0	1.96651	0	1.96651	0.0127066
1.96588	0	1.96588	0	1.96588	0	1.96588	0	1.96588	0.0139798
1.96525	0	1.96525	0	1.96525	0	1.96525	0	1.96525	0.0153785
1.96462	0	1.96462	0	1.96462	0	1.96462	0	1.96462	0.016835
1.96399	0	1.96399	0	1.96399	0	1.96399	0	1.96399	0.0183834
1.96336	0	1.96336	0	1.96336	0	1.96336	0	1.96336	0.0200476
1.96273	0	1.96273	0	1.96273	0	1.96273	0	1.96273	0.0217813
1.9621	0	1.9621	0	1.9621	0	1.9621	0	1.9621	0.0236208
1.96147	0	1.96147	0	1.96147	0	1.96147	0	1.96147	0.0255474
1.96085	0	1.96085	0	1.96085	0	1.96085	0	1.96085	0.0275521
1.96022	0	1.96022	0	1.96022	0	1.96022	0	1.96022	0.0296567
1.95959	0	1.95959	0	1.95959	0	1.95959	0	1.95959	0.0317559
1.95897	0	1.95897	0	1.95897	0	1.95897	0	1.95897	0.0339551
1.95834	0	1.95834	0	1.95834	0	1.95834	0	1.95834	0.0362448
1.95772	0	1.95772	0	1.95772	0	1.95772	0	1.95772	0.0387024
1.95709	0	1.95709	0	1.95709	0	1.95709	0	1.95709	0.0411973
1.95647	0	1.95647	0	1.95647	0	1.95647	0	1.95647	0.0437211
1.95585	0	1.95585	0	1.95585	0	1.95585	0	1.95585	0.046325
1.95522	0	1.95522	0	1.95522	0	1.95522	0	1.95522	0.0490385
1.9546	0	1.9546	0	1.9546	0	1.9546	0	1.9546	0.0517187
1.95397	0	1.95397	0	1.95397	0	1.95397	0	1.95397	0.0545816
1.95335	0	1.95335	0	1.95335	0	1.95335	0	1.95335	0.0574264
1.95273	0	1.95273	0	1.95273	0	1.95273	0	1.95273	0.0603332
1.95211	0	1.95211	0	1.95211	0	1.95211	0	1.95211	0.063278
1.95149	0	1.95149	0	1.95149	0	1.95149	0	1.95149	0.0662738
1.95087	0	1.95087	0	1.95087	0	1.95087	0	1.95087	0.0692412
1.95025	0	1.95025	0	1.95025	0	1.95025	0	1.95025	0.0722071
1.94963	0	1.94963	0	1.94963	0	1.94963	0	1.94963	0.07516
1.94901	0	1.94901	0	1.94901	0	1.94901	0	1.94901	0.0782138
1.94839	0	1.94839	0	1.94839	0	1.94839	0	1.94839	0.0810449
1.94777	0	1.94777	0	1.94777	0	1.94777	0	1.94777	0.0841481
1.94716	0	1.94716	0	1.94716	0	1.94716	0	1.94716	0.0873231
1.94654	0	1.94654	0	1.94654	0	1.94654	0	1.94654	0.0903538
1.94592	0	1.94592	0	1.94592	0	1.94592	0	1.94592	0.0932764
1.94531	0	1.94531	0	1.94531	0	1.94531	0	1.94531	0.096186
1.94469	0	1.94469	0	1.94469	0	1.94469	0	1.94469	0.0989847
1.94408	0	1.94408	0	1.94408	0	1.94408	0	1.94408	0.101833
1.94346	0	1.94346	0	1.94346	0	1.94346	0	1.94346	0.104639
1.94284	0	1.94284	0	1.94284	0	1.94284	0	1.94284	0.107604
1.94223	0	1.94223	0	1.94223	0	1.94223	0	1.94223	0.110128
1.94162	0	1.94162	0	1.94162	0	1.94162	0	1.94162	0.112884
1.941	0	1.941	0	1.941	0	1.941	0	1.941	0.11559
1.94039	0	1.94039	0	1.94039	0	1.94039	0	1.94039	0.118206
1.93978	0	1.93978	0	1.93978	0	1.93978	0	1.93978	0.120877
1.93917	0	1.93917	0	1.93917	0	1.93917	0	1.93917	0.123747
1.93856	0	1.93856	0	1.93856	0	1.93856	0	1.93856	0.126539
1.93794	0	1.93794	0	1.93794	0	1.93794	0	1.93794	0.129408
1.93733	0	1.93733	0	1.93733	0	1.93733	0	1.93733	0.131967
1.93672	0	1.93672	0	1.93672	0	1.93672	0	1.93672	0.134812
1.93611	0	1.93611	0	1.93611	0	1.93611	0	1.93611	0.137633
1.9355	0	1.9355	0	1.9355	0	1.9355	0	1.9355	0.140267
1.93489	0	1.93489	0	1.93489	0	1.93489	0	1.93489	0.142941
1.93429	0	1.93429	0	1.93429	0	1.93429	0	1.93429	0.145778
1.93368	0	1.93368	0	1.93368	0	1.93368	0	1.93368	0.148617
1.93307	0	1.93307	0	1.93307	0	1.93307	0	1.93307	0.151595
1.93246	0	1.93246	0	1.93246	0	1.93246	0	1.93246	0.154775
1.93186	0	1.93186	0	1.93186	0	1.93186	0	1.93186	0.157668
1.93125	0	1.93125	0	1.93125	0	1.93125	0	1.93125	0.160358
1.93064	0	1.93064	0	1.93064	0	1.93064	0	1.93064	0.16338
1.93004	0	1.93004	0	1.93004	0	1.93004	0	1.93004	0.166067
1.92943	0	1.92943	0	1.92943	0	1.92943	0	1.92943	0.168535
1.92883	0	1.92883	0	1.92883	0	1.92883	0	1.92883	0.170965
1.92822	0	1.92822	0	1.92822	0	1.92822	0	1.92822	0.173402
1.92762	0	1.92762	0	1.92762	0	1.92762	0	1.92762	0.175611
1.92701	0	1.92701	0	1.92701	0	1.92701	0	1.92701	0.177639
1.92641	0	1.92641	0	1.92641	0	1.92641	0	1.92641	0.179504
1.92581	0	1.92581	0	1.92581	0	1.92581	0	1.92581	0.181681
1.92521	0	1.92521	0	1.92521	0	1.92521	0	1.92521	0.183642
1.9246	0	1.9246	0	1.9246	0	1.9246	0	1.9246	0.185678
1.924	0	1.924	0	1.924	0	1.924	0	1.924	0.1877
1.9234	0	1.9234	0	1.9234	0	1.9234	0	1.9234	0.189525
1.9228	0	1.9228	0	1.9228	0	1.9228	0	1.9228	0.191223
1.9222	0	1.9222	0	1.9222	0	1.9222	0	1.9222	0.192903
1.9216	0	1.9216	0	1.9216	0	1.9216	0	1.9216	0.194731
1.921	0	1.921	0	1.921	0	1.921	0	1.921	0.196312
1.9204	0	1.9204	0	1.9204	0	1.9204	0	1.9204	0.198023
1.9198	0	1.9198	0	1.9198	0	1.9198	0	1.9198	0.199732
1.9192	0	1.9192	0	1.9192	0	1.9192	0	1.9192	0.201206
1.91861	0	1.91861	0	1.91861	0	1.91861	0	1.91861	0.202919
1.91801	0	1.91801	0	1.91801	0	1.91801	0	1.91801	0.204782
1.91741	0	1.91741	0	1.91741	0	1.91741	0	1.91741	0.206269
1.91682	0	1.91682	0	1.91682	0	1.91682	0	1.91682	0.207518
1.91622	0	1.91622	0	1.91622	0	1.91622	0	1.91622	0.208748
1.91562	0	1.91562	0	1.91562	0	1.91562	0	1.91562	0.21021
1.91503	0	1.91503	0	1.91503	0	1.91503	0	1.91503	0.211744
1.91443	0	1.91443	0	1.91443	0	1.91443	0	1.91443	0.213251
1.91384	0	1.91384	0	1.91384	0	1.91384	0	1.91384	0.214464
1.91324	0	1.91324	0	1.91324	0	1.91324	0	1.91324	0.21522
1.91265	0	1.91265	0	1.91265	0	1.91265	0	1.91265	0.216273
1.91206	0	1.91206	0	1.91206	0	1.91206	0	1.91206	0.216976
1.91147	0	1.91147	0	1.91147	0	1.91147	0	1.91147	0.218026
1.91087	0	1.91087	0	1.91087	0	1.91087	0	1.91087	0.218924
1.91028	0	1.91028	0	1.91028	0	1.91028	0	1.91028	0.219465
1.90969	0	1.90969	0	1.90969	0	1.90969	0	1.90969	0.219871
1.9091	0	1.9091	0	1.9091	0	1.9091	0	1.9091	0.220311
1.90851	0	1.90851	0	1.90851	0	1.90851	0	1.90851	0.220812
1.90792	0	1.90792	0	1.90792	0	1.90792	0	1.90792	0.221396
1.90733	0	1.90733	0	1.90733	0	1.90733	0	1.90733	0.222011
1.90674	0	1.90674	0	1.90674	0	1.90674	0	1.90674	0.222564
1.90615	0	1.90615	0	1.90615	0	1.90615	0	1.90615	0.223654
1.90556	0	1.90556	0	1.90556	0	1.90556	0	1.90556	0.224607
1.90497	0	1.90497	0	1.90497	0	1.90497	0	1.90497	0.225731
1.90438	0	1.90438	0	1.90438	0	1.90438	0	1.90438	0.226508
1.90379	0	1.90379	0	1.90379	0	1.90379	0	1.90379	0.227454
1.90321	0	1.90321	0	1.90321	0	1.90321	0	1.90321	0.228471
1.90262	0	1.90262	0	1.90262	0	1.90262	0	1.90262	0.229781
1.90203	0	1.90203	0	1.90203	0	1.90203	0	1.90203	0.231381
1.90145	0	1.90145	0	1.90145	0	1.90145	0	1.90145	0.232608
1.90086	0	1.90086	0	1.90086	0	1.90086	0	1.90086	0.234266
1.90028	0	1.90028	0	1.90028	0	1.90028	0	1.90028	0.235764
1.89969	0	1.89969	0	1.89969	0	1.89969	0	1.89969	0.237343
1.89911	0	1.89911	0	1.89911	0	1.89911	0	1.89911	0.23861
1.89852	0	1.89852	0	1.89852	0	1.89852	0	1.89852	0.240118
1.89794	0	1.89794	0	1.89794	0	1.89794	0	1.89794	0.241613
1.89736	0	1.89736	0	1.89736	0	1.89736	0	1.89736	0.243064
1.89677	0	1.89677	0	1.89677	0	1.89677	0	1.89677	0.244663
1.89619	0	1.89619	0	1.89619	0	1.89619	0	1.89619	0.24614
1.89561	0	1.89561	0	1.89561	0	1.89561	0	1.89561	0.247642
1.89503	0	1.89503	0	1.89503	0	1.89503	0	1.89503	0.249128
1.89445	0	1.89445	0	1.89445	0	1.89445	0	1.89445	0.250685
1.89387	0	1.89387	0	1.89387	0	1.89387	0	1.89387	0.252247
1.89328	0	1.89328	0	1.89328	0	1.89328	0	1.89328	0.253936
1.8927	0	1.8927	0	1.8927	0	1.8927	0	1.8927	0.255562
1.89213	0	1.89213	0	1.89213	0	1.89213	0	1.89213	0.257009
1.89155	0	1.89155	0	1.89155	0	1.89155	0	1.89155	0.258508
1.89097	0	1.89097	0	1.89097	0	1.89097	0	1.89097	0.259694
1.89039	0	1.89039	0	1.89039	0	1.89039	0	1.89039	0.261134
1.88981	0	1.88981	0	1.88981	0	1.88981	0	1.88981	0.262395
1.88923	0	1.88923	0	1.88923	0	1.88923	0	1.88923	0.263654
1.88866	0	1.88866	0	1.88866	0	1.88866	0	1.88866	0.264955
1.88808	0	1.88808	0	1.88808	0	1.88808	0	1.88808	0.266367
1.8875	0	1.8875	0	1.8875	0	1.8875	0	1.8875	0.267728
1.88693	0	1.88693	0	1.88693	0	1.88693	0	1.88693	0.269033
1.88635	0	1.88635	0	1.88635	0	1.88635	0	1.88635	0.269928
1.88577	0	1.88577	0	1.88577	0	1.88577	0	1.88577	0.271167
1.8852	0	1.8852	0	1.8852	0	1.8852	0	1.8852	0.272439
1.88462	0	1.88462	0	1.88462	0	1.88462	0	1.88462	0.273757
1.88405	0	1.88405	0	1.88405	0	1.88405	0	1.88405	0.274896
1.88348	0	1.88348	0	1.88348	0	1.88348	0	1.88348	0.276286
1.8829	0	1.8829	0	1.8829	0	1.8829	0	1.8829	0.277065
1.88233	0	1.88233	0	1.88233	0	1.88233	0	1.88233	0.278574
1.88176	0	1.88176	0	1.88176	0	1.88176	0	1.88176	0.279415
1.88118	0	1.88118	0	1.88118	0	1.88118	0	1.88118	0.280605
1.88061	0	1.88061	0	1.88061	0	1.88061	0	1.88061	0.28163
1.88004	0	1.88004	0	1.88004	0	1.88004	0	1.88004	0.282783
1.87947	0	1.87947	0	1.87947	0	1.87947	0	1.87947	0.283965
1.8789	0	1.8789	0	1.8789	0	1.8789	0	1.8789	0.285049
1.87833	0	1.87833	0	1.87833	0	1.87833	0	1.87833	0.28608
1.87776	0	1.87776	0	1.87776	0	1.87776	0	1.87776	0.287225
1.87719	0	1.87719	0	1.87719	0	1.87719	0	1.87719	0.288304
1.87662	0	1.87662	0	1.87662	0	1.87662	0	1.87662	0.289365
1.87605	0	1.87605	0	1.87605	0	1.87605	0	1.87605	0.290334
1.87549	0	1.87549	0	1.87549	0	1.87549	0	1.87549	0.291773
1.87492	0	1.87492	0	1.87492	0	1.87492	0	1.87492	0.292482
1.87435	0	1.87435	0	1.87435	0	1.87435	0	1.87435	0.293395
1.87378	0	1.87378	0	1.87378	0	1.87378	0	1.87378	0.294404
1.87322	0	1.87322	0	1.87322	0	1.87322	0	1.87322	0.295576
1.87265	0	1.87265	0	1.87265	0	1.87265	0	1.87265	0.296111
1.87208	0	1.87208	0	1.87208	0	1.87208	0	1.87208	0.297007
1.87152	0	1.87152	0	1.87152	0	1.87152	0	1.87152	0.297363
1.87095	0	1.87095	0	1.87095	0	1.87095	0	1.87095	0.298096
1.87039	0	1.87039	0	1.87039	0	1.87039	0	1.87039	0.2986
1.86982	0	1.86982	0	1.86982	0	1.86982	0	1.86982	0.299367
1.86926	0	1.86926	0	1.86926	0	1.86926	0	1.86926	0.299862
1.86869	0	1.86869	0	1.86869	0	1.86869	0	1.86869	0.300481
1.86813	0	1.86813	0	1.86813	0	1.86813	0	1.86813	0.301142
1.86757	0	1.86757	0	1.86757	0	1.86757	0	1.86757	0.301666
1.867	0	1.867	0	1.867	0	1.867	0	1.867	0.302048
1.86644	0	1.86644	0	1.86644	0	1.86644	0	1.86644	0.302397
1.86588	0	1.86588	0	1.86588	0	1.86588	0	1.86588	0.302777
1.86532	0	1.86532	0	1.86532	0	1.86532	0	1.86532	0.303595
1.86476	0	1.86476	0	1.86476	0	1.86476	0	1.86476	0.304154
1.8642	0	1.8642	0	1.8642	0	1.8642	0	1.8642	0.305034
1.86364	0	1.86364	0	1.86364	0	1.86364	0	1.86364	0.305712
1.86308	0	1.86308	0	1.86308	0	1.86308	0	1.86308	0.306782
1.86252	0	1.86252	0	1.86252	0	1.86252	0	1.86252	0.307555
1.86196	0	1.86196	0	1.86196	0	1.86196	0	1.86196	0.309127
1.8614	0	1.8614	0	1.8614	0	1.8614	0	1.8614	0.310417
1.86084	0	1.86084	0	1.86084	0	1.86084	0	1.86084	0.311966
1.86028	0	1.86028	0	1.86028	0	1.86028	0	1.86028	0.313506
1.85972	0	1.85972	0	1.85972	0	1.85972	0	1.85972	0.315035
1.85917	0	1.85917	0	1.85917	0	1.85917	0	1.85917	0.316709
1.85861	0	1.85861	0	1.85861	0	1.85861	0	1.85861	0.318831
1.85805	0	1.85805	0	1.85805	0	1.85805	0	1.85805	0.320559
1.85749	0	1.85749	0	1.85749	0	1.85749	0	1.85749	0.322586
1.85694	0	1.85694	0	1.85694	0	1.85694	0	1.85694	0.324991
1.85638	0	1.85638	0	1.85638	0	1.85638	0	1.85638	0.327238
1.85583	0	1.85583	0	1.85583	0	1.85583	0	1.85583	0.329912
1.85527	0	1.85527	0	1.85527	0	1.85527	0	1.85527	0.332516
1.85472	0	1.85472	0	1.85472	0	1.85472	0	1.85472	0.334733
1.85416	0	1.85416	0	1.85416	0	1.85416	0	1.85416	0.337155
1.85361	0	1.85361	0	1.85361	0	1.85361	0	1.85361	0.33949
1.85306	0	1.85306	0	1.85306	0	1.85306	0	1.85306	0.341724
1.8525	0	1.8525	0	1.8525	0	1.8525	0	1.8525	0.343253
1.85195	0	1.85195	0	1.85195	0	1.85195	0	1.85195	0.345289
1.8514	0	1.8514	0	1.8514	0	1.8514	0	1.8514	0.346992
1.85085	0	1.85085	0	1.85085	0	1.85085	0	1.85085	0.349298
1.8503	0	1.8503	0	1.8503	0	1.8503	0	1.8503	0.351294
1.84975	0	1.84975	0	1.84975	0	1.84975	0	1.84975	0.353759
1.84919	0	1.84919	0	1.84919	0	1.84919	0	1.84919	0.356176
1.84864	0	1.84864	0	1.84864	0	1.84864	0	1.84864	0.358303
1.84809	0	1.84809	0	1.84809	0	1.84809	0	1.84809	0.360379
1.84754	0	1.84754	0	1.84754	0	1.84754	0	1.84754	0.362622
1.847	0	1.847	0	1.847	0	1.847	0	1.847	0.364559
1.84645	0	1.84645	0	1.84645	0	1.84645	0	1.84645	0.366746
1.8459	0	1.8459	0	1.8459	0	1.8459	0	1.8459	0.368611
1.84535	0	1.84535	0	1.84535	0	1.84535	0	1.84535	0.370938
1.8448	0	1.8448	0	1.8448	0	1.8448	0	1.8448	0.373274
1.84425	0	1.84425	0	1.84425	0	1.84425	0	1.84425	0.37604
1.84371	0	1.84371	0	1.84371	0	1.84371	0	1.84371	0.378615
1.84316	0	1.84316	0	1.84316	0	1.84316	0	1.84316	0.38174
1.84261	0	1.84261	0	1.84261	0	1.84261	0	1.84261	0.38461
1.84207	0	1.84207	0	1.84207	0	1.84207	0	1.84207	0.387896
1.84152	0	1.84152	0	1.84152	0	1.84152	0	1.84152	0.39095
1.84098	0	1.84098	0	1.84098	0	1.84098	0	1.84098	0.394251
1.84043	0	1.84043	0	1.84043	0	1.84043	0	1.84043	0.397166
1.83989	0	1.83989	0	1.83989	0	1.83989	0	1.83989	0.40021
1.83934	0	1.83934	0	1.83934	0	1.83934	0	1.83934	0.403362
1.8388	0	1.8388	0	1.8388	0	1.8388	0	1.8388	0.406165
1.83825	0	1.83825	0	1.83825	0	1.83825	0	1.83825	0.409056
1.83771	0	1.83771	0	1.83771	0	1.83771	0	1.83771	0.412222
1.83717	0	1.83717	0	1.83717	0	1.83717	0	1.83717	0.41554
1.83663	0	1.83663	0	1.83663	0	1.83663	0	1.83663	0.419492
1.83608	0	1.83608	0	1.83608	0	1.83608	0	1.83608	0.422795
1.83554	0	1.83554	0	1.83554	0	1.83554	0	1.83554	0.42636
1.835	0	1.835	0	1.835	0	1.835	0	1.835	0.429169
1.83446	0	1.83446	0	1.83446	0	1.83446	0	1.83446	0.432492
1.83392	0	1.83392	0	1.83392	0	1.83392	0	1.83392	0.43563
1.83338	0	1.83338	0	1.83338	0	1.83338	0	1.83338	0.438657
1.83284	0	1.83284	0	1.83284	0	1.83284	0	1.83284	0.441102
1.8323	0	1.8323	0	1.8323	0	1.8323	0	1.8323	0.443815
1.83176	0	1.83176	0	1.83176	0	1.83176	0	1.83176	0.445768
1.83122	0	1.83122	0	1.83122	0	1.83122	0	1.83122	0.448359
1.83068	0	1.83068	0	1.83068	0	1.83068	0	1.83068	0.450152
1.83014	0	1.83014	0	1.83014	0	1.83014	0	1.83014	0.452204
1.8296	0	1.8296	0	1.8296	0	1.8296	0	1.8296	0.454356
1.82907	0	1.82907	0	1.82907	0	1.82907	0	1.82907	0.456383
1.82853	0	1.82853	0	1.82853	0	1.82853	0	1.82853	0.458257
1.82799	0	1.82799	0	1.82799	0	1.82799	0	1.82799	0.460211
1.82746	0	1.82746	0	1.82746	0	1.82746	0	1.82746	0.461656
1.82692	0	1.82692	0	1.82692	0	1.82692	0	1.82692	0.463064
1.82639	0	1.82639	0	1.82639	0	1.82639	0	1.82639	0.463716
1.82585	0	1.82585	0	1.82585	0	1.82585	0	1.82585	0.46483
1.82532	0	1.82532	0	1.82532	0	1.82532	0	1.82532	0.465866
1.82478	0	1.82478	0	1.82478	0	1.82478	0	1.82478	0.467446
1.82425	0	1.82425	0	1.82425	0	1.82425	0	1.82425	0.46866
1.82371	0	1.82371	0	1.82371	0	1.82371	0	1.82371	0.469656
1.82318	0	1.82318	0	1.82318	0	1.82318	0	1.82318	0.470784
1.82265	0	1.82265	0	1.82265	0	1.82265	0	1.82265	0.472203
1.82211	0	1.82211	0	1.82211	0	1.82211	0	1.82211	0.473305
1.82158	0	1.82158	0	1.82158	0	1.82158	0	1.82158	0.475511
1.82105	0	1.82105	0	1.82105	0	1.82105	0	1.82105	0.476731
1.82052	0	1.82052	0	1.82052	0	1.82052	0	1.82052	0.47858
1.81998	0	1.81998	0	1.81998	0	1.81998	0	1.81998	0.479975
1.81945	0	1.81945	0	1.81945	0	1.81945	0	1.81945	0.481573
1.81892	0	1.81892	0	1.81892	0	1.81892	0	1.81892	0.482789
1.81839	0	1.81839	0	1.81839	0	1.81839	0	1.81839	0.484965
1.81786	0	1.81786	0	1.81786	0	1.81786	0	1.81786	0.48668
1.81733	0	1.81733	0	1.81733	0	1.81733	0	1.81733	0.489144
1.8168	0	1.8168	0	1.8168	0	1.8168	0	1.8168	0.491379
1.81627	0	1.81627	0	1.81627	0	1.81627	0	1.81627	0.493947
1.81574	0	1.81574	0	1.81574	0	1.81574	0	1.81574	0.496589
1.81521	0	1.81521	0	1.81521	0	1.81521	0	1.81521	0.499323
1.81469	0	1.81469	0	1.81469	0	1.81469	0	1.81469	0.50114
1.81416	0	1.81416	0	1.81416	0	1.81416	0	1.81416	0.503324
1.81363	0	1.81363	0	1.81363	0	1.81363	0	1.81363	0.50541
1.8131	0	1.8131	0	1.8131	0	1.8131	0	1.8131	0.507019
1.81258	0	1.81258	0	1.81258	0	1.81258	0	1.81258	0.508971
1.81205	0	1.81205	0	1.81205	0	1.81205	0	1.81205	0.510985
1.81152	0	1.81152	0	1.81152	0	1.81152	0	1.81152	0.512312
1.811	0	1.811	0	1.811	0	1.811	0	1.811	0.514297
1.81047	0	1.81047	0	1.81047	0	1.81047	0	1.81047	0.515946
1.80995	0	1.80995	0	1.80995	0	1.80995	0	1.80995	0.518049
1.80942	0	1.80942	0	1.80942	0	1.80942	0	1.80942	0.519394
1.8089	0	1.8089	0	1.8089	0	1.8089	0	1.8089	0.520629
1.80838	0	1.80838	0	1.80838	0	1.80838	0	1.80838	0.521093
1.80785	0	1.80785	0	1.80785	0	1.80785	0	1.80785	0.521729
1.80733	0	1.80733	0	1.80733	0	1.80733	0	1.80733	0.521612
1.8068	0	1.8068	0	1.8068	0	1.8068	0	1.8068	0.521673
1.80628	0	1.80628	0	1.80628	0	1.80628	0	1.80628	0.521578
1.80576	0	1.80576	0	1.80576	0	1.80576	0	1.80576	0.521446
1.80524	0	1.80524	0	1.80524	0	1.80524	0	1.80524	0.521109
1.80472	0	1.80472	0	1.80472	0	1.80472	0	1.80472	0.521447
1.8042	0	1.8042	0	1.8042	0	1.8042	0	1.8042	0.521739
1.80367	0	1.80367	0	1.80367	0	1.80367	0	1.80367	0.522204
1.80315	0	1.80315	0	1.80315	0	1.80315	0	1.80315	0.523362
1.80263	0	1.80263	0	1.80263	0	1.80263	0	1.80263	0.524508
1.80211	0	1.80211	0	1.80211	0	1.80211	0	1.80211	0.526238
1.8016	0	1.8016	0	1.8016	0	1.8016	0	1.8016	0.52776
1.80107	0	1.80107	0	1.80107	0	1.80107	0	1.80107	0.529024
1.80056	0	1.80056	0	1.80056	0	1.80056	0	1.80056	0.530218
1.80004	0	1.80004	0	1.80004	0	1.80004	0	1.80004	0.531251
1.79952	0	1.79952	0	1.79952	0	1.79952	0	1.79952	0.533261
1.799	0	1.799	0	1.799	0	1.799	0	1.799	0.535522
1.79848	0	1.79848	0	1.79848	0	1.79848	0	1.79848	0.537871
1.79797	0	1.79797	0	1.79797	0	1.79797	0	1.79797	0.540604
1.79745	0	1.79745	0	1.79745	0	1.79745	0	1.79745	0.543921
1.79693	0	1.79693	0	1.79693	0	1.79693	0	1.79693	0.547097
1.79642	0	1.79642	0	1.79642	0	1.79642	0	1.79642	0.550465
1.7959	0	1.7959	0	1.7959	0	1.7959	0	1.7959	0.553296
1.79538	0	1.79538	0	1.79538	0	1.79538	0	1.79538	0.556898
1.79487	0	1.79487	0	1.79487	0	1.79487	0	1.79487	0.560006
1.79436	0	1.79436	0	1.79436	0	1.79436	0	1.79436	0.5633
1.79384	0	1.79384	0	1.79384	0	1.79384	0	1.79384	0.566538
1.79332	0	1.79332	0	1.79332	0	1.79332	0	1.79332	0.569929
1.79281	0	1.79281	0	1.79281	0	1.79281	0	1.79281	0.572721
1.7923	0	1.7923	0	1.7923	0	1.7923	0	1.7923	0.57552
1.79179	0	1.79179	0	1.79179	0	1.79179	0	1.79179	0.578708
1.79127	0	1.79127	0	1.79127	0	1.79127	0	1.79127	0.582184
1.79076	0	1.79076	0	1.79076	0	1.79076	0	1.79076	0.58574
1.79025	0	1.79025	0	1.79025	0	1.79025	0	1.79025	0.589572
1.78973	0	1.78973	0	1.78973	0	1.78973	0	1.78973	0.592251
1.78922	0	1.78922	0	1.78922	0	1.78922	0	1.78922	0.594974
1.78871	0	1.78871	0	1.78871	0	1.78871	0	1.78871	0.597444
1.7882	0	1.7882	0	1.7882	0	1.7882	0	1.7882	0.59963
1.78769	0	1.78769	0	1.78769	0	1.78769	0	1.78769	0.601239
1.78718	0	1.78718	0	1.78718	0	1.78718	0	1.78718	0.603596
1.78667	0	1.78667	0	1.78667	0	1.78667	0	1.78667	0.605942
1.78616	0	1.78616	0	1.78616	0	1.78616	0	1.78616	0.609105
1.78565	0	1.78565	0	1.78565	0	1.78565	0	1.78565	0.611807
1.78514	0	1.78514	0	1.78514	0	1.78514	0	1.78514	0.614804
1.78463	0	1.78463	0	1.78463	0	1.78463	0	1.78463	0.617452
1.78412	0	1.78412	0	1.78412	0	1.78412	0	1.78412	0.620261
1.78362	0	1.78362	0	1.78362	0	1.78362	0	1.78362	0.622651
1.78311	0	1.78311	0	1.78311	0	1.78311	0	1.78311	0.626089
1.7826	0	1.7826	0	1.7826	0	1.7826	0	1.7826	0.629471
1.78209	0	1.78209	0	1.78209	0	1.78209	0	1.78209	0.633217
1.78159	0	1.78159	0	1.78159	0	1.78159	0	1.78159	0.636415
1.78108	0	1.78108	0	1.78108	0	1.78108	0	1.78108	0.640107
1.78058	0	1.78058	0	1.78058	0	1.78058	0	1.78058	0.643331
1.78007	0	1.78007	0	1.78007	0	1.78007	0	1.78007	0.647416
1.77956	0	1.77956	0	1.77956	0	1.77956	0	1.77956	0.651143
1.77906	0	1.77906	0	1.77906	0	1.77906	0	1.77906	0.65552
1.77855	0	1.77855	0	1.77855	0	1.77855	0	1.77855	0.660083
1.77805	0	1.77805	0	1.77805	0	1.77805	0	1.77805	0.665212
1.77755	0	1.77755	0	1.77755	0	1.77755	0	1.77755	0.670031
1.77704	0	1.77704	0	1.77704	0	1.77704	0	1.77704	0.674588
1.77654	0	1.77654	0	1.77654	0	1.77654	0	1.77654	0.678286
1.77604	0	1.77604	0	1.77604	0	1.77604	0	1.77604	0.682556
1.77553	0	1.77553	0	1.77553	0	1.77553	0	1.77553	0.68634
1.77503	0	1.77503	0	1.77503	0	1.77503	0	1.77503	0.690332
1.77453	0	1.77453	0	1.77453	0	1.77453	0	1.77453	0.694212
1.77403	0	1.77403	0	1.77403	0	1.77403	0	1.77403	0.698476
1.77352	0	1.77352	0	1.77352	0	1.77352	0	1.77352	0.701699
1.77302	0	1.77302	0	1.77302	0	1.77302	0	1.77302	0.705187
1.77252	0	1.77252	0	1.77252	0	1.77252	0	1.77252	0.708586
1.77202	0	1.77202	0	1.77202	0	1.77202	0	1.77202	0.712572
1.77152	0	1.77152	0	1.77152	0	1.77152	0	1.77152	0.716288
1.77102	0	1.77102	0	1.77102	0	1.77102	0	1.77102	0.720756
1.77052	0	1.77052	0	1.77052	0	1.77052	0	1.77052	0.724443
1.77002	0	1.77002	0	1.77002	0	1.77002	0	1.77002	0.728561
1.76952	0	1.76952	0	1.76952	0	1.76952	0	1.76952	0.732395
1.76902	0	1.76902	0	1.76902	0	1.76902	0	1.76902	0.736225
1.76852	0	1.76852	0	1.76852	0	1.76852	0	1.76852	0.739626
1.76803	0	1.76803	0	1.76803	0	1.76803	0	1.76803	0.742672
1.76753	0	1.76753	0	1.76753	0	1.76753	0	1.76753	0.746433
1.76703	0	1.76703	0	1.76703	0	1.76703	0	1.76703	0.750849
1.76653	0	1.76653	0	1.76653	0	1.76653	0	1.76653	0.754941
1.76604	0	1.76604	0	1.76604	0	1.76604	0	1.76604	0.760026
1.76554	0	1.76554	0	1.76554	0	1.76554	0	1.76554	0.764394
1.76505	0	1.76505	0	1.76505	0	1.76505	0	1.76505	0.769386
1.76455	0	1.76455	0	1.76455	0	1.76455	0	1.76455	0.773877
1.76405	0	1.76405	0	1.76405	0	1.76405	0	1.76405	0.77908
1.76356	0	1.76356	0	1.76356	0	1.76356	0	1.76356	0.783232
1.76306	0	1.76306	0	1.76306	0	1.76306	0	1.76306	0.787231
1.76257	0	1.76257	0	1.76257	0	1.76257	0	1.76257	0.791035
1.76208	0	1.76208	0	1.76208	0	1.76208	0	1.76208	0.795267
1.76158	0	1.76158	0	1.76158	0	1.76158	0	1.76158	0.79863
1.76109	0	1.76109	0	1.76109	0	1.76109	0	1.76109	0.803326
1.76059	0	1.76059	0	1.76059	0	1.76059	0	1.76059	0.80736
1.7601	0	1.7601	0	1.7601	0	1.7601	0	1.7601	0.811212
1.75961	0	1.75961	0	1.75961	0	1.75961	0	1.75961	0.814862
1.75912	0	1.75912	0	1.75912	0	1.75912	0	1.75912	0.818977
1.75862	0	1.75862	0	1.75862	0	1.75862	0	1.75862	0.822904
1.75813	0	1.75813	0	1.75813	0	1.75813	0	1.75813	0.826469
1.75764	0	1.75764	0	1.75764	0	1.75764	0	1.75764	0.829328
1.75715	0	1.75715	0	1.75715	0	1.75715	0	1.75715	0.832345
1.75666	0	1.75666	0	1.75666	0	1.75666	0	1.75666	0.834608
1.75617	0	1.75617	0	1.75617	0	1.75617	0	1.75617	0.837729
1.75568	0	1.75568	0	1.75568	0	1.75568	0	1.75568	0.840488
1.75519	0	1.75519	0	1.75519	0	1.75519	0	1.75519	0.844343
1.7547	0	1.7547	0	1.7547	0	1.7547	0	1.7547	0.847276
1.75421	0	1.75421	0	1.75421	0	1.75421	0	1.75421	0.851655
1.75372	0	1.75372	0	1.75372	0	1.75372	0	1.75372	0.855831
1.75323	0	1.75323	0	1.75323	0	1.75323	0	1.75323	0.860124
1.75274	0	1.75274	0	1.75274	0	1.75274	0	1.75274	0.863829
1.75225	0	1.75225	0	1.75225	0	1.75225	0	1.75225	0.867746
1.75176	0	1.75176	0	1.75176	0	1.75176	0	1.75176	0.87065
1.75128	0	1.75128	0	1.75128	0	1.75128	0	1.75128	0.874136
1.75079	0	1.75079	0	1.75079	0	1.75079	0	1.75079	0.877619
1.7503	0	1.7503	0	1.7503	0	1.7503	0	1.7503	0.881218
1.74982	0	1.74982	0	1.74982	0	1.74982	0	1.74982	0.883913
1.74933	0	1.74933	0	1.74933	0	1.74933	0	1.74933	0.886876
1.74884	0	1.74884	0	1.74884	0	1.74884	0	1.74884	0.889308
1.74836	0	1.74836	0	1.74836	0	1.74836	0	1.74836	0.892553
1.74787	0	1.74787	0	1.74787	0	1.74787	0	1.74787	0.895158
1.74739	0	1.74739	0	1.74739	0	1.74739	0	1.74739	0.898208
1.7469	0	1.7469	0	1.7469	0	1.7469	0	1.7469	0.900444
1.74642	0	1.74642	0	1.74642	0	1.74642	0	1.74642	0.902467
1.74593	0	1.74593	0	1.74593	0	1.74593	0	1.74593	0.903335
1.74545	0	1.74545	0	1.74545	0	1.74545	0	1.74545	0.904889
1.74497	0	1.74497	0	1.74497	0	1.74497	0	1.74497	0.905121
1.74448	0	1.74448	0	1.74448	0	1.74448	0	1.74448	0.905537
1.744	0	1.744	0	1.744	0	1.744	0	1.744	0.904832
1.74352	0	1.74352	0	1.74352	0	1.74352	0	1.74352	0.904492
1.74304	0	1.74304	0	1.74304	0	1.74304	0	1.74304	0.903883
1.74255	0	1.74255	0	1.74255	0	1.74255	0	1.74255	0.903328
1.74207	0	1.74207	0	1.74207	0	1.74207	0	1.74207	0.902308
1.74159	0	1.74159	0	1.74159	0	1.74159	0	1.74159	0.90127
1.74111	0	1.74111	0	1.74111	0	1.74111	0	1.74111	0.900051
1.74063	0	1.74063	0	1.74063	0	1.74063	0	1.74063	0.899199
1.74015	0	1.74015	0	1.74015	0	1.74015	0	1.74015	0.898175
1.73967	0	1.73967	0	1.73967	0	1.73967	0	1.73967	0.897655
1.73919	0	1.73919	0	1.73919	0	1.73919	0	1.73919	0.896248
1.73871	0	1.73871	0	1.73871	0	1.73871	0	1.73871	0.894976
1.73823	0	1.73823	0	1.73823	0	1.73823	0	1.73823	0.893643
1.73775	0	1.73775	0	1.73775	0	1.73775	0	1.73775	0.892701
1.73727	0	1.73727	0	1.73727	0	1.73727	0	1.73727	0.891408
1.73679	0	1.73679	0	1.73679	0	1.73679	0	1.73679	0.890733
1.73631	0	1.73631	0	1.73631	0	1.73631	0	1.73631	0.889624
1.73584	0	1.73584	0	1.73584	0	1.73584	0	1.73584	0.889141
1.73536	0	1.73536	0	1.73536	0	1.73536	0	1.73536	0.888405
1.73488	0	1.73488	0	1.73488	0	1.73488	0	1.73488	0.888687
1.7344	0	1.7344	0	1.7344	0	1.7344	0	1.7344	0.888879
1.73393	0	1.73393	0	1.73393	0	1.73393	0	1.73393	0.88955
1.73345	0	1.73345	0	1.73345	0	1.73345	0	1.73345	0.890523
1.73297	0	1.73297	0	1.73297	0	1.73297	0	1.73297	0.891837
1.7325	0	1.7325	0	1.7325	0	1.7325	0	1.7325	0.893409
1.73202	0	1.73202	0	1.73202	0	1.73202	0	1.73202	0.895324
1.73155	0	1.73155	0	1.73155	0	1.73155	0	1.73155	0.897202
1.73107	0	1.73107	0	1.73107	0	1.73107	0	1.73107	0.899189
1.7306	0	1.7306	0	1.7306	0	1.7306	0	1.7306	0.901081
1.73012	0	1.73012	0	1.73012	0	1.73012	0	1.73012	0.903553
1.72965	0	1.72965	0	1.72965	0	1.72965	0	1.72965	0.905851
1.72918	0	1.72918	0	1.72918	0	1.72918	0	1.72918	0.908047
1.7287	0	1.7287	0	1.7287	0	1.7287	0	1.7287	0.909927
1.72823	0	1.72823	0	1.72823	0	1.72823	0	1.72823	0.913165
1.72776	0	1.72776	0	1.72776	0	1.72776	0	1.72776	0.915736
1.72728	0	1.72728	0	1.72728	0	1.72728	0	1.72728	0.919112
1.72681	0	1.72681	0	1.72681	0	1.72681	0	1.72681	0.922134
1.72634	0	1.72634	0	1.72634	0	1.72634	0	1.72634	0.925706
1.72587	0	1.72587	0	1.72587	0	1.72587	0	1.72587	0.929093
1.7254	0	1.7254	0	1.7254	0	1.7254	0	1.7254	0.932733
1.72493	0	1.72493	0	1.72493	0	1.72493	0	1.72493	0.935924
1.72446	0	1.72446	0	1.72446	0	1.72446	0	1.72446	0.938516
1.72398	0	1.72398	0	1.72398	0	1.72398	0	1.72398	0.940936
1.72351	0	1.72351	0	1.72351	0	1.72351	0	1.72351	0.943328
1.72304	0	1.72304	0	1.72304	0	1.72304	0	1.72304	0.945069
1.72257	0	1.72257	0	1.72257	0	1.72257	0	1.72257	0.946952
1.72211	0	1.72211	0	1.72211	0	1.72211	0	1.72211	0.948766
1.72163	0	1.72163	0	1.72163	0	1.72163	0	1.72163	0.950542
1.72117	0	1.72117	0	1.72117	0	1.72117	0	1.72117	0.951878
1.7207	0	1.7207	0	1.7207	0	1.7207	0	1.7207	0.953693
1.72023	0	1.72023	0	1.72023	0	1.72023	0	1.72023	0.955559
1.71976	0	1.71976	0	1.71976	0	1.71976	0	1.71976	0.957683
1.71929	0	1.71929	0	1.71929	0	1.71929	0	1.71929	0.95882
1.71883	0	1.71883	0	1.71883	0	1.71883	0	1.71883	0.96039
1.71836	0	1.71836	0	1.71836	0	1.71836	0	1.71836	0.960817
1.71789	0	1.71789	0	1.71789	0	1.71789	0	1.71789	0.961494
1.71743	0	1.71743	0	1.71743	0	1.71743	0	1.71743	0.961252
1.71696	0	1.71696	0	1.71696	0	1.71696	0	1.71696	0.961048
1.7165	0	1.7165	0	1.7165	0	1.7165	0	1.7165	0.960266
1.71603	0	1.71603	0	1.71603	0	1.71603	0	1.71603	0.959651
1.71556	0	1.71556	0	1.71556	0	1.71556	0	1.71556	0.958859
1.7151	0	1.7151	0	1.7151	0	1.7151	0	1.7151	0.95837
1.71463	0	1.71463	0	1.71463	0	1.71463	0	1.71463	0.957362
1.71417	0	1.71417	0	1.71417	0	1.71417	0	1.71417	0.957037
1.71371	0	1.71371	0	1.71371	0	1.71371	0	1.71371	0.956407
1.71324	0	1.71324	0	1.71324	0	1.71324	0	1.71324	0.955994
1.71278	0	1.71278	0	1.71278	0	1.71278	0	1.71278	0.95473
1.71231	0	1.71231	0	1.71231	0	1.71231	0	1.71231	0.953992
1.71185	0	1.71185	0	1.71185	0	1.71185	0	1.71185	0.952714
1.71139	0	1.71139	0	1.71139	0	1.71139	0	1.71139	0.951844
1.71093	0	1.71093	0	1.71093	0	1.71093	0	1.71093	0.950858
1.71046	0	1.71046	0	1.71046	0	1.71046	0	1.71046	0.950067
1.71	0	1.71	0	1.71	0	1.71	0	1.71	0.949105
1.70954	0	1.70954	0	1.70954	0	1.70954	0	1.70954	0.948848
1.70908	0	1.70908	0	1.70908	0	1.70908	0	1.70908	0.94795
1.70862	0	1.70862	0	1.70862	0	1.70862	0	1.70862	0.948098
1.70816	0	1.70816	0	1.70816	0	1.70816	0	1.70816	0.947815
1.7077	0	1.7077	0	1.7077	0	1.7077	0	1.7077	0.9481
1.70724	0	1.70724	0	1.70724	0	1.70724	0	1.70724	0.947784
1.70678	0	1.70678	0	1.70678	0	1.70678	0	1.70678	0.947877
1.70632	0	1.70632	0	1.70632	0	1.70632	0	1.70632	0.947378
1.70586	0	1.70586	0	1.70586	0	1.70586	0	1.70586	0.947489
1.7054	0	1.7054	0	1.7054	0	1.7054	0	1.7054	0.947361
1.70494	0	1.70494	0	1.70494	0	1.70494	0	1.70494	0.947521
1.70448	0	1.70448	0	1.70448	0	1.70448	0	1.70448	0.947454
1.70402	0	1.70402	0	1.70402	0	1.70402	0	1.70402	0.948516
1.70356	0	1.70356	0	1.70356	0	1.70356	0	1.70356	0.949109
1.70311	0	1.70311	0	1.70311	0	1.70311	0	1.70311	0.950534
1.70265	0	1.70265	0	1.70265	0	1.70265	0	1.70265	0.950722
1.70219	0	1.70219	0	1.70219	0	1.70219	0	1.70219	0.950723
1.70174	0	1.70174	0	1.70174	0	1.70174	0	1.70174	0.950106
1.70128	0	1.70128	0	1.70128	0	1.70128	0	1.70128	0.949647
1.70082	0	1.70082	0	1.70082	0	1.70082	0	1.70082	0.948826
1.70037	0	1.70037	0	1.70037	0	1.70037	0	1.70037	0.948682
1.69991	0	1.69991	0	1.69991	0	1.69991	0	1.69991	0.948301
1.69945	0	1.69945	0	1.69945	0	1.69945	0	1.69945	0.948967
1.699	0	1.699	0	1.699	0	1.699	0	1.699	0.948801
1.69854	0	1.69854	0	1.69854	0	1.69854	0	1.69854	0.949716
1.69809	0	1.69809	0	1.69809	0	1.69809	0	1.69809	0.950491
1.69763	0	1.69763	0	1.69763	0	1.69763	0	1.69763	0.951427
1.69718	0	1.69718	0	1.69718	0	1.69718	0	1.69718	0.952034
1.69673	0	1.69673	0	1.69673	0	1.69673	0	1.69673	0.952091
1.69627	0	1.69627	0	1.69627	0	1.69627	0	1.69627	0.951884
1.69582	0	1.69582	0	1.69582	0	1.69582	0	1.69582	0.952299
1.69537	0	1.69537	0	1.69537	0	1.69537	0	1.69537	0.951794
1.69491	0	1.69491	0	1.69491	0	1.69491	0	1.69491	0.951568
1.69446	0	1.69446	0	1.69446	0	1.69446	0	1.69446	0.950539
1.69401	0	1.69401	0	1.69401	0	1.69401	0	1.69401	0.950414
1.69356	0	1.69356	0	1.69356	0	1.69356	0	1.69356	0.950309
1.69311	0	1.69311	0	1.69311	0	1.69311	0	1.69311	0.95095
1.69266	0	1.69266	0	1.69266	0	1.69266	0	1.69266	0.951574
1.6922	0	1.6922	0	1.6922	0	1.6922	0	1.6922	0.952813
1.69175	0	1.69175	0	1.69175	0	1.69175	0	1.69175	0.95403
1.6913	0	1.6913	0	1.6913	0	1.6913	0	1.6913	0.955073
1.69085	0	1.69085	0	1.69085	0	1.69085	0	1.69085	0.955354
1.6904	0	1.6904	0	1.6904	0	1.6904	0	1.6904	0.956104
1.68995	0	1.68995	0	1.68995	0	1.68995	0	1.68995	0.956236
1.6895	0	1.6895	0	1.6895	0	1.6895	0	1.6895	0.956638
1.68905	0	1.68905	0	1.68905	0	1.68905	0	1.68905	0.956822
1.68861	0	1.68861	0	1.68861	0	1.68861	0	1.68861	0.956631
1.68816	0	1.68816	0	1.68816	0	1.68816	0	1.68816	0.956651
1.68771	0	1.68771	0	1.68771	0	1.68771	0	1.68771	0.956807
1.68726	0	1.68726	0	1.68726	0	1.68726	0	1.68726	0.956175
1.68681	0	1.68681	0	1.68681	0	1.68681	0	1.68681	0.956248
1.68636	0	1.68636	0	1.68636	0	1.68636	0	1.68636	0.956011
1.68592	0	1.68592	0	1.68592	0	1.68592	0	1.68592	0.956024
1.68547	0	1.68547	0	1.68547	0	1.68547	0	1.68547	0.955749
1.68502	0	1.68502	0	1.68502	0	1.68502	0	1.68502	0.955544
1.68458	0	1.68458	0	1.68458	0	1.68458	6.48167e-162	1.68458	0.954611
1.68413	0	1.68413	0	1.68413	0	1.68413	5.06738e-152	1.68413	0.953306
1.68368	0	1.68368	0	1.68368	0	1.68368	1.02405e-142	1.68368	0.951132
1.68324	0	1.68324	0	1.68324	0	1.68324	5.79649e-134	1.68324	0.949284
1.68279	0	1.68279	0	1.68279	0	1.68279	9.90068e-126	1.68279	0.946712
1.68235	0	1.68235	0	1.68235	0	1.68235	5.39705e-118	1.68235	0.944352
1.6819	0	1.6819	0	1.6819	0	1.6819	1.01706e-110	1.6819	0.942141
1.68146	0	1.68146	0	1.68146	0	1.68146	6.47219e-104	1.68146	0.940214
1.68102	0	1.68102	0	1.68102	0	1.68102	1.7322e-97	1.68102	0.938093
1.68057	0	1.68057	0	1.68057	0	1.68057	1.89637e-91	1.68057	0.935724
1.68013	0	1.68013	0	1.68013	0	1.68013	8.97979e-86	1.68013	0.934206
1.67968	0	1.67968	0	1.67968	0	1.67968	1.93404e-80	1.67968	0.932701
1.67924	0	1.67924	0	1.67924	0	1.67924	1.95248e-75	1.67924	0.930896
1.6788	0	1.6788	0	1.6788	0	1.6788	9.83111e-71	1.6788	0.929718
1.67836	0	1.67836	0	1.67836	0	1.67836	2.42096e-66	1.67836	0.927872
1.67791	0	1.67791	0	1.67791	0	1.67791	3.35993e-62	1.67791	0.926491
1.67747	0	1.67747	0	1.67747	0	1.67747	2.5972e-58	1.67747	0.925144
1.67703	0	1.67703	0	1.67703	0	1.67703	1.16611e-54	1.67703	0.923756
1.67659	0	1.67659	0	1.67659	0	1.67659	3.08053e-51	1.67659	0.922292
1.67615	0	1.67615	0	1.67615	0	1.67615	4.83379e-48	1.67615	0.921329
1.6757	0	1.6757	0	1.6757	0	1.6757	4.9597e-45	1.6757	0.919717
1.67526	0	1.67526	0	1.67526	0	1.67526	3.32108e-42	1.67526	0.918699
1.67482	0	1.67482	0	1.67482	0	1.67482	1.43595e-39	1.67482	0.916797
1.67438	0	1.67438	0	1.67438	0	1.67438	4.36224e-37	1.67438	0.91587
1.67394	0	1.67394	0	1.67394	0	1.67394	9.2912e-35	1.67394	0.914332
1.6735	0	1.6735	0	1.6735	0	1.6735	1.37645e-32	1.6735	0.91287
1.67306	0	1.67306	0	1.67306	0	1.67306	1.5231e-30	1.67306	0.912132
1.67262	0	1.67262	0	1.67262	0	1.67262	1.2557e-28	1.67262	0.911509
1.67219	0	1.67219	0	1.67219	0	1.67219	7.67083e-27	1.67219	0.911876
1.67175	0	1.67175	0	1.67175	0	1.67175	3.67024e-25	1.67175	0.912485
1.67131	0	1.67131	0	1.67131	0	1.67131	1.34511e-23	1.67131	0.913559
1.67087	0	1.67087	0	1.67087	0	1.67087	4.01162e-22	1.67087	0.915184
1.67043	0	1.67043	0	1.67043	0	1.67043	9.59691e-21	1.67043	0.916422
1.66999	0	1.66999	0	1.66999	0	1.66999	1.84323e-19	1.66999	0.918312
1.66956	0	1.66956	0	1.66956	0	1.66956	2.9826e-18	1.66956	0.919935
1.66912	0	1.66912	0	1.66912	0	1.66912	3.95185e-17	1.66912	0.921446
1.66868	0	1.66868	0	1.66868	0	1.66868	4.49523e-16	1.66868	0.923062
1.66825	0	1.66825	0	1.66825	0	1.66825	4.33179e-15	1.66825	0.924784
1.66781	0	1.66781	0	1.66781	0	1.66781	3.63294e-14	1.66781	0.926802
1.66737	0	1.66737	0	1.66737	0	1.66737	2.63311e-13	1.66737	0.929618
1.66694	0	1.66694	0	1.66694	0	1.66694	1.67411e-12	1.66694	0.932078
1.6665	0	1.6665	0	1.6665	0	1.6665	9.52011e-12	1.6665	0.935047
1.66607	0	1.66607	0	1.66607	0	1.66607	4.79068e-11	1.66607	0.937481
1.66563	0	1.66563	0	1.66563	0	1.66563	2.1774e-10	1.66563	0.940397
1.6652	0	1.6652	0	1.6652	0	1.6652	8.92467e-10	1.6652	0.942854
1.66476	0	1.66476	0	1.66476	0	1.66476	3.32688e-09	1.66476	0.944586
1.66433	0	1.66433	0	1.66433	0	1.66433	1.14052e-08	1.66433	0.94673
1.66389	0	1.66389	0	1.66389	0	1.66389	3.58104e-08	1.66389	0.948863
1.66346	0	1.66346	0	1.66346	0	1.66346	1.0448e-07	1.66346	0.949581
1.66303	0	1.66303	0	1.66303	0	1.66303	2.85354e-07	1.66303	0.950249
1.66259	0	1.66259	0	1.66259	0	1.66259	7.23941e-07	1.66259	0.950749
1.66216	0	1.66216	0	1.66216	0	1.66216	1.73077e-06	1.66216	0.95126
1.66173	0	1.66173	0	1.66173	0	1.66173	3.90608e-06	1.66173	0.950939
1.66129	0	1.66129	0	1.66129	0	1.66129	8.30749e-06	1.66129	0.95082
1.66086	0	1.66086	0	1.66086	0	1.66086	1.68312e-05	1.66086	0.95075
1.66043	0	1.66043	0	1.66043	0	1.66043	3.24178e-05	1.66043	0.9507
1.66	0	1.66	0	1.66	0	1.66	5.96883e-05	1.66	0.950242
1.65957	0	1.65957	0	1.65957	0	1.65957	0.00010606	1.65957	0.949803
1.65914	0	1.65914	0	1.65914	0	1.65914	0.000180147	1.65914	0.948917
1.6587	0	1.6587	0	1.6587	0	1.6587	0.000296188	1.6587	0.948067
1.65827	0	1.65827	0	1.65827	0	1.65827	0.000470777	1.65827	0.947174
1.65784	0	1.65784	0	1.65784	0	1.65784	0.00072284	1.65784	0.946257
1.65741	0	1.65741	0	1.65741	0	1.65741	0.00108054	1.65741	0.945448
1.65698	0	1.65698	0	1.65698	0	1.65698	0.00157371	1.65698	0.945631
1.65655	0	1.65655	0	1.65655	0	1.65655	0.00222398	1.65655	0.94508
1.65612	0	1.65612	0	1.65612	0	1.65612	0.00307528	1.65612	0.944344
1.65569	0	1.65569	0	1.65569	0	1.65569	0.00416311	1.65569	0.943086
1.65527	0	1.65527	0	1.65527	0	1.65527	0.00552165	1.65527	0.942869
1.65484	0	1.65484	0	1.65484	0	1.65484	0.00716787	1.65484	0.941758
1.65441	0	1.65441	0	1.65441	0	1.65441	0.00913023	1.65441	0.940724
1.65398	0	1.65398	0	1.65398	0	1.65398	0.0114246	1.65398	0.939568
1.65355	0	1.65355	0	1.65355	0	1.65355	0.0141208	1.65355	0.939536
1.65312	0	1.65312	0	1.65312	0	1.65312	0.0171502	1.65312	0.939084
1.6527	0	1.6527	0	1.6527	0	1.6527	0.0205682	1.6527	0.938567
1.65227	0	1.65227	0	1.65227	0	1.65227	0.0243856	1.65227	0.938321
1.65184	0	1.65184	0	1.65184	0	1.65184	0.0286381	1.65184	0.93858
1.65142	0	1.65142	0	1.65142	0	1.65142	0.0332091	1.65142	0.938608
1.65099	0	1.65099	0	1.65099	0	1.65099	0.0381909	1.65099	0.939488
1.65057	0	1.65057	0	1.65057	0	1.65057	0.0432763	1.65057	0.940643
1.65014	0	1.65014	0	1.65014	0	1.65014	0.0486845	1.65014	0.941748
1.64971	0	1.64971	0	1.64971	0	1.64971	0.0543719	1.64971	0.942527
1.64929	0	1.64929	0	1.64929	0	1.64929	0.0602819	1.64929	0.943244
1.64886	0	1.64886	0	1.64886	0	1.64886	0.0662445	1.64886	0.943063
1.64844	0	1.64844	0	1.64844	0	1.64844	0.0725325	1.64844	0.943573
1.64801	0	1.64801	0	1.64801	0	1.64801	0.0788738	1.64801	0.943799
1.64759	0	1.64759	0	1.64759	0	1.64759	0.0852336	1.64759	0.94447
1.64716	0	1.64716	0	1.64716	0	1.64716	0.0913926	1.64716	0.944796
1.64674	0	1.64674	0	1.64674	0	1.64674	0.0979346	1.64674	0.94642
1.64632	0	1.64632	0	1.64632	0	1.64632	0.104215	1.64632	0.948089
1.64589	0	1.64589	0	1.64589	0	1.64589	0.110463	1.64589	0.949926
1.64547	0	1.64547	0	1.64547	0	1.64547	0.116566	1.64547	0.951009
1.64505	0	1.64505	0	1.64505	0	1.64505	0.1229	1.64505	0.952785
1.64463	0	1.64463	0	1.64463	0	1.64463	0.128887	1.64463	0.954367
1.6442	0	1.6442	0	1.6442	0	1.6442	0.134805	1.6442	0.95578
1.64378	0	1.64378	0	1.64378	0	1.64378	0.140291	1.64378	0.956676
1.64336	0	1.64336	0	1.64336	0	1.64336	0.145572	1.64336	0.957162
1.64294	0	1.64294	0	1.64294	0	1.64294	0.150814	1.64294	0.956954
1.64251	0	1.64251	0	1.64251	0	1.64251	0.15612	1.64251	0.956431
1.64209	0	1.64209	0	1.64209	0	1.64209	0.161278	1.64209	0.955066
1.64167	0	1.64167	0	1.64167	0	1.64167	0.166383	1.64167	0.9543
1.64125	0	1.64125	0	1.64125	0	1.64125	0.170999	1.64125	0.952964
1.64083	0	1.64083	0	1.64083	0	1.64083	0.17574	1.64083	0.951428
1.64041	0	1.64041	0	1.64041	0	1.64041	0.180202	1.64041	0.949385
1.63999	0	1.63999	0	1.63999	0	1.63999	0.184716	1.63999	0.946771
1.63957	0	1.63957	0	1.63957	0	1.63957	0.188979	1.63957	0.943544
1.63915	0	1.63915	0	1.63915	0	1.63915	0.193526	1.63915	0.940386
1.63873	0	1.63873	0	1.63873	9.39142e-153	1.63873	0.197511	1.63873	0.936014
1.63831	0	1.63831	0	1.63831	1.00309e-139	1.63831	0.202189	1.63831	0.931834
1.6379	0	1.6379	0	1.6379	7.7447e-128	1.6379	0.206601	1.6379	0.927251
1.63748	0	1.63748	0	1.63748	7.04647e-117	1.63748	0.210679	1.63748	0.922896
1.63706	0	1.63706	0	1.63706	6.94836e-107	1.63706	0.214552	1.63706	0.918207
1.63664	0	1.63664	0	1.63664	1.1193e-97	1.63664	0.218534	1.63664	0.913934
1.63622	0	1.63622	0	1.63622	2.75749e-89	1.63622	0.222273	1.63622	0.909496
1.63581	0	1.63581	0	1.63581	1.34118e-81	1.63581	0.226376	1.63581	0.905156
1.63539	0	1.63539	0	1.63539	1.59662e-74	1.63539	0.230318	1.63539	0.900358
1.63497	0	1.63497	0	1.63497	4.41758e-68	1.63497	0.234267	1.63497	0.895725
1.63456	0	1.63456	0	1.63456	3.46176e-62	1.63456	0.238316	1.63456	0.890614
1.63414	0	1.63414	0	1.63414	9.08188e-57	1.63414	0.242387	1.63414	0.886358
1.63372	0	1.63372	0	1.63372	7.72357e-52	1.63372	0.246219	1.63372	0.881543
1.63331	0	1.63331	0	1.63331	2.48107e-47	1.63331	0.250386	1.63331	0.877054
1.63289	0	1.63289	0	1.63289	3.41744e-43	1.63289	0.254389	1.63289	0.873221
1.63248	0	1.63248	0	1.63248	1.96458e-39	1.63248	0.258501	1.63248	0.870075
1.63206	0	1.63206	0	1.63206	5.36432e-36	1.63206	0.262223	1.63206	0.867647
1.63165	0	1.63165	0	1.63165	7.32151e-33	1.63165	0.266158	1.63165	0.865877
1.63123	0	1.63123	0	1.63123	5.48922e-30	1.63123	0.269374	1.63123	0.863767
1.63082	0	1.63082	0	1.63082	2.22958e-27	1.63082	0.272998	1.63082	0.862249
1.6304	0	1.6304	0	1.6304	5.30296e-25	1.6304	0.276126	1.6304	0.860677
1.62999	0	1.62999	0	1.62999	7.82478e-23	1.62999	0.279538	1.62999	0.859532
1.62957	0	1.62957	0	1.62957	7.38856e-21	1.62957	0.282738	1.62957	0.858714
1.62916	0	1.62916	0	1.62916	4.64548e-19	1.62916	0.286499	1.62916	0.857421
1.62875	0	1.62875	0	1.62875	2.05011e-17	1.62875	0.289951	1.62875	0.856259
1.62833	0	1.62833	0	1.62833	6.32882e-16	1.62833	0.293697	1.62833	0.855104
1.62792	0	1.62792	0	1.62792	1.43517e-14	1.62792	0.296955	1.62792	0.854639
1.62751	0	1.62751	0	1.62751	2.45249e-13	1.62751	0.300586	1.62751	0.855374
1.6271	0	1.6271	0	1.6271	3.24916e-12	1.6271	0.303623	1.6271	0.855807
1.62668	0	1.62668	0	1.62668	3.38724e-11	1.62668	0.306646	1.62668	0.857011
1.62627	0	1.62627	0	1.62627	2.85897e-10	1.62627	0.309481	1.62627	0.858093
1.62586	0	1.62586	0	1.62586	1.982e-09	1.62586	0.312757	1.62586	0.859934
1.62545	0	1.62545	0	1.62545	1.14826e-08	1.62545	0.315665	1.62545	0.861719
1.62504	0	1.62504	0	1.62504	5.6538e-08	1.62504	0.318585	1.62504	0.86342
1.62463	0	1.62463	0	1.62463	2.39731e-07	1.62463	0.321225	1.62463	0.864777
1.62422	0	1.62422	0	1.62422	8.87039e-07	1.62422	0.324149	1.62422	0.866627
1.62381	0	1.62381	0	1.62381	2.91092e-06	1.62381	0.326936	1.62381	0.868313
1.6234	0	1.6234	0	1.6234	8.55376e-06	1.6234	0.330171	1.6234	0.869969
1.62298	0	1.62298	0	1.62298	2.27521e-05	1.62298	0.332822	1.62298	0.871544
1.62257	0	1.62257	0	1.62257	5.51505e-05	1.62257	0.336067	1.62257	0.873221
1.62217	0	1.62217	0	1.62217	0.000122865	1.62217	0.338904	1.62217	0.874573
1.62176	0	1.62176	0	1.62176	0.000253544	1.62176	0.342189	1.62176	0.875879
1.62135	0	1.62135	0	1.62135	0.000487742	1.62135	0.34456	1.62135	0.876708
1.62094	0	1.62094	0	1.62094	0.000884907	1.62094	0.347673	1.62094	0.877373
1.62053	0	1.62053	0	1.62053	0.00151503	1.62053	0.350596	1.62053	0.87747
1.62012	0	1.62012	0	1.62012	0.00246366	1.62012	0.35354	1.62012	0.877278
1.61971	0	1.61971	0	1.61971	0.00382161	1.61971	0.356342	1.61971	0.876179
1.61931	0	1.61931	0	1.61931	0.00568846	1.61931	0.359559	1.61931	0.87537
1.6189	0	1.6189	0	1.6189	0.00814931	1.6189	0.362467	1.6189	0.874412
1.61849	0	1.61849	0	1.61849	0.0112764	1.61849	0.365556	1.61849	0.873458
1.61808	0	1.61808	0	1.61808	0.0151318	1.61808	0.368174	1.61808	0.871541
1.61768	0	1.61768	0	1.61768	0.0197665	1.61768	0.371089	1.61768	0.870116
1.61727	0	1.61727	0	1.61727	0.0251513	1.61727	0.373602	1.61727	0.867595
1.61686	0	1.61686	0	1.61686	0.0314081	1.61686	0.376653	1.61686	0.865401
1.61646	0	1.61646	0	1.61646	0.0383125	1.61646	0.379433	1.61646	0.862544
1.61605	0	1.61605	0	1.61605	0.0458469	1.61605	0.381972	1.61605	0.859463
1.61565	0	1.61565	0	1.61565	0.0539714	1.61565	0.384531	1.61565	0.85604
1.61524	0	1.61524	0	1.61524	0.0625294	1.61524	0.387339	1.61524	0.852931
1.61484	0	1.61484	0	1.61484	0.0715939	1.61484	0.389663	1.61484	0.8492
1.61443	0	1.61443	0	1.61443	0.0808677	1.61443	0.392301	1.61443	0.845313
1.61402	2.41588e-87	1.61402	0	1.61402	0.0904081	1.61402	0.394782	1.61402	0.840785
1.61362	1.39473e-84	1.61362	0	1.61362	0.100158	1.61362	0.397067	1.61362	0.836772
1.61322	4.88936e-82	1.61322	0	1.61322	0.109793	1.61322	0.399214	1.61322	0.832166
1.61281	2.06328e-79	1.61281	0	1.61281	0.119607	1.61281	0.401608	1.61281	0.828135
1.61241	3.51281e-77	1.61241	0	1.61241	0.129127	1.61241	0.404186	1.61241	0.82364
1.61201	0	1.61201	1.3896e-156	1.61201	0.138682	1.61201	0.406691	1.61201	0.819137
1.6116	0	1.6116	1.39816e-140	1.6116	0.148089	1.6116	0.408911	1.6116	0.814602
1.6112	4.67009e-70	1.6112	3.08904e-126	1.6112	0.157163	1.6112	0.411473	1.6112	0.809814
1.6108	1.06459e-67	1.6108	2.96665e-113	1.6108	0.165769	1.6108	0.41387	1.6108	0.804234
1.61039	1.98318e-65	1.61039	1.22927e-101	1.61039	0.174338	1.61039	0.416615	1.61039	0.799338
1.60999	2.8131e-63	1.60999	3.94509e-91	1.60999	0.182597	1.60999	0.419228	1.60999	0.793516
1.60959	2.53934e-61	1.60959	9.84988e-82	1.60959	0.19072	1.60959	0.422301	1.60959	0.788593
1.60919	1.8434e-59	1.60919	3.01992e-73	1.60919	0.198289	1.60919	0.42499	1.60919	0.782924
1.60878	1.73351e-57	1.60878	1.15918e-65	1.60878	0.206098	1.60878	0.428195	1.60878	0.777624
1.60838	1.30986e-55	1.60838	8.07155e-59	1.60838	0.213628	1.60838	0.431424	1.60838	0.772141
1.60798	9.95616e-54	1.60798	1.03695e-52	1.60798	0.220849	1.60798	0.435171	1.60798	0.76733
1.60758	6.19243e-52	1.60758	3.15429e-47	1.60758	0.227648	1.60758	0.439033	1.60758	0.761603
1.60718	2.80299e-50	1.60718	2.70155e-42	1.60718	0.234227	1.60718	0.443173	1.60718	0.755884
1.60678	1.43858e-48	1.60678	6.80519e-38	1.60678	0.24007	1.60678	0.447227	1.60678	0.74993
1.60638	4.91065e-47	1.60638	5.96187e-34	1.60638	0.246235	1.60638	0.451186	1.60638	0.743775
1.60598	2.25622e-45	1.60598	2.11066e-30	1.60598	0.251811	1.60598	0.455575	1.60598	0.737279
1.60558	8.85671e-44	1.60558	3.03287e-27	1.60558	0.257343	1.60558	0.46003	1.60558	0.730498
1.60518	2.86767e-42	1.60518	2.01728e-24	1.60518	0.262401	1.60518	0.464177	1.60518	0.723457
1.60478	8.57834e-41	1.60478	6.93524e-22	1.60478	0.267528	1.60478	0.468082	1.60478	0.716491
1.60438	2.09376e-39	1.60438	1.24246e-19	1.60438	0.272152	1.60438	0.472151	1.60438	0.709505
1.60398	4.85667e-38	1.60398	1.27475e-17	1.60398	0.276887	1.60398	0.476273	1.60398	0.702704
1.60358	8.13589e-37	1.60358	7.9964e-16	1.60358	0.28158	1.60358	0.480077	1.60358	0.69548
1.60318	1.50787e-35	1.60318	3.21024e-14	1.60318	0.286604	1.60318	0.484084	1.60318	0.689142
1.60278	2.599e-34	1.60278	8.80596e-13	1.60278	0.291243	1.60278	0.4876	1.60278	0.682593
1.60239	3.85791e-33	1.60239	1.65456e-11	1.60239	0.296348	1.60239	0.491467	1.60239	0.676192
1.60199	5.26315e-32	1.60199	2.25778e-10	1.60199	0.301032	1.60199	0.495156	1.60199	0.669166
1.60159	7.21926e-31	1.60159	2.32246e-09	1.60159	0.305824	1.60159	0.499083	1.60159	0.662409
1.60119	8.04663e-30	1.60119	1.84304e-08	1.60119	0.310101	1.60119	0.502248	1.60119	0.654859
1.6008	8.37456e-29	1.6008	1.16731e-07	1.6008	0.314641	1.6008	0.505894	1.6008	0.647208
1.6004	9.71426e-28	1.6004	6.06196e-07	1.6004	0.319623	1.6004	0.508944	1.6004	0.63977
1.6	8.15964e-27	1.6	2.60308e-06	1.6	0.324532	1.6	0.511961	1.6	0.632598
1.59961	8.29376e-26	1.59961	9.54074e-06	1.59961	0.329508	1.59961	0.514674	1.59961	0.625396
1.59921	6.33291e-25	1.59921	3.02284e-05	1.59921	0.335333	1.59921	0.517462	1.59921	0.618508
1.59881	3.55763e-24	1.59881	8.41906e-05	1.59881	0.340534	1.59881	0.519596	1.59881	0.612155
1.59842	2.15295e-23	1.59842	0.000208588	1.59842	0.346036	1.59842	0.522042	1.59842	0.606209
1.59802	1.55453e-22	1.59802	0.000466366	1.59802	0.351367	1.59802	0.523627	1.59802	0.601015
1.59763	6.50725e-22	1.59763	0.0009522	1.59763	0.357147	1.59763	0.525315	1.59763	0.596201
1.59723	5.0849e-21	1.59723	0.00180083	1.59723	0.362566	1.59723	0.5273	1.59723	0.592053
1.59684	3.34156e-20	1.59684	0.00315786	1.59684	0.36835	1.59684	0.529181	1.59684	0.588336
1.59644	1.86611e-19	1.59644	0.0052131	1.59644	0.373718	1.59644	0.531164	1.59644	0.584451
1.59605	1.04147e-18	1.59605	0.0081214	1.59605	0.379185	1.59605	0.533233	1.59605	0.581791
1.59565	5.2475e-18	1.59565	0.0120241	1.59565	0.384439	1.59565	0.534951	1.59565	0.578884
1.59526	2.55866e-17	1.59526	0.0170724	1.59526	0.389912	1.59526	0.537225	1.59526	0.576237
1.59487	1.16979e-16	1.59487	0.023246	1.59487	0.394781	1.59487	0.538889	1.59487	0.574066
1.59447	5.1236e-16	1.59447	0.0306692	1.59447	0.399748	1.59447	0.540618	1.59447	0.572636
1.59408	2.05754e-15	1.59408	0.0391236	1.59408	0.404586	1.59408	0.541942	1.59408	0.571647
1.59369	7.74122e-15	1.59369	0.0487007	1.59369	0.409638	1.59369	0.543586	1.59369	0.571583
1.59329	2.90191e-14	1.59329	0.0591159	1.59329	0.414178	1.59329	0.545062	1.59329	0.572364
1.5929	8.68416e-14	1.5929	0.0702907	1.5929	0.418558	1.5929	0.546642	1.5929	0.57352
1.59251	2.93688e-13	1.59251	0.0818656	1.59251	0.423005	1.59251	0.547923	1.59251	0.5753
1.59212	7.82109e-13	1.59212	0.0938359	1.59212	0.427716	1.59212	0.549295	1.59212	0.578275
1.59172	2.27662e-12	1.59172	0.105974	1.59172	0.431683	1.59172	0.550059	1.59172	0.581767
1.59133	7.67648e-12	1.59133	0.118364	1.59133	0.436148	1.59133	0.551726	1.59133	0.586466
1.59094	1.91898e-11	1.59094	0.130448	1.59094	0.440021	1.59094	0.552557	1.59094	0.591656
1.59055	5.17264e-11	1.59055	0.142742	1.59055	0.444207	1.59055	0.554045	1.59055	0.597619
1.59016	1.34701e-10	1.59016	0.154608	1.59016	0.447484	1.59016	0.555049	1.59016	0.603572
1.58977	3.17668e-10	1.58977	0.165596	1.58977	0.451006	1.58977	0.555605	1.58977	0.609889
1.58938	7.13618e-10	1.58938	0.176679	1.58938	0.453671	1.58938	0.556035	1.58938	0.616709
1.58899	1.64278e-09	1.58899	0.187011	1.58899	0.45672	1.58899	0.556228	1.58899	0.624317
1.5886	3.78141e-09	1.5886	0.196804	1.5886	0.459523	1.5886	0.55621	1.5886	0.631557
1.58821	7.41287e-09	1.58821	0.206249	1.58821	0.462493	1.58821	0.556115	1.58821	0.639403
1.58782	1.47861e-08	1.58782	0.215027	1.58782	0.464936	1.58782	0.555654	1.58782	0.647878
1.58743	2.83445e-08	1.58743	0.223492	1.58743	0.467823	1.58743	0.555546	1.58743	0.656529
1.58704	5.63532e-08	1.58704	0.231466	1.58704	0.470495	1.58704	0.554555	1.58704	0.665144
1.58665	1.11013e-07	1.58665	0.239563	1.58665	0.473809	1.58665	0.553975	1.58665	0.674378
1.58626	2.16277e-07	1.58626	0.247072	1.58626	0.476702	1.58626	0.552993	1.58626	0.683302
1.58587	3.83799e-07	1.58587	0.254277	1.58587	0.480157	1.58587	0.551795	1.58587	0.692804
1.58548	7.34789e-07	1.58548	0.261254	1.58548	0.483453	1.58548	0.550093	1.58548	0.702074
1.58509	1.26361e-06	1.58509	0.268099	1.58509	0.487086	1.58509	0.548286	1.58509	0.711811
1.58471	2.24307e-06	1.58471	0.274915	1.58471	0.490559	1.58471	0.546271	1.58471	0.721351
1.58432	3.81316e-06	1.58432	0.281588	1.58432	0.494162	1.58432	0.544239	1.58432	0.731134
1.58393	5.86005e-06	1.58393	0.287741	1.58393	0.497696	1.58393	0.541827	1.58393	0.740571
1.58354	9.32625e-06	1.58354	0.294287	1.58354	0.501524	1.58354	0.539832	1.58354	0.750318
1.58316	1.33093e-05	1.58316	0.300481	1.58316	0.504991	1.58316	0.537088	1.58316	0.760419
1.58277	1.98386e-05	1.58277	0.306851	1.58277	0.508917	1.58277	0.534696	1.58277	0.771328
1.58238	3.07274e-05	1.58238	0.31341	1.58238	0.512488	1.58238	0.532496	1.58238	0.782113
1.582	4.62851e-05	1.582	0.319405	1.582	0.516388	1.582	0.530166	1.582	0.79286
1.58161	6.39137e-05	1.58161	0.325085	1.58161	0.519492	1.58161	0.527813	1.58161	0.803319
1.58122	9.51239e-05	1.58122	0.331076	1.58122	0.522798	1.58122	0.525728	1.58122	0.813636
1.58084	0.000134937	1.58084	0.336414	1.58084	0.525702	1.58084	0.52387	1.58084	0.823381
1.58045	0.000197356	1.58045	0.341704	1.58045	0.528717	1.58045	0.522034	1.58045	0.832099
1.58007	0.000279143	1.58007	0.346624	1.58007	0.530705	1.58007	0.519649	1.58007	0.839981
1.57968	0.00037264	1.57968	0.351324	1.57968	0.5328	1.57968	0.51822	1.57968	0.847673
1.5793	0.000478225	1.5793	0.355339	1.5793	0.534139	1.5793	0.516552	1.5793	0.854303
1.57891	0.000631515	1.57891	0.359016	1.57891	0.535227	1.57891	0.515215	1.57891	0.860773
1.57853	0.000796711	1.57853	0.362485	1.57853	0.535588	1.57853	0.513647	1.57853	0.866183
1.57814	0.00104039	1.57814	0.366116	1.57814	0.535614	1.57814	0.512709	1.57814	0.871451
1.57776	0.00138622	1.57776	0.369319	1.57776	0.53443	1.57776	0.51191	1.57776	0.875946
1.57737	0.0017101	1.57737	0.372272	1.57737	0.532848	1.57737	0.511328	1.57737	0.880048
1.57699	0.00210257	1.57699	0.375016	1.57699	0.531021	1.57699	0.511188	1.57699	0.883953
1.57661	0.00263335	1.57661	0.378195	1.57661	0.52859	1.57661	0.511219	1.57661	0.887286
1.57623	0.00330534	1.57623	0.381154	1.57623	0.525479	1.57623	0.510883	1.57623	0.889952
1.57584	0.00406144	1.57584	0.384112	1.57584	0.522662	1.57584	0.511433	1.57584	0.891802
1.57546	0.00496163	1.57546	0.386881	1.57546	0.519432	1.57546	0.511695	1.57546	0.892234
1.57508	0.00576642	1.57508	0.389704	1.57508	0.516592	1.57508	0.512305	1.57508	0.8925
1.57469	0.00693583	1.57469	0.392551	1.57469	0.513492	1.57469	0.512629	1.57469	0.891704
1.57431	0.00840344	1.57431	0.395827	1.57431	0.510922	1.57431	0.513339	1.57431	0.890828
1.57393	0.0097106	1.57393	0.398496	1.57393	0.507739	1.57393	0.513964	1.57393	0.890289
1.57355	0.0114	1.57355	0.401506	1.57355	0.504663	1.57355	0.514652	1.57355	0.889711
1.57317	0.0126241	1.57317	0.404475	1.57317	0.500907	1.57317	0.51508	1.57317	0.889347
1.57279	0.0143864	1.57279	0.408237	1.57279	0.497765	1.57279	0.516546	1.57279	0.890401
1.57241	0.0163946	1.57241	0.41232	1.57241	0.494444	1.57241	0.517343	1.57241	0.890704
1.57203	0.018609	1.57203	0.417151	1.57203	0.491479	1.57203	0.518045	1.57203	0.891693
1.57164	0.0211084	1.57164	0.422757	1.57164	0.489239	1.57164	0.518338	1.57164	0.892442
1.57126	0.0238909	1.57126	0.429039	1.57126	0.487512	1.57126	0.518939	1.57126	0.893801
1.57088	0.0268467	1.57088	0.435545	1.57088	0.486014	1.57088	0.51898	1.57088	0.895096
1.5705	0.0302582	1.5705	0.44253	1.5705	0.48572	1.5705	0.519048	1.5705	0.897121
1.57012	0.0334952	1.57012	0.449353	1.57012	0.485286	1.57012	0.518813	1.57012	0.899134
1.56974	0.0377488	1.56974	0.456204	1.56974	0.484951	1.56974	0.51855	1.56974	0.901437
1.56936	0.0413794	1.56936	0.462685	1.56936	0.48479	1.56936	0.517826	1.56936	0.903619
1.56899	0.0458542	1.56899	0.469091	1.56899	0.485566	1.56899	0.517631	1.56899	0.906697
1.56861	0.050533	1.56861	0.475289	1.56861	0.485551	1.56861	0.516902	1.56861	0.909412
1.56823	0.0548293	1.56823	0.48167	1.56823	0.485738	1.56823	0.516476	1.56823	0.912442
1.56785	0.0599069	1.56785	0.487785	1.56785	0.485345	1.56785	0.515872	1.56785	0.915336
1.56747	0.0649171	1.56747	0.494257	1.56747	0.48545	1.56747	0.516018	1.56747	0.918677
1.56709	0.0700911	1.56709	0.500558	1.56709	0.484961	1.56709	0.515735	1.56709	0.921807
1.56672	0.0754065	1.56672	0.507189	1.56672	0.484875	1.56672	0.516004	1.56672	0.924644
1.56634	0.0808241	1.56634	0.513539	1.56634	0.484441	1.56634	0.515885	1.56634	0.92653
1.56596	0.087012	1.56596	0.519845	1.56596	0.485084	1.56596	0.516397	1.56596	0.928379
1.56558	0.0925571	1.56558	0.525139	1.56558	0.48521	1.56558	0.515903	1.56558	0.9289
1.56521	0.0984875	1.56521	0.530166	1.56521	0.485733	1.56521	0.51623	1.56521	0.929683
1.56483	0.104711	1.56483	0.534575	1.56483	0.485684	1.56483	0.516906	1.56483	0.929746
1.56445	0.110335	1.56445	0.53833	1.56445	0.485192	1.56445	0.51859	1.56445	0.929673
1.56407	0.116137	1.56407	0.541315	1.56407	0.483886	1.56407	0.520612	1.56407	0.928746
1.5637	0.122002	1.5637	0.543723	1.5637	0.482634	1.5637	0.523416	1.5637	0.928032
1.56332	0.127101	1.56332	0.54583	1.56332	0.480361	1.56332	0.52655	1.56332	0.925879
1.56295	0.133321	1.56295	0.547777	1.56295	0.478165	1.56295	0.530813	1.56295	0.923563
1.56257	0.138684	1.56257	0.549091	1.56257	0.476003	1.56257	0.535353	1.56257	0.919876
1.5622	0.14479	1.5622	0.550292	1.5622	0.473645	1.5622	0.541112	1.5622	0.916652
1.56182	0.151008	1.56182	0.550918	1.56182	0.470289	1.56182	0.547431	1.56182	0.911789
1.56145	0.156862	1.56145	0.551597	1.56145	0.466985	1.56145	0.554995	1.56145	0.907662
1.56107	0.163351	1.56107	0.551672	1.56107	0.463132	1.56107	0.563072	1.56107	0.903586
1.5607	0.169829	1.5607	0.551664	1.5607	0.459204	1.5607	0.571533	1.5607	0.899538
1.56032	0.176586	1.56032	0.551263	1.56032	0.454487	1.56032	0.580297	1.56032	0.895878
1.55995	0.183727	1.55995	0.55075	1.55995	0.449969	1.55995	0.589833	1.55995	0.892503
1.55958	0.191138	1.55958	0.550319	1.55958	0.445409	1.55958	0.598538	1.55958	0.88857
1.5592	0.199838	1.5592	0.549842	1.5592	0.441006	1.5592	0.607408	1.5592	0.885961
1.55883	0.208701	1.55883	0.548758	1.55883	0.436073	1.55883	0.615896	1.55883	0.882828
1.55845	0.218406	1.55845	0.548211	1.55845	0.431216	1.55845	0.625555	1.55845	0.880284
1.55808	0.228589	1.55808	0.547247	1.55808	0.425498	1.55808	0.634849	1.55808	0.878172
1.55771	0.239253	1.55771	0.546419	1.55771	0.419617	1.55771	0.644719	1.55771	0.876946
1.55734	0.250497	1.55734	0.545303	1.55734	0.41336	1.55734	0.654398	1.55734	0.876156
1.55696	0.262722	1.55696	0.544503	1.55696	0.407693	1.55696	0.663604	1.55696	0.875923
1.55659	0.275634	1.55659	0.543981	1.55659	0.401743	1.55659	0.672256	1.55659	0.875241
1.55622	0.290342	1.55622	0.544303	1.55622	0.396713	1.55622	0.680676	1.55622	0.876211
1.55585	0.305905	1.55585	0.545302	1.55585	0.392097	1.55585	0.68722	1.55585	0.87647
1.55548	0.323278	1.55548	0.547666	1.55548	0.388551	1.55548	0.693049	1.55548	0.8775
1.55511	0.342088	1.55511	0.550672	1.55511	0.3858	1.55511	0.697678	1.55511	0.877911
1.55473	0.361674	1.55473	0.555051	1.55473	0.384572	1.55473	0.701235	1.55473	0.878516
1.55436	0.382607	1.55436	0.559904	1.55436	0.385032	1.55436	0.702892	1.55436	0.878451
1.55399	0.405252	1.55399	0.566028	1.55399	0.387401	1.55399	0.703398	1.55399	0.877989
1.55362	0.428993	1.55362	0.572883	1.55362	0.391512	1.55362	0.702812	1.55362	0.876893
1.55325	0.45425	1.55325	0.580501	1.55325	0.397411	1.55325	0.701006	1.55325	0.874615
1.55288	0.48057	1.55288	0.588877	1.55288	0.40496	1.55288	0.698096	1.55288	0.871384
1.55251	0.508078	1.55251	0.598043	1.55251	0.414243	1.55251	0.695297	1.55251	0.868339
1.55214	0.535302	1.55214	0.607994	1.55214	0.424959	1.55214	0.69171	1.55214	0.864778
1.55177	0.563596	1.55177	0.619207	1.55177	0.437261	1.55177	0.688403	1.55177	0.861789
1.5514	0.591834	1.5514	0.630982	1.5514	0.451794	1.5514	0.68436	1.5514	0.858284
1.55103	0.621523	1.55103	0.644089	1.55103	0.468669	1.55103	0.681002	1.55103	0.85471
1.55067	0.651343	1.55067	0.658215	1.55067	0.487874	1.55067	0.677142	1.55067	0.850115
1.55029	0.681315	1.55029	0.673931	1.55029	0.508956	1.55029	0.673439	1.55029	0.845592
1.54993	0.711017	1.54993	0.689784	1.54993	0.530838	1.54993	0.670598	1.54993	0.840494
1.54956	0.740581	1.54956	0.705978	1.54956	0.554337	1.54956	0.669063	1.54956	0.835238
1.54919	0.7692	1.54919	0.721598	1.54919	0.577702	1.54919	0.667742	1.54919	0.829292
1.54882	0.79716	1.54882	0.737266	1.54882	0.600721	1.54882	0.667158	1.54882	0.824187
1.54846	0.823008	1.54846	0.751936	1.54846	0.623097	1.54846	0.666417	1.54846	0.819039
1.54809	0.847824	1.54809	0.766092	1.54809	0.645108	1.54809	0.666531	1.54809	0.814468
1.54772	0.870549	1.54772	0.778794	1.54772	0.66593	1.54772	0.667099	1.54772	0.809567
1.54735	0.892293	1.54735	0.791216	1.54735	0.686199	1.54735	0.669257	1.54735	0.804467
1.54699	0.911927	1.54699	0.802975	1.54699	0.705754	1.54699	0.671752	1.54699	0.799541
1.54662	0.930034	1.54662	0.81455	1.54662	0.725213	1.54662	0.675045	1.54662	0.795022
1.54625	0.945474	1.54625	0.825184	1.54625	0.744259	1.54625	0.679674	1.54625	0.790337
1.54589	0.959451	1.54589	0.835992	1.54589	0.763326	1.54589	0.685401	1.54589	0.786664
1.54552	0.971572	1.54552	0.845704	1.54552	0.781444	1.54552	0.692086	1.54552	0.78273
1.54516	0.981809	1.54516	0.855702	1.54516	0.799708	1.54516	0.699981	1.54516	0.779289
1.54479	0.989669	1.54479	0.864713	1.54479	0.817486	1.54479	0.708137	1.54479	0.775744
1.54442	0.995547	1.54442	0.872743	1.54442	0.833984	1.54442	0.71668	1.54442	0.772514
1.54406	0.998865	1.54406	0.879382	1.54406	0.849214	1.54406	0.724724	1.54406	0.7691
1.54369	1	1.54369	0.885318	1.54369	0.863121	1.54369	0.732592	1.54369	0.766157
1.54333	0.998813	1.54333	0.889555	1.54333	0.875456	1.54333	0.739661	1.54333	0.762868
1.54296	0.995545	1.54296	0.893518	1.54296	0.886581	1.54296	0.745727	1.54296	0.760322
1.5426	0.989711	1.5426	0.896246	1.5426	0.895477	1.5426	0.750584	1.5426	0.757561
1.54224	0.981936	1.54224	0.898546	1.54224	0.902634	1.54224	0.754958	1.54224	0.754426
1.54187	0.971619	1.54187	0.899737	1.54187	0.908401	1.54187	0.758132	1.54187	0.750881
1.54151	0.960009	1.54151	0.901146	1.54151	0.913214	1.54151	0.761329	1.54151	0.74776
1.54114	0.946004	1.54114	0.902151	1.54114	0.916909	1.54114	0.763508	1.54114	0.74403
1.54078	0.930909	1.54078	0.903732	1.54078	0.920606	1.54078	0.766271	1.54078	0.74089
1.54042	0.913559	1.54042	0.904989	1.54042	0.924107	1.54042	0.768822	1.54042	0.737311
1.54005	0.894933	1.54005	0.906768	1.54005	0.927791	1.54005	0.772092	1.54005	0.734248
1.53969	0.874539	1.53969	0.909033	1.53969	0.931179	1.53969	0.775112	1.53969	0.731594
1.53933	0.853345	1.53933	0.911922	1.53933	0.934685	1.53933	0.777191	1.53933	0.729947
1.53897	0.830136	1.53897	0.913876	1.53897	0.937441	1.53897	0.778824	1.53897	0.728625
1.5386	0.805451	1.5386	0.916821	1.5386	0.940663	1.5386	0.780697	1.5386	0.728014
1.53824	0.77945	1.53824	0.919183	1.53824	0.943109	1.53824	0.781646	1.53824	0.727364
1.53788	0.752896	1.53788	0.922432	1.53788	0.945583	1.53788	0.782327	1.53788	0.727277
1.53752	0.725515	1.53752	0.926056	1.53752	0.948559	1.53752	0.782204	1.53752	0.727488
1.53716	0.696968	1.53716	0.929845	1.53716	0.951302	1.53716	0.782119	1.53716	0.72814
1.5368	0.667567	1.5368	0.933094	1.5368	0.95348	1.5368	0.781624	1.5368	0.728823
1.53643	0.637737	1.53643	0.937134	1.53643	0.955791	1.53643	0.781383	1.53643	0.730534
1.53607	0.607113	1.53607	0.939832	1.53607	0.95732	1.53607	0.780097	1.53607	0.732346
1.53571	0.576769	1.53571	0.942841	1.53571	0.958846	1.53571	0.778417	1.53571	0.735028
1.53535	0.546164	1.53535	0.945062	1.53535	0.960836	1.53535	0.776131	1.53535	0.738092
1.53499	0.516156	1.53499	0.947034	1.53499	0.962441	1.53499	0.774743	1.53499	0.741504
1.53463	0.486342	1.53463	0.948362	1.53463	0.963344	1.53463	0.772757	1.53463	0.744324
1.53427	0.45743	1.53427	0.949627	1.53427	0.964351	1.53427	0.770478	1.53427	0.747319
1.53391	0.429157	1.53391	0.950605	1.53391	0.964863	1.53391	0.767174	1.53391	0.750668
1.53355	0.401942	1.53355	0.95177	1.53355	0.964897	1.53355	0.763547	1.53355	0.754727
1.53319	0.375182	1.53319	0.951423	1.53319	0.963573	1.53319	0.758889	1.53319	0.758103
1.53283	0.349508	1.53283	0.950823	1.53283	0.961973	1.53283	0.754582	1.53283	0.761042
1.53248	0.324795	1.53248	0.949576	1.53248	0.959035	1.53248	0.750083	1.53248	0.763713
1.53212	0.301558	1.53212	0.948533	1.53212	0.955513	1.53212	0.745183	1.53212	0.765629
1.53176	0.279261	1.53176	0.946277	1.53176	0.950233	1.53176	0.739047	1.53176	0.767074
1.5314	0.259611	1.5314	0.943645	1.5314	0.944133	1.5314	0.733551	1.5314	0.768363
1.53104	0.239971	1.53104	0.940009	1.53104	0.936285	1.53104	0.72742	1.53104	0.768837
1.53068	0.22223	1.53068	0.935989	1.53068	0.927396	1.53068	0.720996	1.53068	0.769684
1.53033	0.205521	1.53033	0.931874	1.53033	0.918061	1.53033	0.714014	1.53033	0.770292
1.52997	0.191287	1.52997	0.928123	1.52997	0.908737	1.52997	0.70732	1.52997	0.771467
1.52961	0.178735	1.52961	0.923836	1.52961	0.899235	1.52961	0.700384	1.52961	0.771781
1.52926	0.168179	1.52926	0.920946	1.52926	0.890844	1.52926	0.694747	1.52926	0.771501
1.5289	0.158688	1.5289	0.917848	1.5289	0.882818	1.5289	0.689586	1.5289	0.770136
1.52854	0.15052	1.52854	0.915561	1.52854	0.875907	1.52854	0.68571	1.52854	0.769095
1.52818	0.143734	1.52818	0.913314	1.52818	0.869614	1.52818	0.68315	1.52818	0.767331
1.52783	0.138694	1.52783	0.911444	1.52783	0.863983	1.52783	0.682272	1.52783	0.766425
1.52747	0.13467	1.52747	0.909373	1.52747	0.858101	1.52747	0.682285	1.52747	0.765571
1.52712	0.131289	1.52712	0.907238	1.52712	0.851818	1.52712	0.682487	1.52712	0.76618
1.52676	0.128123	1.52676	0.904884	1.52676	0.845286	1.52676	0.682326	1.52676	0.767627
1.5264	0.126139	1.5264	0.903823	1.5264	0.839604	1.5264	0.682955	1.5264	0.770476
1.52605	0.124722	1.52605	0.902375	1.52605	0.833597	1.52605	0.683554	1.52605	0.772732
1.52569	0.123311	1.52569	0.902104	1.52569	0.829031	1.52569	0.68506	1.52569	0.775141
1.52534	0.122299	1.52534	0.902626	1.52534	0.825815	1.52534	0.687159	1.52534	0.776808
1.52499	0.121973	1.52499	0.904396	1.52499	0.82459	1.52499	0.68992	1.52499	0.77836
1.52463	0.121253	1.52463	0.906261	1.52463	0.824618	1.52463	0.692427	1.52463	0.778911
1.52427	0.120844	1.52427	0.909533	1.52427	0.826191	1.52427	0.695765	1.52427	0.779478
1.52392	0.120355	1.52392	0.913909	1.52392	0.828603	1.52392	0.699762	1.52392	0.77913
1.52357	0.120288	1.52357	0.918914	1.52357	0.831938	1.52357	0.70409	1.52357	0.778591
1.52321	0.119354	1.52321	0.924309	1.52321	0.836756	1.52321	0.709456	1.52321	0.776899
1.52286	0.118624	1.52286	0.930597	1.52286	0.84318	1.52286	0.716185	1.52286	0.774297
1.52251	0.116839	1.52251	0.936871	1.52251	0.850903	1.52251	0.724086	1.52251	0.770428
1.52215	0.114709	1.52215	0.94428	1.52215	0.860228	1.52215	0.732531	1.52215	0.766634
1.5218	0.112119	1.5218	0.951811	1.5218	0.869325	1.5218	0.740346	1.5218	0.761668
1.52145	0.109825	1.52145	0.959709	1.52145	0.879912	1.52145	0.74714	1.52145	0.757531
1.52109	0.106266	1.52109	0.966964	1.52109	0.890749	1.52109	0.752563	1.52109	0.752143
1.52074	0.103217	1.52074	0.973935	1.52074	0.902407	1.52074	0.758024	1.52074	0.746896
1.52039	0.09994	1.52039	0.980539	1.52039	0.914866	1.52039	0.763366	1.52039	0.739636
1.52004	0.0970556	1.52004	0.9867	1.52004	0.927395	1.52004	0.769011	1.52004	0.731735
1.51969	0.0938401	1.51969	0.991276	1.51969	0.939035	1.51969	0.773975	1.51969	0.722076
1.51933	0.0902876	1.51933	0.995439	1.51933	0.949842	1.51933	0.778764	1.51933	0.7133
1.51898	0.0866951	1.51898	0.998294	1.51898	0.959555	1.51898	0.782455	1.51898	0.704734
1.51863	0.0831138	1.51863	0.999846	1.51863	0.967903	1.51863	0.785395	1.51863	0.696688
1.51828	0.078881	1.51828	1	1.51828	0.975058	1.51828	0.78737	1.51828	0.689263
1.51793	0.0745966	1.51793	0.999624	1.51793	0.98161	1.51793	0.789379	1.51793	0.683428
1.51758	0.0704316	1.51758	0.997802	1.51758	0.98703	1.51758	0.790979	1.51758	0.676922
1.51723	0.0663551	1.51723	0.99496	1.51723	0.992175	1.51723	0.792815	1.51723	0.671431
1.51688	0.0618436	1.51688	0.991307	1.51688	0.996323	1.51688	0.794381	1.51688	0.665547
1.51653	0.0581493	1.51653	0.987004	1.51653	0.999306	1.51653	0.795288	1.51653	0.661259
1.51618	0.0540113	1.51618	0.980835	1.51618	1	1.51618	0.794854	1.51618	0.658038
1.51583	0.0505474	1.51583	0.973952	1.51583	0.998921	1.51583	0.793068	1.51583	0.656881
1.51548	0.0469764	1.51548	0.965698	1.51548	0.995945	1.51548	0.79012	1.51548	0.657098
1.51513	0.0437926	1.51513	0.956834	1.51513	0.992182	1.51513	0.787205	1.51513	0.658921
1.51478	0.0400407	1.51478	0.947425	1.51478	0.986822	1.51478	0.783935	1.51478	0.660764
1.51443	0.0372422	1.51443	0.938096	1.51443	0.981072	1.51443	0.781399	1.51443	0.663606
1.51408	0.0342302	1.51408	0.929226	1.51408	0.975157	1.51408	0.779405	1.51408	0.665791
1.51373	0.0312031	1.51373	0.920768	1.51373	0.969473	1.51373	0.778186	1.51373	0.66883
1.51338	0.0281762	1.51338	0.912401	1.51338	0.963276	1.51338	0.776636	1.51338	0.67114
1.51304	0.0252618	1.51304	0.905074	1.51304	0.957924	1.51304	0.775479	1.51304	0.674619
1.51269	0.0226198	1.51269	0.897502	1.51269	0.953147	1.51269	0.774153	1.51269	0.677565
1.51234	0.0205742	1.51234	0.889646	1.51234	0.948562	1.51234	0.773264	1.51234	0.68038
1.51199	0.0183851	1.51199	0.881623	1.51199	0.944004	1.51199	0.772585	1.51199	0.683245
1.51164	0.0162007	1.51164	0.874108	1.51164	0.940149	1.51164	0.772602	1.51164	0.686846
1.5113	0.0142874	1.5113	0.866289	1.5113	0.935486	1.5113	0.771843	1.5113	0.689317
1.51095	0.0125338	1.51095	0.858283	1.51095	0.931306	1.51095	0.770799	1.51095	0.693057
1.5106	0.010855	1.5106	0.849403	1.5106	0.925809	1.5106	0.768528	1.5106	0.695916
1.51026	0.00948173	1.51026	0.840505	1.51026	0.920362	1.51026	0.765956	1.51026	0.699866
1.50991	0.00809303	1.50991	0.83034	1.50991	0.913774	1.50991	0.76198	1.50991	0.703428
1.50956	0.00685224	1.50956	0.820671	1.50956	0.907255	1.50956	0.757399	1.50956	0.70804
1.50922	0.00583688	1.50922	0.810522	1.50922	0.900305	1.50922	0.752295	1.50922	0.713175
1.50887	0.00489018	1.50887	0.801057	1.50887	0.893481	1.50887	0.74772	1.50887	0.719001
1.50853	0.00403822	1.50853	0.791204	1.50853	0.886129	1.50853	0.742766	1.50853	0.724002
1.50818	0.00337215	1.50818	0.781904	1.50818	0.87941	1.50818	0.738553	1.50818	0.729673
1.50783	0.00279701	1.50783	0.772671	1.50783	0.872181	1.50783	0.734099	1.50783	0.733896
1.50749	0.00223667	1.50749	0.763443	1.50749	0.864339	1.50749	0.729249	1.50749	0.739413
1.50714	0.00176217	1.50714	0.753773	1.50714	0.855369	1.50714	0.723605	1.50714	0.744249
1.5068	0.00140077	1.5068	0.744022	1.5068	0.846912	1.5068	0.718325	1.5068	0.749547
1.50645	0.00109912	1.50645	0.734319	1.50645	0.837864	1.50645	0.712623	1.50645	0.75472
1.50611	0.000853086	1.50611	0.724053	1.50611	0.828305	1.50611	0.706924	1.50611	0.760605
1.50576	0.000640042	1.50576	0.714199	1.50576	0.818611	1.50576	0.701133	1.50576	0.766167
1.50542	0.00048	1.50542	0.704723	1.50542	0.808999	1.50542	0.696037	1.50542	0.77206
1.50508	0.000359402	1.50508	0.694614	1.50508	0.798506	1.50508	0.690253	1.50508	0.776861
1.50473	0.000262693	1.50473	0.685391	1.50473	0.789081	1.50473	0.685972	1.50473	0.782929
1.50439	0.000191498	1.50439	0.675975	1.50439	0.779693	1.50439	0.681967	1.50439	0.787987
1.50405	0.000136889	1.50405	0.667123	1.50405	0.771206	1.50405	0.67923	1.50405	0.793617
1.5037	9.51099e-05	1.5037	0.657937	1.5037	0.762574	1.5037	0.677036	1.5037	0.798271
1.50336	6.41742e-05	1.50336	0.649826	1.50336	0.754718	1.50336	0.67621	1.50336	0.803094
1.50302	4.32019e-05	1.50302	0.641793	1.50302	0.74728	1.50302	0.676373	1.50302	0.807139
1.50267	2.80079e-05	1.50267	0.633631	1.50267	0.74019	1.50267	0.67759	1.50267	0.811499
1.50233	1.83037e-05	1.50233	0.624339	1.50233	0.732913	1.50233	0.678812	1.50233	0.814586
1.50199	1.16308e-05	1.50199	0.615502	1.50199	0.726011	1.50199	0.681314	1.50199	0.818853
1.50165	7.15285e-06	1.50165	0.605836	1.50165	0.718692	1.50165	0.683901	1.50165	0.822098
1.5013	4.28605e-06	1.5013	0.59628	1.5013	0.711819	1.5013	0.686947	1.5013	0.827274
1.50096	2.62106e-06	1.50096	0.586085	1.50096	0.704639	1.50096	0.690075	1.50096	0.831775
1.50062	1.55355e-06	1.50062	0.575733	1.50062	0.697374	1.50062	0.693616	1.50062	0.837616
1.50028	8.75147e-07	1.50028	0.565194	1.50028	0.689974	1.50028	0.697006	1.50028	0.843454
1.49994	4.87866e-07	1.49994	0.554079	1.49994	0.682608	1.49994	0.70135	1.49994	0.850264
1.4996	2.60794e-07	1.4996	0.543608	1.4996	0.675565	1.4996	0.705794	1.4996	0.855869
1.49926	1.384e-07	1.49926	0.533276	1.49926	0.668787	1.49926	0.710959	1.49926	0.862494
1.49892	7.02805e-08	1.49892	0.522842	1.49892	0.661657	1.49892	0.715479	1.49892	0.868269
1.49858	3.50197e-08	1.49858	0.512908	1.49858	0.655116	1.49858	0.720558	1.49858	0.874021
1.49824	1.72683e-08	1.49824	0.502354	1.49824	0.648051	1.49824	0.724931	1.49824	0.878747
1.49789	7.97439e-09	1.49789	0.492502	1.49789	0.641423	1.49789	0.729314	1.49789	0.884609
1.49755	3.65519e-09	1.49755	0.482984	1.49755	0.635036	1.49755	0.733303	1.49755	0.888828
1.49721	1.62827e-09	1.49721	0.47429	1.49721	0.629355	1.49721	0.738032	1.49721	0.893725
1.49687	7.1992e-10	1.49687	0.465611	1.49687	0.624361	1.49687	0.742369	1.49687	0.89764
1.49654	2.9962e-10	1.49654	0.457638	1.49654	0.620012	1.49654	0.746833	1.49654	0.901213
1.4962	1.21265e-10	1.4962	0.450399	1.4962	0.616581	1.4962	0.751359	1.4962	0.90366
1.49586	4.64022e-11	1.49586	0.444295	1.49586	0.613848	1.49586	0.755939	1.49586	0.906058
1.49552	1.72649e-11	1.49552	0.438015	1.49552	0.611978	1.49552	0.760191	1.49552	0.906633
1.49518	6.32751e-12	1.49518	0.432326	1.49518	0.610487	1.49518	0.764902	1.49518	0.908002
1.49484	2.20475e-12	1.49484	0.426244	1.49484	0.609696	1.49484	0.769885	1.49484	0.907617
1.4945	7.20506e-13	1.4945	0.420336	1.4945	0.609567	1.4945	0.774794	1.4945	0.907304
1.49417	2.38767e-13	1.49417	0.414446	1.49417	0.610243	1.49417	0.780517	1.49417	0.905494
1.49383	7.48229e-14	1.49383	0.408664	1.49383	0.610788	1.49383	0.786999	1.49383	0.903862
1.49349	2.17755e-14	1.49349	0.40259	1.49349	0.611063	1.49349	0.792997	1.49349	0.900634
1.49315	6.27254e-15	1.49315	0.396133	1.49315	0.611486	1.49315	0.79928	1.49315	0.898435
1.49281	1.73973e-15	1.49281	0.388815	1.49281	0.611176	1.49281	0.805328	1.49281	0.895208
1.49248	4.4236e-16	1.49248	0.381299	1.49248	0.610969	1.49248	0.811926	1.49248	0.892846
1.49214	1.0896e-16	1.49214	0.373209	1.49214	0.609824	1.49214	0.818193	1.49214	0.890611
1.4918	2.49356e-17	1.4918	0.364947	1.4918	0.608134	1.4918	0.824372	1.4918	0.889088
1.49147	5.5609e-18	1.49147	0.356296	1.49147	0.605987	1.49147	0.830289	1.49147	0.886265
1.49113	1.15221e-18	1.49113	0.347584	1.49113	0.603037	1.49113	0.836754	1.49113	0.885469
1.49079	2.27578e-19	1.49079	0.338136	1.49079	0.599463	1.49079	0.8429	1.49079	0.884195
1.49046	4.17654e-20	1.49046	0.328823	1.49046	0.595363	1.49046	0.848948	1.49046	0.884105
1.49012	7.54727e-21	1.49012	0.319274	1.49012	0.59107	1.49012	0.854901	1.49012	0.884271
1.48978	1.28203e-21	1.48978	0.310405	1.48978	0.586044	1.48978	0.861099	1.48978	0.885111
1.48945	2.05672e-22	1.48945	0.300701	1.48945	0.5806	1.48945	0.867183	1.48945	0.886538
1.48911	3.09209e-23	1.48911	0.291622	1.48911	0.575063	1.48911	0.873983	1.48911	0.889949
1.48878	4.26528e-24	1.48878	0.28273	1.48878	0.569058	1.48878	0.880039	1.48878	0.892517
1.48844	5.52638e-25	1.48844	0.275022	1.48844	0.563116	1.48844	0.886273	1.48844	0.897085
1.48811	6.7966e-26	1.48811	0.267694	1.48811	0.557009	1.48811	0.892492	1.48811	0.902123
1.48777	7.42153e-27	1.48777	0.261049	1.48777	0.551168	1.48777	0.898625	1.48777	0.90891
1.48744	7.88773e-28	1.48744	0.254756	1.48744	0.545234	1.48744	0.904478	1.48744	0.915549
1.4871	7.9057e-29	1.4871	0.249182	1.4871	0.539932	1.4871	0.910773	1.4871	0.922785
1.48677	6.88417e-30	1.48677	0.244533	1.48677	0.534146	1.48677	0.917084	1.48677	0.929766
1.48644	5.50876e-31	1.48644	0.241125	1.48644	0.528915	1.48644	0.924185	1.48644	0.937994
1.4861	4.37254e-32	1.4861	0.238138	1.4861	0.523709	1.4861	0.930619	1.4861	0.944869
1.48577	3.10654e-33	1.48577	0.236298	1.48577	0.519284	1.48577	0.937994	1.48577	0.952273
1.48544	2.12522e-34	1.48544	0.235437	1.48544	0.515101	1.48544	0.944827	1.48544	0.958597
1.4851	1.24251e-35	1.4851	0.235571	1.4851	0.510754	1.4851	0.952228	1.4851	0.965629
1.48477	6.90692e-37	1.48477	0.236009	1.48477	0.50724	1.48477	0.958855	1.48477	0.971836
1.48444	3.51634e-38	1.48444	0.237729	1.48444	0.504371	1.48444	0.965312	1.48444	0.977962
1.4841	1.62251e-39	1.4841	0.239605	1.4841	0.501795	1.4841	0.971441	1.4841	0.982553
1.48377	6.55445e-41	1.48377	0.242152	1.48377	0.498944	1.48377	0.977059	1.48377	0.986968
1.48344	2.45864e-42	1.48344	0.244586	1.48344	0.496472	1.48344	0.982074	1.48344	0.990571
1.48311	8.32821e-44	1.48311	0.247838	1.48311	0.494995	1.48311	0.986938	1.48311	0.994103
1.48277	2.58286e-45	1.48277	0.251033	1.48277	0.492702	1.48277	0.990354	1.48277	0.996035
1.48244	7.7325e-47	1.48244	0.254745	1.48244	0.491012	1.48244	0.993722	1.48244	0.998465
1.48211	1.96103e-48	1.48211	0.257953	1.48211	0.489207	1.48211	0.996073	1.48211	0.999256
1.48178	4.00245e-50	1.48178	0.261305	1.48178	0.487888	1.48178	0.99827	1.48178	1
1.48145	8.39587e-52	1.48145	0.264715	1.48145	0.485901	1.48145	0.999362	1.48145	0.999637
1.48112	1.3627e-53	1.48112	0.268133	1.48112	0.484257	1.48112	1	1.48112	0.999685
1.48078	2.13769e-55	1.48078	0.271824	1.48078	0.481945	1.48078	0.999137	1.48078	0.99836
1.48045	3.63045e-57	1.48045	0.275539	1.48045	0.480425	1.48045	0.997938	1.48045	0.997994
1.48012	4.4532e-59	1.48012	0.278975	1.48012	0.478563	1.48012	0.995279	1.48012	0.996544
1.47979	3.68246e-61	1.47979	0.282594	1.47979	0.477192	1.47979	0.992847	1.47979	0.996391
1.47946	4.75271e-63	1.47946	0.285623	1.47946	0.47549	1.47946	0.988695	1.47946	0.995219
1.47913	2.50805e-65	1.47913	0.288425	1.47913	0.474177	1.47913	0.984728	1.47913	0.995217
1.4788	2.26882e-67	1.4788	0.290754	1.4788	0.47275	1.4788	0.979835	1.4788	0.994484
1.47847	2.93878e-69	1.47847	0.292963	1.47847	0.47109	1.47847	0.975234	1.47847	0.994103
1.47814	1.7969e-71	1.47814	0.294758	1.47814	0.469228	1.47814	0.969792	1.47814	0.993541
1.47781	9.54641e-74	1.47781	0.296174	1.47781	0.467509	1.47781	0.964579	1.47781	0.993675
1.47749	5.21697e-76	1.47749	0.297326	1.47749	0.465527	1.47749	0.959335	1.47749	0.993559
1.47716	2.14624e-78	1.47716	0.298152	1.47716	0.463785	1.47716	0.953685	1.47716	0.993627
1.47683	7.75851e-81	1.47683	0.298264	1.47683	0.461495	1.47683	0.947904	1.47683	0.993151
1.4765	1.86734e-83	1.4765	0.298033	1.4765	0.459571	1.4765	0.942051	1.4765	0.993449
1.47617	4.69247e-86	1.47617	0.297144	1.47617	0.457577	1.47617	0.935648	1.47617	0.992191
1.47584	1.05475e-88	1.47584	0.296139	1.47584	0.45543	1.47584	0.92936	1.47584	0.991909
1.47551	2.37382e-91	1.47551	0.29475	1.47551	0.453171	1.47551	0.921946	1.47551	0.990635
1.47518	3.53399e-94	1.47518	0.292864	1.47518	0.451139	1.47518	0.914235	1.47518	0.989719
1.47486	4.95911e-97	1.47486	0.290345	1.47486	0.449223	1.47486	0.905642	1.47486	0.987552
1.47453	4.75459e-100	1.47453	0.287011	1.47453	0.447276	1.47453	0.897586	1.47453	0.986519
1.4742	4.10933e-103	1.4742	0.283345	1.4742	0.44492	1.4742	0.888774	1.4742	0.983752
1.47387	4.74823e-106	1.47387	0.279122	1.47387	0.442408	1.47387	0.880258	1.47387	0.980956
1.47355	4.343e-109	1.47355	0.274133	1.47355	0.439545	1.47355	0.870929	1.47355	0.977542
1.47322	2.35723e-112	1.47322	0.269017	1.47322	0.436342	1.47322	0.862719	1.47322	0.974889
1.47289	1.04609e-115	1.47289	0.263138	1.47289	0.432382	1.47289	0.853883	1.47289	0.970912
1.47257	4.84603e-119	1.47257	0.256591	1.47257	0.428468	1.47257	0.845431	1.47257	0.968048
1.47224	1.1839e-122	1.47224	0.249209	1.47224	0.424209	1.47224	0.835713	1.47224	0.964471
1.47191	3.06384e-126	1.47191	0.241261	1.47191	0.419613	1.47191	0.826252	1.47191	0.961471
1.47159	5.83075e-130	1.47159	0.232676	1.47159	0.414319	1.47159	0.81583	1.47159	0.958149
1.47126	9.41566e-134	1.47126	0.223254	1.47126	0.409416	1.47126	0.805192	1.47126	0.955335
1.47093	7.83416e-138	1.47093	0.21336	1.47093	0.403453	1.47093	0.794092	1.47093	0.95284
1.47061	1.69699e-141	1.47061	0.202894	1.47061	0.397373	1.47061	0.782588	1.47061	0.950702
1.47028	2.14868e-145	1.47028	0.191673	1.47028	0.391009	1.47028	0.770335	1.47028	0.947792
1.46996	1.58291e-149	1.46996	0.179981	1.46996	0.384183	1.46996	0.757954	1.46996	0.946253
1.46963	9.76648e-154	1.46963	0.167776	1.46963	0.376977	1.46963	0.745082	1.46963	0.943643
1.46931	4.48125e-158	1.46931	0.154979	1.46931	0.369268	1.46931	0.733129	1.46931	0.94191
1.46898	0	1.46898	0.14189	1.46898	0.361408	1.46898	0.720911	1.46898	0.939249
1.46866	0	1.46866	0.128642	1.46866	0.352954	1.46866	0.709211	1.46866	0.937183
1.46833	0	1.46833	0.115343	1.46833	0.34442	1.46833	0.697642	1.46833	0.934698
1.46801	0	1.46801	0.10199	1.46801	0.335337	1.46801	0.686368	1.46801	0.932913
1.46769	0	1.46769	0.0887433	1.46769	0.325767	1.46769	0.674629	1.46769	0.931206
1.46736	0	1.46736	0.0761301	1.46736	0.316002	1.46736	0.663249	1.46736	0.930445
1.46704	0	1.46704	0.0638229	1.46704	0.306078	1.46704	0.650969	1.46704	0.928988
1.46671	0	1.46671	0.0525041	1.46671	0.296258	1.46671	0.639237	1.46671	0.928516
1.46639	0	1.46639	0.042223	1.46639	0.285707	1.46639	0.626402	1.46639	0.927711
1.46607	0	1.46607	0.0331892	1.46607	0.275005	1.46607	0.614911	1.46607	0.927631
1.46574	0	1.46574	0.0252627	1.46574	0.263857	1.46574	0.602625	1.46574	0.927058
1.46542	0	1.46542	0.0186797	1.46542	0.252622	1.46542	0.591132	1.46542	0.927267
1.4651	0	1.4651	0.0132859	1.4651	0.24083	1.4651	0.579988	1.4651	0.927772
1.46478	0	1.46478	0.00904656	1.46478	0.229232	1.46478	0.569613	1.46478	0.928479
1.46445	0	1.46445	0.00589562	1.46445	0.217163	1.46445	0.559447	1.46445	0.928529
1.46413	0	1.46413	0.00365716	1.46413	0.204972	1.46413	0.550768	1.46413	0.929837
1.46381	0	1.46381	0.00214642	1.46381	0.192683	1.46381	0.543036	1.46381	0.931
1.46349	0	1.46349	0.00118124	1.46349	0.180355	1.46349	0.536032	1.46349	0.932535
1.46316	0	1.46316	0.000605177	1.46316	0.167879	1.46316	0.529343	1.46316	0.933259
1.46284	0	1.46284	0.000286682	1.46284	0.155339	1.46284	0.524	1.46284	0.935057
1.46252	0	1.46252	0.000125121	1.46252	0.142747	1.46252	0.518917	1.46252	0.936312
1.4622	0	1.4622	4.94924e-05	1.4622	0.130486	1.4622	0.514743	1.4622	0.938046
1.46188	0	1.46188	1.73449e-05	1.46188	0.118421	1.46188	0.51068	1.46188	0.939036
1.46156	0	1.46156	5.4749e-06	1.46156	0.107243	1.46156	0.507505	1.46156	0.939943
1.46124	0	1.46124	1.49554e-06	1.46124	0.0960025	1.46124	0.504111	1.46124	0.939668
1.46092	0	1.46092	3.52191e-07	1.46092	0.0850965	1.46092	0.501745	1.46092	0.939709
1.4606	0	1.4606	6.99507e-08	1.4606	0.0748574	1.4606	0.499489	1.4606	0.939353
1.46028	0	1.46028	1.13654e-08	1.46028	0.0652682	1.46028	0.49826	1.46028	0.93929
1.45996	0	1.45996	1.50516e-09	1.45996	0.0564747	1.45996	0.496269	1.45996	0.938614
1.45964	0	1.45964	1.56651e-10	1.45964	0.0482638	1.45964	0.49555	1.45964	0.938812
1.45932	0	1.45932	1.23713e-11	1.45932	0.0407205	1.45932	0.494681	1.45932	0.938463
1.459	0	1.459	7.24738e-13	1.459	0.0338485	1.459	0.493882	1.459	0.938004
1.45868	0	1.45868	3.01366e-14	1.45868	0.0276626	1.45868	0.492777	1.45868	0.93709
1.45836	0	1.45836	8.60826e-16	1.45836	0.0222053	1.45836	0.491971	1.45836	0.937021
1.45804	0	1.45804	1.61315e-17	1.45804	0.0174514	1.45804	0.490386	1.45804	0.935864
1.45772	0	1.45772	1.89478e-19	1.45772	0.0134228	1.45772	0.488433	1.45772	0.934664
1.4574	0	1.4574	1.32206e-21	1.4574	0.0100459	1.4574	0.486118	1.4574	0.933323
1.45708	0	1.45708	5.16468e-24	1.45708	0.00728168	1.45708	0.483327	1.45708	0.932515
1.45677	0	1.45677	1.06541e-26	1.45677	0.00510959	1.45677	0.479575	1.45677	0.930077
1.45645	0	1.45645	1.06953e-29	1.45645	0.00345355	1.45645	0.476101	1.45645	0.92873
1.45613	0	1.45613	4.88491e-33	1.45613	0.00223953	1.45613	0.471511	1.45613	0.926725
1.45581	0	1.45581	9.32412e-37	1.45581	0.00138899	1.45581	0.467055	1.45581	0.925658
1.45549	0	1.45549	6.72634e-41	1.45549	0.000817225	1.45549	0.461701	1.45549	0.924449
1.45518	0	1.45518	1.65912e-45	1.45518	0.000455645	1.45518	0.456987	1.45518	0.923952
1.45486	0	1.45486	1.24791e-50	1.45486	0.000239848	1.45486	0.45104	1.45486	0.923318
1.45454	0	1.45454	2.52587e-56	1.45454	0.000117355	1.45454	0.44544	1.45454	0.922404
1.45422	0	1.45422	1.19182e-62	1.45422	5.33842e-05	1.45422	0.43964	1.45422	0.921202
1.45391	0	1.45391	1.12752e-69	1.45391	2.23686e-05	1.45391	0.434297	1.45391	0.920158
1.45359	0	1.45359	1.81405e-77	1.45359	8.59726e-06	1.45359	0.428519	1.45359	0.918309
1.45327	0	1.45327	4.62978e-86	1.45327	3.02252e-06	1.45327	0.42324	1.45327	0.916967
1.45296	0	1.45296	1.23269e-95	1.45296	9.51217e-07	1.45296	0.417947	1.45296	0.915363
1.45264	0	1.45264	3.02064e-106	1.45264	2.66497e-07	1.45264	0.413308	1.45264	0.914124
1.45232	0	1.45232	5.36937e-118	1.45232	6.57957e-08	1.45232	0.40827	1.45232	0.912397
1.45201	0	1.45201	6.22612e-131	1.45201	1.43088e-08	1.45201	0.404159	1.45201	0.911539
1.45169	0	1.45169	2.55263e-145	1.45169	2.653e-09	1.45169	0.400199	1.45169	0.910999
1.45138	0	1.45138	3.11985e-161	1.45138	4.18044e-10	1.45138	0.396852	1.45138	0.910731
1.45106	0	1.45106	0	1.45106	5.54359e-11	1.45106	0.393465	1.45106	0.910012
1.45075	0	1.45075	0	1.45075	6.12697e-12	1.45075	0.390915	1.45075	0.910595
1.45043	0	1.45043	0	1.45043	5.40212e-13	1.45043	0.388195	1.45043	0.91032
1.45012	0	1.45012	0	1.45012	3.7838e-14	1.45012	0.385934	1.45012	0.910767
1.4498	0	1.4498	0	1.4498	2.08934e-15	1.4498	0.383218	1.4498	0.909942
1.44949	0	1.44949	0	1.44949	8.62947e-17	1.44949	0.381001	1.44949	0.909502
1.44917	0	1.44917	0	1.44917	2.64687e-18	1.44917	0.378978	1.44917	0.908618
1.44886	0	1.44886	0	1.44886	5.9733e-20	1.44886	0.377295	1.44886	0.907488
1.44854	0	1.44854	0	1.44854	9.3129e-22	1.44854	0.374884	1.44854	0.906417
1.44823	0	1.44823	0	1.44823	1.0065e-23	1.44823	0.372571	1.44823	0.904924
1.44792	0	1.44792	0	1.44792	6.95696e-26	1.44792	0.369638	1.44792	0.903139
1.4476	0	1.4476	0	1.4476	3.03269e-28	1.4476	0.366967	1.4476	0.901552
1.44729	0	1.44729	0	1.44729	8.21042e-31	1.44729	0.363682	1.44729	0.898956
1.44697	0	1.44697	0	1.44697	1.249e-33	1.44697	0.360418	1.44697	0.896462
1.44666	0	1.44666	0	1.44666	1.09138e-36	1.44666	0.356649	1.44666	0.893139
1.44635	0	1.44635	0	1.44635	4.78728e-40	1.44635	0.353112	1.44635	0.890219
1.44604	0	1.44604	0	1.44604	1.08516e-43	1.44604	0.348951	1.44604	0.886355
1.44572	0	1.44572	0	1.44572	1.14556e-47	1.44572	0.345471	1.44572	0.88232
1.44541	0	1.44541	0	1.44541	5.02931e-52	1.44541	0.341316	1.44541	0.878205
1.4451	0	1.4451	0	1.4451	9.42549e-57	1.4451	0.337579	1.4451	0.874404
1.44479	0	1.44479	0	1.44479	6.2378e-62	1.44479	0.333459	1.44479	0.870138
1.44447	0	1.44447	0	1.44447	1.53036e-67	1.44447	0.329427	1.44447	0.866503
1.44416	0	1.44416	0	1.44416	1.20299e-73	1.44416	0.325453	1.44416	0.861831
1.44385	0	1.44385	0	1.44385	2.49053e-80	1.44385	0.321755	1.44385	0.858175
1.44354	0	1.44354	0	1.44354	1.44067e-87	1.44354	0.317923	1.44354	0.854291
1.44323	0	1.44323	0	1.44323	1.74486e-95	1.44323	0.313834	1.44323	0.850783
1.44292	0	1.44292	0	1.44292	4.77371e-104	1.44292	0.30964	1.44292	0.84743
1.44261	0	1.44261	0	1.44261	2.34619e-113	1.44261	0.306317	1.44261	0.844747
1.4423	0	1.4423	0	1.4423	1.80087e-123	1.4423	0.302082	1.4423	0.84188
1.44198	0	1.44198	0	1.44198	1.60017e-134	1.44198	0.298864	1.44198	0.839606
1.44167	0	1.44167	0	1.44167	1.81622e-146	1.44167	0.294779	1.44167	0.836867
1.44136	0	1.44136	0	1.44136	1.96486e-159	1.44136	0.291233	1.44136	0.834439
1.44105	0	1.44105	0	1.44105	0	1.44105	0.287301	1.44105	0.831282
1.44074	0	1.44074	0	1.44074	0	1.44074	0.283225	1.44074	0.828779
1.44043	0	1.44043	0	1.44043	0	1.44043	0.279392	1.44043	0.825295
1.44012	0	1.44012	0	1.44012	0	1.44012	0.275408	1.44012	0.822073
1.43981	0	1.43981	0	1.43981	0	1.43981	0.270516	1.43981	0.818089
1.4395	0	1.4395	0	1.4395	0	1.4395	0.266193	1.4395	0.814132
1.43919	0	1.43919	0	1.43919	0	1.43919	0.261667	1.43919	0.8099
1.43889	0	1.43889	0	1.43889	0	1.43889	0.25731	1.43889	0.8058
1.43858	0	1.43858	0	1.43858	0	1.43858	0.25274	1.43858	0.800903
1.43827	0	1.43827	0	1.43827	0	1.43827	0.247948	1.43827	0.796501
1.43796	0	1.43796	0	1.43796	0	1.43796	0.243095	1.43796	0.791594
1.43765	0	1.43765	0	1.43765	0	1.43765	0.238487	1.43765	0.786972
1.43734	0	1.43734	0	1.43734	0	1.43734	0.233274	1.43734	0.781625
1.43703	0	1.43703	0	1.43703	0	1.43703	0.228301	1.43703	0.776462
1.43673	0	1.43673	0	1.43673	0	1.43673	0.22264	1.43673	0.770884
1.43642	0	1.43642	0	1.43642	0	1.43642	0.217367	1.43642	0.765469
1.43611	0	1.43611	0	1.43611	0	1.43611	0.211222	1.43611	0.759459
1.4358	0	1.4358	0	1.4358	0	1.4358	0.205909	1.4358	0.753925
1.43549	0	1.43549	0	1.43549	0	1.43549	0.199841	1.43549	0.74843
1.43519	0	1.43519	0	1.43519	0	1.43519	0.193763	1.43519	0.743689
1.43488	0	1.43488	0	1.43488	0	1.43488	0.187437	1.43488	0.738057
1.43457	0	1.43457	0	1.43457	0	1.43457	0.180827	1.43457	0.733716
1.43427	0	1.43427	0	1.43427	0	1.43427	0.174376	1.43427	0.728848
1.43396	0	1.43396	0	1.43396	0	1.43396	0.168134	1.43396	0.724367
1.43365	0	1.43365	0	1.43365	0	1.43365	0.161709	1.43365	0.719708
1.43335	0	1.43335	0	1.43335	0	1.43335	0.154988	1.43335	0.715134
1.43304	0	1.43304	0	1.43304	0	1.43304	0.14811	1.43304	0.710153
1.43274	0	1.43274	0	1.43274	0	1.43274	0.14139	1.43274	0.705331
1.43243	0	1.43243	0	1.43243	0	1.43243	0.134417	1.43243	0.700349
1.43212	0	1.43212	0	1.43212	0	1.43212	0.127476	1.43212	0.695628
1.43182	0	1.43182	0	1.43182	0	1.43182	0.120481	1.43182	0.69062
1.43151	0	1.43151	0	1.43151	0	1.43151	0.113762	1.43151	0.685763
1.43121	0	1.43121	0	1.43121	0	1.43121	0.106819	1.43121	0.680723
1.4309	0	1.4309	0	1.4309	0	1.4309	0.099902	1.4309	0.675261
1.4306	0	1.4306	0	1.4306	0	1.4306	0.0931711	1.4306	0.669805
1.43029	0	1.43029	0	1.43029	0	1.43029	0.0863389	1.43029	0.66484
1.42999	0	1.42999	0	1.42999	0	1.42999	0.0793926	1.42999	0.65894
1.42968	0	1.42968	0	1.42968	0	1.42968	0.0727312	1.42968	0.653408
1.42938	0	1.42938	0	1.42938	0	1.42938	0.0661439	1.42938	0.647175
1.42907	0	1.42907	0	1.42907	0	1.42907	0.0598638	1.42907	0.641512
1.42877	0	1.42877	0	1.42877	0	1.42877	0.0537491	1.42877	0.634637
1.42847	0	1.42847	0	1.42847	0	1.42847	0.0478865	1.42847	0.628289
1.42816	0	1.42816	0	1.42816	0	1.42816	0.0422468	1.42816	0.621622
1.42786	0	1.42786	0	1.42786	0	1.42786	0.0368942	1.42786	0.615281
1.42756	0	1.42756	0	1.42756	0	1.42756	0.0319985	1.42756	0.608409
1.42725	0	1.42725	0	1.42725	0	1.42725	0.0274635	1.42725	0.601717
1.42695	0	1.42695	0	1.42695	0	1.42695	0.023269	1.42695	0.595067
1.42665	0	1.42665	0	1.42665	0	1.42665	0.0194878	1.42665	0.589005
1.42635	0	1.42635	0	1.42635	0	1.42635	0.0161162	1.42635	0.582331
1.42604	0	1.42604	0	1.42604	0	1.42604	0.0131284	1.42604	0.575506
1.42574	0	1.42574	0	1.42574	0	1.42574	0.0105363	1.42574	0.568522
1.42544	0	1.42544	0	1.42544	0	1.42544	0.00832457	1.42544	0.561287
1.42514	0	1.42514	0	1.42514	0	1.42514	0.00647497	1.42514	0.554025
1.42483	0	1.42483	0	1.42483	0	1.42483	0.00494536	1.42483	0.5469
1.42453	0	1.42453	0	1.42453	0	1.42453	0.00372035	1.42453	0.53908
1.42423	0	1.42423	0	1.42423	0	1.42423	0.00273864	1.42423	0.531658
1.42393	0	1.42393	0	1.42393	0	1.42393	0.00197246	1.42393	0.524127
1.42363	0	1.42363	0	1.42363	0	1.42363	0.00139209	1.42363	0.51656
1.42333	0	1.42333	0	1.42333	0	1.42333	0.000960642	1.42333	0.508614
1.42303	0	1.42303	0	1.42303	0	1.42303	0.000645926	1.42303	0.501182
1.42272	0	1.42272	0	1.42272	0	1.42272	0.000422107	1.42272	0.493374
1.42242	0	1.42242	0	1.42242	0	1.42242	0.000267934	1.42242	0.485827
1.42212	0	1.42212	0	1.42212	0	1.42212	0.000165143	1.42212	0.478117
1.42182	0	1.42182	0	1.42182	0	1.42182	9.836e-05	1.42182	0.47088
1.42152	0	1.42152	0	1.42152	0	1.42152	5.63939e-05	1.42152	0.463288
1.42122	0	1.42122	0	1.42122	0	1.42122	3.12365e-05	1.42122	0.456024
1.42092	0	1.42092	0	1.42092	0	1.42092	1.66133e-05	1.42092	0.44817
1.42062	0	1.42062	0	1.42062	0	1.42062	8.48686e-06	1.42062	0.441177
1.42032	0	1.42032	0	1.42032	0	1.42032	4.13003e-06	1.42032	0.433914
1.42002	0	1.42002	0	1.42002	0	1.42002	1.90456e-06	1.42002	0.427024
1.41972	0	1.41972	0	1.41972	0	1.41972	8.36168e-07	1.41972	0.420063
1.41942	0	1.41942	0	1.41942	0	1.41942	3.48298e-07	1.41942	0.413429
1.41912	0	1.41912	0	1.41912	0	1.41912	1.36895e-07	1.41912	0.40657
1.41883	0	1.41883	0	1.41883	0	1.41883	5.03985e-08	1.41883	0.400163
1.41853	0	1.41853	0	1.41853	0	1.41853	1.73072e-08	1.41853	0.393802
1.41823	0	1.41823	0	1.41823	0	1.41823	5.54576e-09	1.41823	0.387046
1.41793	0	1.41793	0	1.41793	0	1.41793	1.6479e-09	1.41793	0.380366
1.41763	0	1.41763	0	1.41763	0	1.41763	4.49969e-10	1.41763	0.374072
1.41733	0	1.41733	0	1.41733	0	1.41733	1.12817e-10	1.41733	0.367433
1.41704	0	1.41704	0	1.41704	0	1.41704	2.57319e-11	1.41704	0.361173
1.41674	0	1.41674	0	1.41674	0	1.41674	5.33192e-12	1.41674	0.354544
1.41644	0	1.41644	0	1.41644	0	1.41644	9.94267e-13	1.41644	0.348182
1.41614	0	1.41614	0	1.41614	0	1.41614	1.6623e-13	1.41614	0.341736
1.41584	0	1.41584	0	1.41584	0	1.41584	2.45597e-14	1.41584	0.335509
1.41555	0	1.41555	0	1.41555	0	1.41555	3.20476e-15	1.41555	0.328769
1.41525	0	1.41525	0	1.41525	0	1.41525	3.70551e-16	1.41525	0.322347
1.41495	0	1.41495	0	1.41495	0	1.41495	3.7364e-17	1.41495	0.315524
1.41466	0	1.41466	0	1.41466	0	1.41466	3.20256e-18	1.41466	0.309063
1.41436	0	1.41436	0	1.41436	0	1.41436	2.34347e-19	1.41436	0.302235
1.41406	0	1.41406	0	1.41406	0	1.41406	1.44667e-20	1.41406	0.295792
1.41377	0	1.41377	0	1.41377	0	1.41377	7.45359e-22	1.41377	0.289572
1.41347	0	1.41347	0	1.41347	0	1.41347	3.21526e-23	1.41347	0.283138
1.41317	0	1.41317	0	1.41317	0	1.41317	1.11403e-24	1.41317	0.276698
1.41288	0	1.41288	0	1.41288	0	1.41288	3.13099e-26	1.41288	0.270905
1.41258	0	1.41258	0	1.41258	0	1.41258	6.98583e-28	1.41258	0.264935
1.41229	0	1.41229	0	1.41229	0	1.41229	1.24085e-29	1.41229	0.259465
1.41199	0	1.41199	0	1.41199	0	1.41199	1.67264e-31	1.41199	0.253757
1.4117	0	1.4117	0	1.4117	0	1.4117	1.72012e-33	1.4117	0.24797
1.4114	0	1.4114	0	1.4114	0	1.4114	1.32135e-35	1.4114	0.242569
1.41111	0	1.41111	0	1.41111	0	1.41111	7.71654e-38	1.41111	0.237548
1.41081	0	1.41081	0	1.41081	0	1.41081	3.16529e-40	1.41081	0.232308
1.41052	0	1.41052	0	1.41052	0	1.41052	9.45885e-43	1.41052	0.227292
1.41022	0	1.41022	0	1.41022	0	1.41022	1.91111e-45	1.41022	0.222107
1.40993	0	1.40993	0	1.40993	0	1.40993	2.61625e-48	1.40993	0.21727
1.40963	0	1.40963	0	1.40963	0	1.40963	2.44245e-51	1.40963	0.212228
1.40934	0	1.40934	0	1.40934	0	1.40934	1.43374e-54	1.40934	0.207396
1.40905	0	1.40905	0	1.40905	0	1.40905	5.57533e-58	1.40905	0.202741
1.40875	0	1.40875	0	1.40875	0	1.40875	1.25894e-61	1.40875	0.198198
1.40846	0	1.40846	0	1.40846	0	1.40846	1.79328e-65	1.40846	0.193557
1.40816	0	1.40816	0	1.40816	0	1.40816	1.41151e-69	1.40816	0.188819
1.40787	0	1.40787	0	1.40787	0	1.40787	6.58422e-74	1.40787	0.18435
1.40758	0	1.40758	0	1.40758	0	1.40758	1.57513e-78	1.40758	0.179934
1.40728	0	1.40728	0	1.40728	0	1.40728	2.09594e-83	1.40728	0.174972
1.40699	0	1.40699	0	1.40699	0	1.40699	1.31415e-88	1.40699	0.170362
1.4067	0	1.4067	0	1.4067	0	1.4067	4.30421e-94	1.4067	0.165363
1.40641	0	1.40641	0	1.40641	0	1.40641	6.17485e-100	1.40641	0.160568
1.40611	0	1.40611	0	1.40611	0	1.40611	4.1934e-106	1.40611	0.156178
1.40582	0	1.40582	0	1.40582	0	1.40582	1.22702e-112	1.40582	0.151692
1.40553	0	1.40553	0	1.40553	0	1.40553	1.32492e-119	1.40553	0.146834
1.40524	0	1.40524	0	1.40524	0	1.40524	6.02418e-127	1.40524	0.142025
1.40495	0	1.40495	0	1.40495	0	1.40495	1.00294e-134	1.40495	0.137007
1.40465	0	1.40465	0	1.40465	0	1.40465	5.21624e-143	1.40465	0.132596
1.40436	0	1.40436	0	1.40436	0	1.40436	9.73881e-152	1.40436	0.128057
1.40407	0	1.40407	0	1.40407	0	1.40407	5.51385e-161	1.40407	0.123682
1.40378	0	1.40378	0	1.40378	0	1.40378	0	1.40378	0.119242
1.40349	0	1.40349	0	1.40349	0	1.40349	0	1.40349	0.114588
1.4032	0	1.4032	0	1.4032	0	1.4032	0	1.4032	0.110113
1.40291	0	1.40291	0	1.40291	0	1.40291	0	1.40291	0.105793
1.40262	0	1.40262	0	1.40262	0	1.40262	0	1.40262	0.101477
1.40232	0	1.40232	0	1.40232	0	1.40232	0	1.40232	0.0974854
1.40203	0	1.40203	0	1.40203	0	1.40203	0	1.40203	0.0932993
1.40174	0	1.40174	0	1.40174	0	1.40174	0	1.40174	0.0891011
1.40145	0	1.40145	0	1.40145	0	1.40145	0	1.40145	0.0851871
1.40116	0	1.40116	0	1.40116	0	1.40116	0	1.40116	0.081447
1.40087	0	1.40087	0	1.40087	0	1.40087	0	1.40087	0.0778797
1.40058	0	1.40058	0	1.40058	0	1.40058	0	1.40058	0.0740734
1.40029	0	1.40029	0	1.40029	0	1.40029	0	1.40029	0.0701902
1.4	0	1.4	0	1.4	0	1.4	0	1.4	0.0668066
1.39971	0	1.39971	0	1.39971	0	1.39971	0	1.39971	0.063539
1.39943	0	1.39943	0	1.39943	0	1.39943	0	1.39943	0.0603397
1.39914	0	1.39914	0	1.39914	0	1.39914	0	1.39914	0.0571367
1.39885	0	1.39885	0	1.39885	0	1.39885	0	1.39885	0.0541279
1.39856	0	1.39856	0	1.39856	0	1.39856	0	1.39856	0.0512226
1.39827	0	1.39827	0	1.39827	0	1.39827	0	1.39827	0.0484105
1.39798	0	1.39798	0	1.39798	0	1.39798	0	1.39798	0.0456907
1.39769	0	1.39769	0	1.39769	0	1.39769	0	1.39769	0.0431166
1.39741	0	1.39741	0	1.39741	0	1.39741	0	1.39741	0.0405372
1.39712	0	1.39712	0	1.39712	0	1.39712	0	1.39712	0.0381139
1.39683	0	1.39683	0	1.39683	0	1.39683	0	1.39683	0.0356162
1.39654	0	1.39654	0	1.39654	0	1.39654	0	1.39654	0.033455
1.39625	0	1.39625	0	1.39625	0	1.39625	0	1.39625	0.0314456
1.39597	0	1.39597	0	1.39597	0	1.39597	0	1.39597	0.0293617
1.39568	0	1.39568	0	1.39568	0	1.39568	0	1.39568	0.0274469
1.39539	0	1.39539	0	1.39539	0	1.39539	0	1.39539	0.0255123
1.39511	0	1.39511	0	1.39511	0	1.39511	0	1.39511	0.0237338
1.39482	0	1.39482	0	1.39482	0	1.39482	0	1.39482	0.0220178
1.39453	0	1.39453	0	1.39453	0	1.39453	0	1.39453	0.0203703
1.39425	0	1.39425	0	1.39425	0	1.39425	0	1.39425	0.0187361
1.39396	0	1.39396	0	1.39396	0	1.39396	0	1.39396	0.0172371
1.39367	0	1.39367	0	1.39367	0	1.39367	0	1.39367	0.0158454
1.39339	0	1.39339	0	1.39339	0	1.39339	0	1.39339	0.0144742
1.3931	0	1.3931	0	1.3931	0	1.3931	0	1.3931	0.0132046
1.39281	0	1.39281	0	1.39281	0	1.39281	0	1.39281	0.0120079
1.39253	0	1.39253	0	1.39253	0	1.39253	0	1.39253	0.0108772
1.39224	0	1.39224	0	1.39224	0	1.39224	0	1.39224	0.00981896
1.39196	0	1.39196	0	1.39196	0	1.39196	0	1.39196	0.00886711
1.39167	0	1.39167	0	1.39167	0	1.39167	0	1.39167	0.00795326
1.39139	0	1.39139	0	1.39139	0	1.39139	0	1.39139	0.00711363
1.3911	0	1.3911	0	1.3911	0	1.3911	0	1.3911	0.0063093
1.39082	0	1.39082	0	1.39082	0	1.39082	0	1.39082	0.00559096
1.39053	0	1.39053	0	1.39053	0	1.39053	0	1.39053	0.00494508
1.39025	0	1.39025	0	1.39025	0	1.39025	0	1.39025	0.00435034
1.38996	0	1.38996	0	1.38996	0	1.38996	0	1.38996	0.00381616
1.38968	0	1.38968	0	1.38968	0	1.38968	0	1.38968	0.00334059
1.3894	0	1.3894	0	1.3894	0	1.3894	0	1.3894	0.0029147
1.38911	0	1.38911	0	1.38911	0	1.38911	0	1.38911	0.00253078
1.38883	0	1.38883	0	1.38883	0	1.38883	0	1.38883	0.00218876
1.38854	0	1.38854	0	1.38854	0	1.38854	0	1.38854	0.00187966
1.38826	0	1.38826	0	1.38826	0	1.38826	0	1.38826	0.00160173
1.38798	0	1.38798	0	1.38798	0	1.38798	0	1.38798	0.00136417
1.38769	0	1.38769	0	1.38769	0	1.38769	0	1.38769	0.0011563
1.38741	0	1.38741	0	1.38741	0	1.38741	0	1.38741	0.000975528
1.38713	0	1.38713	0	1.38713	0	1.38713	0	1.38713	0.00081695
1.38684	0	1.38684	0	1.38684	0	1.38684	0	1.38684	0.000684751
1.38656	0	1.38656	0	1.38656	0	1.38656	0	1.38656	0.000570852
1.38628	0	1.38628	0	1.38628	0	1.38628	0	1.38628	0.000471982
1.386	0	1.386	0	1.386	0	1.386	0	1.386	0.000388308
1.38571	0	1.38571	0	1.38571	0	1.38571	0	1.38571	0.000319432
1.38543	0	1.38543	0	1.38543	0	1.38543	0	1.38543	0.00025944
1.38515	0	1.38515	0	1.38515	0	1.38515	0	1.38515	0.00020932
1.38487	0	1.38487	0	1.38487	0	1.38487	0	1.38487	0.000167754
1.38459	0	1.38459	0	1.38459	0	1.38459	0	1.38459	0.000134024
1.38431	0	1.38431	0	1.38431	0	1.38431	0	1.38431	0.000106082
1.38402	0	1.38402	0	1.38402	0	1.38402	0	1.38402	8.31226e-05
1.38374	0	1.38374	0	1.38374	0	1.38374	0	1.38374	6.47803e-05
1.38346	0	1.38346	0	1.38346	0	1.38346	0	1.38346	5.02985e-05
1.38318	0	1.38318	0	1.38318	0	1.38318	0	1.38318	3.86755e-05
1.3829	0	1.3829	0	1.3829	0	1.3829	0	1.3829	2.95009e-05
1.38262	0	1.38262	0	1.38262	0	1.38262	0	1.38262	2.2274e-05
1.38234	0	1.38234	0	1.38234	0	1.38234	0	1.38234	1.66079e-05
1.38206	0	1.38206	0	1.38206	0	1.38206	0	1.38206	1.24052e-05
1.38178	0	1.38178	0	1.38178	0	1.38178	0	1.38178	9.16943e-06
1.3815	0	1.3815	0	1.3815	0	1.3815	0	1.3815	6.6627e-06
1.38122	0	1.38122	0	1.38122	0	1.38122	0	1.38122	4.75956e-06
1.38094	0	1.38094	0	1.38094	0	1.38094	0	1.38094	3.4189e-06
1.38066	0	1.38066	0	1.38066	0	1.38066	0	1.38066	2.4183e-06
1.38038	0	1.38038	0	1.38038	0	1.38038	0	1.38038	1.67381e-06
1.3801	0	1.3801	0	1.3801	0	1.3801	0	1.3801	1.16342e-06
1.37982	0	1.37982	0	1.37982	0	1.37982	0	1.37982	8.03944e-07
1.37954	0	1.37954	0	1.37954	0	1.37954	0	1.37954	5.49108e-07
1.37926	0	1.37926	0	1.37926	0	1.37926	0	1.37926	3.67984e-07
1.37898	0	1.37898	0	1.37898	0	1.37898	0	1.37898	2.47425e-07
1.3787	0	1.3787	0	1.3787	0	1.3787	0	1.3787	1.63907e-07
1.37842	0	1.37842	0	1.37842	0	1.37842	0	1.37842	1.07038e-07
1.37814	0	1.37814	0	1.37814	0	1.37814	0	1.37814	6.83986e-08
1.37787	0	1.37787	0	1.37787	0	1.37787	0	1.37787	4.35962e-08
1.37759	0	1.37759	0	1.37759	0	1.37759	0	1.37759	2.74808e-08
1.37731	0	1.37731	0	1.37731	0	1.37731	0	1.37731	1.69704e-08
1.37703	0	1.37703	0	1.37703	0	1.37703	0	1.37703	1.03452e-08
1.37675	0	1.37675	0	1.37675	0	1.37675	0	1.37675	6.16369e-09
1.37648	0	1.37648	0	1.37648	0	1.37648	0	1.37648	3.63136e-09
1.3762	0	1.3762	0	1.3762	0	1.3762	0	1.3762	2.14317e-09
1.37592	0	1.37592	0	1.37592	0	1.37592	0	1.37592	1.25866e-09
1.37564	0	1.37564	0	1.37564	0	1.37564	0	1.37564	7.12753e-10
1.37537	0	1.37537	0	1.37537	0	1.37537	0	1.37537	3.94435e-10
1.37509	0	1.37509	0	1.37509	0	1.37509	0	1.37509	2.1676e-10
1.37481	0	1.37481	0	1.37481	0	1.37481	0	1.37481	1.1808e-10
1.37454	0	1.37454	0	1.37454	0	1.37454	0	1.37454	6.2399e-11
1.37426	0	1.37426	0	1.37426	0	1.37426	0	1.37426	3.17127e-11
1.37398	0	1.37398	0	1.37398	0	1.37398	0	1.37398	1.61348e-11
1.37371	0	1.37371	0	1.37371	0	1.37371	0	1.37371	7.90428e-12
1.37343	0	1.37343	0	1.37343	0	1.37343	0	1.37343	3.84996e-12
1.37315	0	1.37315	0	1.37315	0	1.37315	0	1.37315	1.8265e-12
1.37288	0	1.37288	0	1.37288	0	1.37288	0	1.37288	8.49998e-13
1.3726	0	1.3726	0	1.3726	0	1.3726	0	1.3726	3.82741e-13
1.37232	0	1.37232	0	1.37232	0	1.37232	0	1.37232	1.66606e-13
1.37205	0	1.37205	0	1.37205	0	1.37205	0	1.37205	7.34547e-14
1.37177	0	1.37177	0	1.37177	0	1.37177	0	1.37177	3.10075e-14
1.3715	0	1.3715	0	1.3715	0	1.3715	0	1.3715	1.25978e-14
1.37122	0	1.37122	0	1.37122	0	1.37122	0	1.37122	5.14858e-15
1.37095	0	1.37095	0	1.37095	0	1.37095	0	1.37095	1.99017e-15
1.37067	0	1.37067	0	1.37067	0	1.37067	0	1.37067	7.51308e-16
1.3704	0	1.3704	0	1.3704	0	1.3704	0	1.3704	2.75103e-16
1.37012	0	1.37012	0	1.37012	0	1.37012	0	1.37012	1.0183e-16
1.36985	0	1.36985	0	1.36985	0	1.36985	0	1.36985	3.53624e-17
1.36957	0	1.36957	0	1.36957	0	1.36957	0	1.36957	1.15519e-17
1.3693	0	1.3693	0	1.3693	0	1.3693	0	1.3693	3.82448e-18
1.36903	0	1.36903	0	1.36903	0	1.36903	0	1.36903	1.22791e-18
1.36875	0	1.36875	0	1.36875	0	1.36875	0	1.36875	3.66671e-19
1.36848	0	1.36848	0	1.36848	0	1.36848	0	1.36848	1.0702e-19
1.36821	0	1.36821	0	1.36821	0	1.36821	0	1.36821	3.06321e-20
1.36793	0	1.36793	0	1.36793	0	1.36793	0	1.36793	8.55441e-21
1.36766	0	1.36766	0	1.36766	0	1.36766	0	1.36766	2.2937e-21
1.36738	0	1.36738	0	1.36738	0	1.36738	0	1.36738	6.02555e-22
1.36711	0	1.36711	0	1.36711	0	1.36711	0	1.36711	1.49231e-22
1.36684	0	1.36684	0	1.36684	0	1.36684	0	1.36684	3.64576e-23
1.36657	0	1.36657	0	1.36657	0	1.36657	0	1.36657	8.52052e-24
1.36629	0	1.36629	0	1.36629	0	1.36629	0	1.36629	1.91671e-24
1.36602	0	1.36602	0	1.36602	0	1.36602	0	1.36602	3.91058e-25
1.36575	0	1.36575	0	1.36575	0	1.36575	0	1.36575	8.15966e-26
1.36548	0	1.36548	0	1.36548	0	1.36548	0	1.36548	1.53699e-26
1.3652	0	1.3652	0	1.3652	0	1.3652	0	1.3652	2.8226e-27
1.36493	0	1.36493	0	1.36493	0	1.36493	0	1.36493	5.07674e-28
1.36466	0	1.36466	0	1.36466	0	1.36466	0	1.36466	8.68327e-29
1.36439	0	1.36439	0	1.36439	0	1.36439	0	1.36439	1.40177e-29
1.36412	0	1.36412	0	1.36412	0	1.36412	0	1.36412	2.10273e-30
1.36384	0	1.36384	0	1.36384	0	1.36384	0	1.36384	3.10451e-31
1.36357	0	1.36357	0	1.36357	0	1.36357	0	1.36357	4.31117e-32
1.3633	0	1.3633	0	1.3633	0	1.3633	0	1.3633	5.74784e-33
1.36303	0	1.36303	0	1.36303	0	1.36303	0	1.36303	6.89457e-34
1.36276	0	1.36276	0	1.36276	0	1.36276	0	1.36276	7.86481e-35
1.36249	0	1.36249	0	1.36249	0	1.36249	0	1.36249	8.37493e-36
1.36222	0	1.36222	0	1.36222	0	1.36222	0	1.36222	8.46109e-37
1.36195	0	1.36195	0	1.36195	0	1.36195	0	1.36195	8.13734e-38
1.36168	0	1.36168	0	1.36168	0	1.36168	0	1.36168	7.09099e-39
1.36141	0	1.36141	0	1.36141	0	1.36141	0	1.36141	5.82046e-40
1.36114	0	1.36114	0	1.36114	0	1.36114	0	1.36114	4.63017e-41
1.36087	0	1.36087	0	1.36087	0	1.36087	0	1.36087	3.3568e-42
1.3606	0	1.3606	0	1.3606	0	1.3606	0	1.3606	2.26413e-43
1.36033	0	1.36033	0	1.36033	0	1.36033	0	1.36033	1.42724e-44
1.36006	0	1.36006	0	1.36006	0	1.36006	0	1.36006	8.19323e-46
1.35979	0	1.35979	0	1.35979	0	1.35979	0	1.35979	4.18436e-47
1.35952	0	1.35952	0	1.35952	0	1.35952	0	1.35952	2.05651e-48
[truncated: 1,649 more rows]

## Sheet: Figure 1e
time (fs)	146 fs	time (fs)	48 fs	time (fs)	33 fs	time (fs)	19 fs	time (fs)	9 fs
-812.762	2.51944e-11	-380	6.0982e-15	-380	9.07901e-10	-380	1.66613e-09	-380	NaN
-808.758	2.93127e-11	-379.8	1.27758e-13	-379.8	9.07984e-10	-379.8	1.76539e-09	-379.8	NaN
-804.754	3.17804e-11	-379.6	2.31638e-13	-379.6	8.99036e-10	-379.6	1.8739e-09	-379.6	NaN
-800.751	3.15466e-11	-379.4	1.54954e-13	-379.4	8.87297e-10	-379.4	1.97974e-09	-379.4	NaN
-796.747	2.83622e-11	-379.2	1.7273e-14	-379.2	8.72721e-10	-379.2	2.09756e-09	-379.2	NaN
-792.743	2.30928e-11	-379	3.65153e-14	-379	8.49306e-10	-379	2.21474e-09	-379	NaN
-788.739	1.74471e-11	-378.8	1.86558e-13	-378.8	8.25582e-10	-378.8	2.3348e-09	-378.8	NaN
-784.736	1.3214e-11	-378.6	2.3432e-13	-378.6	7.94631e-10	-378.6	2.46487e-09	-378.6	NaN
-780.732	1.16275e-11	-378.4	1.04243e-13	-378.4	7.60316e-10	-378.4	2.58208e-09	-378.4	NaN
-776.728	1.36334e-11	-378.2	3.17413e-16	-378.2	7.2473e-10	-378.2	2.7085e-09	-378.2	NaN
-772.724	2.12243e-11	-378	8.87908e-14	-378	6.81428e-10	-378	2.83053e-09	-378	NaN
-768.721	3.88736e-11	-377.8	2.34983e-13	-377.8	6.38589e-10	-377.8	2.94542e-09	-377.8	NaN
-764.717	7.33342e-11	-377.6	2.10726e-13	-377.6	5.91924e-10	-377.6	3.06713e-09	-377.6	NaN
-760.713	1.30636e-10	-377.4	5.30681e-14	-377.4	5.43271e-10	-377.4	3.16566e-09	-377.4	NaN
-756.709	2.11048e-10	-377.2	1.04304e-14	-377.2	4.9574e-10	-377.2	3.26566e-09	-377.2	NaN
-752.706	3.04845e-10	-377	1.53985e-13	-377	4.44277e-10	-377	3.35697e-09	-377	NaN
-748.702	3.922e-10	-376.8	2.62096e-13	-376.8	3.95236e-10	-376.8	3.42786e-09	-376.8	NaN
-744.698	4.48665e-10	-376.6	1.65178e-13	-376.6	3.46777e-10	-376.6	3.49942e-09	-376.6	NaN
-740.694	4.54401e-10	-376.4	1.45017e-14	-376.4	2.9966e-10	-376.4	3.54194e-09	-376.4	NaN
-736.69	4.02861e-10	-376.2	4.90144e-14	-376.2	2.56263e-10	-376.2	3.57517e-09	-376.2	NaN
-732.687	3.04691e-10	-376	2.19454e-13	-376	2.14954e-10	-376	3.59751e-09	-376	NaN
-728.683	1.85166e-10	-375.8	2.60946e-13	-375.8	1.78591e-10	-375.8	3.58772e-09	-375.8	NaN
-724.679	7.68066e-11	-375.6	1.07528e-13	-375.6	1.47219e-10	-375.6	3.57388e-09	-375.6	NaN
-720.675	1.07266e-11	-375.4	8.27143e-18	-375.4	1.21483e-10	-375.4	3.53094e-09	-375.4	NaN
-716.672	9.99446e-12	-375.2	1.11136e-13	-375.2	1.02568e-10	-375.2	3.47092e-09	-375.2	NaN
-712.668	8.63466e-11	-375	2.714e-13	-375	9.08404e-11	-375	3.40229e-09	-375	NaN
-708.664	2.39625e-10	-374.8	2.30525e-13	-374.8	8.72074e-11	-374.8	3.29747e-09	-374.8	NaN
-704.66	4.58301e-10	-374.6	5.1435e-14	-374.6	9.22566e-11	-374.6	3.18869e-09	-374.6	NaN
-700.657	7.19653e-10	-374.4	1.66826e-14	-374.4	1.06518e-10	-374.4	3.05913e-09	-374.4	NaN
-696.653	9.89306e-10	-374.2	1.86064e-13	-374.2	1.30651e-10	-374.2	2.91335e-09	-374.2	NaN
-692.649	1.22139e-09	-374	2.97921e-13	-374	1.64864e-10	-374	2.76662e-09	-374	NaN
-688.645	1.36225e-09	-373.8	1.76572e-13	-373.8	2.0964e-10	-373.8	2.5949e-09	-373.8	NaN
-684.642	1.36116e-09	-373.6	1.16072e-14	-373.6	2.65818e-10	-373.6	2.42635e-09	-373.6	NaN
-680.638	1.18931e-09	-373.4	6.52182e-14	-373.4	3.31958e-10	-373.4	2.25398e-09	-373.4	NaN
-676.634	8.63176e-10	-373.2	2.59175e-13	-373.2	4.10424e-10	-373.2	2.07779e-09	-373.2	NaN
-672.63	4.61253e-10	-373	2.9192e-13	-373	4.99406e-10	-373	1.91241e-09	-373	NaN
-668.627	1.20289e-10	-372.8	1.10921e-13	-372.8	5.99257e-10	-372.8	1.74667e-09	-372.8	NaN
-664.623	2.89902e-12	-372.6	5.54327e-16	-372.6	7.12855e-10	-372.6	1.59532e-09	-372.6	NaN
-660.619	2.43555e-10	-372.4	1.39132e-13	-372.4	8.32581e-10	-372.4	1.45888e-09	-372.4	NaN
-656.615	8.96468e-10	-372.2	3.14924e-13	-372.2	9.66349e-10	-372.2	1.33558e-09	-372.2	NaN
-652.612	1.91346e-09	-372	2.53218e-13	-372	1.10938e-09	-372	1.23512e-09	-372	NaN
-648.608	3.16468e-09	-371.8	4.94064e-14	-371.8	1.26016e-09	-371.8	1.15296e-09	-371.8	NaN
-644.604	4.48661e-09	-371.6	2.55125e-14	-371.6	1.42669e-09	-371.6	1.09393e-09	-371.6	NaN
-640.6	5.72163e-09	-371.4	2.2554e-13	-371.4	1.59195e-09	-371.4	1.05915e-09	-371.4	NaN
-636.597	6.72346e-09	-371.2	3.40319e-13	-371.2	1.77129e-09	-371.2	1.04385e-09	-371.2	NaN
-632.593	7.34336e-09	-371	1.89295e-13	-371	1.95841e-09	-371	1.05216e-09	-371	NaN
-628.589	7.45528e-09	-370.8	8.6516e-15	-370.8	2.14607e-09	-370.8	1.07851e-09	-370.8	NaN
-624.585	7.08137e-09	-370.6	8.62614e-14	-370.6	2.35075e-09	-370.6	1.12089e-09	-370.6	NaN
-620.582	6.62004e-09	-370.4	3.07466e-13	-370.4	2.54684e-09	-370.4	1.17926e-09	-370.4	NaN
-616.578	7.08088e-09	-370.2	3.28175e-13	-370.2	2.75407e-09	-370.2	1.24131e-09	-370.2	NaN
-612.574	1.01593e-08	-370	1.14379e-13	-370	2.96919e-09	-370	1.31113e-09	-370	NaN
-608.57	1.80058e-08	-369.8	2.34977e-15	-369.8	3.1736e-09	-369.8	1.3801e-09	-369.8	NaN
-604.567	3.26765e-08	-369.6	1.74411e-13	-369.6	3.39633e-09	-369.6	1.44176e-09	-369.6	NaN
-600.563	5.54329e-08	-369.4	3.67322e-13	-369.4	3.60458e-09	-369.4	1.49872e-09	-369.4	NaN
-596.559	8.619e-08	-369.2	2.79378e-13	-369.2	3.81806e-09	-369.2	1.53507e-09	-369.2	NaN
-592.555	1.23391e-07	-369	4.69049e-14	-369	4.04227e-09	-369	1.55769e-09	-369	1.09021e-12
-588.552	1.64416e-07	-368.8	3.78278e-14	-368.8	4.24092e-09	-368.8	1.56144e-09	-368.8	6.40034e-13
-584.548	2.06376e-07	-368.6	2.74473e-13	-368.6	4.45936e-09	-368.6	1.53948e-09	-368.6	2.54461e-13
-580.544	2.46946e-07	-368.4	3.90883e-13	-368.4	4.66036e-09	-368.4	1.5017e-09	-368.4	4.57747e-14
-576.54	2.84873e-07	-368.2	2.03559e-13	-368.2	4.85776e-09	-368.2	1.4389e-09	-368.2	2.70531e-16
-572.537	3.19913e-07	-368	5.74956e-15	-368	5.072e-09	-368	1.36133e-09	-368	2.29641e-14
-568.533	3.52258e-07	-367.8	1.1369e-13	-367.8	5.2432e-09	-367.8	1.27379e-09	-367.8	3.43775e-14
-564.529	3.81699e-07	-367.6	3.66658e-13	-367.6	5.43581e-09	-367.6	1.17645e-09	-367.6	1.90463e-14
-560.525	4.06922e-07	-367.4	3.70942e-13	-367.4	5.61171e-09	-367.4	1.085e-09	-367.4	2.37784e-15
-556.522	4.25226e-07	-367.2	1.1786e-13	-367.2	5.77259e-09	-367.2	1.00353e-09	-367.2	1.5617e-15
-552.518	4.32812e-07	-367	5.96334e-15	-367	5.95687e-09	-367	9.44764e-10	-367	8.78027e-15
-548.514	4.25565e-07	-366.8	2.19191e-13	-366.8	6.08391e-09	-366.8	9.20813e-10	-366.8	9.96235e-15
-544.51	4.00125e-07	-366.6	4.30959e-13	-366.6	6.23126e-09	-366.6	9.40992e-10	-366.6	4.08734e-15
-540.507	3.55012e-07	-366.4	3.09759e-13	-366.4	6.36601e-09	-366.4	1.02008e-09	-366.4	5.73626e-17
-536.503	2.91606e-07	-366.2	4.385e-14	-366.2	6.47237e-09	-366.2	1.16878e-09	-366.2	1.89545e-15
-532.499	2.14875e-07	-366	5.48976e-14	-366	6.60279e-09	-366	1.39768e-09	-366	4.83652e-15
-528.495	1.33747e-07	-365.8	3.35665e-13	-365.8	6.6769e-09	-365.8	1.7206e-09	-365.8	3.96399e-15
-524.492	6.1066e-08	-365.6	4.51742e-13	-365.6	6.76215e-09	-365.6	2.13806e-09	-365.6	9.52031e-16
-520.488	1.295e-08	-365.4	2.19644e-13	-365.4	6.84164e-09	-365.4	2.6648e-09	-365.4	1.11419e-16
-516.484	7.36451e-09	-365.2	3.0957e-15	-365.2	6.87888e-09	-365.2	3.30385e-09	-365.2	1.84613e-15
-512.48	6.17374e-08	-365	1.49649e-13	-365	6.94016e-09	-365	4.04663e-09	-365	2.8975e-15
-508.477	1.89681e-07	-364.8	4.3992e-13	-364.8	6.95054e-09	-364.8	4.91541e-09	-364.8	1.65585e-15
-504.473	3.97283e-07	-364.6	4.21871e-13	-364.6	6.96126e-09	-364.6	5.87216e-09	-364.6	1.32767e-16
-500.469	6.79902e-07	-364.4	1.21313e-13	-364.4	6.97495e-09	-364.4	6.93659e-09	-364.4	3.98077e-16
-496.465	1.02072e-06	-364.2	1.22238e-14	-364.2	6.93396e-09	-364.2	8.10566e-09	-364.2	1.61888e-15
-492.462	1.39212e-06	-364	2.76539e-13	-364	6.91652e-09	-364	9.31658e-09	-364	1.72182e-15
-488.458	1.76006e-06	-363.8	5.09058e-13	-363.8	6.85739e-09	-363.8	1.06296e-08	-363.8	6.21684e-16
-484.454	2.09049e-06	-363.6	3.45378e-13	-363.6	6.7881e-09	-363.6	1.19561e-08	-363.6	1.23066e-18
-480.45	2.35541e-06	-363.4	4.01616e-14	-363.4	6.73143e-09	-363.4	1.33127e-08	-363.4	6.1233e-16
-476.447	2.53624e-06	-363.2	7.85271e-14	-363.2	6.61156e-09	-363.2	1.47255e-08	-363.2	1.29868e-15
-472.443	2.62304e-06	-363	4.12992e-13	-363	6.51495e-09	-363	1.60333e-08	-363	9.59922e-16
-468.439	2.6111e-06	-362.8	5.25808e-13	-362.8	6.38901e-09	-362.8	1.73779e-08	-362.8	1.6666e-16
-464.435	2.49876e-06	-362.6	2.37927e-13	-362.6	6.24512e-09	-362.6	1.86382e-08	-362.6	9.22441e-17
-460.432	2.2917e-06	-362.4	1.0104e-15	-362.4	6.12372e-09	-362.4	1.9802e-08	-362.4	7.07388e-16
-456.428	2.01666e-06	-362.2	1.97167e-13	-362.2	5.93667e-09	-362.2	2.09696e-08	-362.2	9.58035e-16
-452.424	1.74201e-06	-362	5.31651e-13	-362	5.7735e-09	-362	2.18754e-08	-362	4.71086e-16
-448.42	1.59575e-06	-361.8	4.83223e-13	-361.8	5.5953e-09	-361.8	2.27497e-08	-361.8	1.24016e-17
-444.417	1.76641e-06	-361.6	1.24681e-13	-361.6	5.39585e-09	-361.6	2.34836e-08	-361.6	2.30279e-16
-440.413	2.47331e-06	-361.4	2.23567e-14	-361.4	5.22001e-09	-361.4	2.4008e-08	-361.4	6.89415e-16
-436.409	3.90218e-06	-361.2	3.5079e-13	-361.2	4.99883e-09	-361.2	2.44969e-08	-361.2	6.41658e-16
-432.405	6.11755e-06	-361	6.06111e-13	-361	4.79532e-09	-361	2.46896e-08	-361	1.8054e-16
-428.402	8.98121e-06	-360.8	3.87628e-13	-360.8	4.59139e-09	-360.8	2.47945e-08	-360.8	1.39565e-17
-424.398	1.21174e-05	-360.6	3.57657e-14	-360.6	4.36788e-09	-360.6	2.47795e-08	-360.6	3.40842e-16
-420.394	1.49623e-05	-360.4	1.11337e-13	-360.4	4.17016e-09	-360.4	2.45064e-08	-360.4	5.94728e-16
-416.39	1.69162e-05	-360.2	5.11945e-13	-360.2	3.94798e-09	-360.2	2.42099e-08	-360.2	3.78447e-16
-412.387	1.75812e-05	-360	6.17154e-13	-360	3.74076e-09	-360	2.36774e-08	-360	3.8445e-17
-408.383	1.70251e-05	-359.8	2.58929e-13	-359.8	3.54629e-09	-359.8	2.30502e-08	-359.8	8.38963e-17
-404.379	1.59827e-05	-359.6	1.58001e-17	-359.6	3.33773e-09	-359.6	2.238e-08	-359.6	3.93619e-16
-400.375	1.5894e-05	-359.4	2.60626e-13	-359.4	3.15768e-09	-359.4	2.1475e-08	-359.4	4.57947e-16
-396.372	1.87033e-05	-359.2	6.48109e-13	-359.2	2.97135e-09	-359.2	2.05928e-08	-359.2	1.83111e-16
-392.368	2.64039e-05	-359	5.58172e-13	-359	2.79983e-09	-359	1.95861e-08	-359	4.16066e-21
-388.364	4.0394e-05	-358.8	1.27894e-13	-358.8	2.65122e-09	-358.8	1.85159e-08	-358.8	1.67036e-16
-384.36	6.0794e-05	-358.6	3.82093e-14	-358.6	2.49492e-09	-358.6	1.74911e-08	-358.6	3.8823e-16
-380.357	8.59354e-05	-358.4	4.48218e-13	-358.4	2.36928e-09	-358.4	1.63002e-08	-358.4	3.1112e-16
-376.353	0.000112237	-358.2	7.28531e-13	-358.2	2.25056e-09	-358.2	1.51825e-08	-358.2	6.18424e-17
-372.349	0.000134624	-358	4.38465e-13	-358	2.14698e-09	-358	1.4049e-08	-358	2.47682e-17
-368.345	0.000147533	-357.8	3.06074e-14	-357.8	2.07299e-09	-357.8	1.28977e-08	-357.8	2.29879e-16
-364.341	0.000146359	-357.6	1.57222e-13	-357.6	1.99521e-09	-357.6	1.18366e-08	-357.6	3.36564e-16
-360.338	0.000129063	-357.4	6.40508e-13	-357.4	1.94894e-09	-357.4	1.07276e-08	-357.4	1.78363e-16
-356.334	9.75338e-05	-357.2	7.31619e-13	-357.2	1.91725e-09	-357.2	9.70761e-09	-357.2	7.11794e-18
-352.33	5.82539e-05	-357	2.83381e-13	-357	1.89914e-09	-357	8.74938e-09	-357	7.80613e-17
-348.326	2.1944e-05	-356.8	9.66803e-16	-356.8	1.91228e-09	-356.8	7.81812e-09	-356.8	2.57989e-16
-344.323	2.02649e-06	-356.6	3.46531e-13	-356.6	1.92484e-09	-356.6	7.0047e-09	-356.6	2.56967e-16
-340.319	1.20424e-05	-356.4	7.98433e-13	-356.4	1.96582e-09	-356.4	6.23096e-09	-356.4	7.93182e-17
-336.315	6.24395e-05	-356.2	6.51288e-13	-356.2	2.02453e-09	-356.2	5.56115e-09	-356.2	3.56577e-18
-332.311	0.00015739	-356	1.30868e-13	-356	2.09144e-09	-356	5.00343e-09	-356	1.32572e-16
-328.308	0.000292411	-355.8	6.26337e-14	-355.8	2.18879e-09	-355.8	4.5116e-09	-355.8	2.49534e-16
-324.304	0.000453515	-355.6	5.7817e-13	-355.6	2.28515e-09	-355.6	4.15994e-09	-355.6	1.6854e-16
-320.3	0.000618387	-355.4	8.85743e-13	-355.4	2.4042e-09	-355.4	3.90401e-09	-355.4	2.0618e-17
-316.296	0.00075971	-355.2	5.00717e-13	-355.2	2.54222e-09	-355.2	3.76891e-09	-355.2	3.20038e-17
-312.293	0.000850292	-355	2.46777e-14	-355	2.67862e-09	-355	3.78236e-09	-355	1.70717e-16
-308.289	0.000869205	-354.8	2.22138e-13	-354.8	2.84447e-09	-354.8	3.88357e-09	-354.8	2.11207e-16
-304.285	0.000807795	-354.6	8.10631e-13	-354.6	3.00628e-09	-354.6	4.14545e-09	-354.6	9.06839e-17
-300.281	0.000674306	-354.4	8.77843e-13	-354.4	3.18323e-09	-354.4	4.53404e-09	-354.4	2.24072e-19
-296.278	0.000495965	-354.2	3.1234e-13	-354.2	3.38144e-09	-354.2	5.04718e-09	-354.2	7.29645e-17
-292.274	0.000317804	-354	5.28452e-15	-354	3.56406e-09	-354	5.73306e-09	-354	1.84057e-16
-288.27	0.000198041	-353.8	4.64834e-13	-353.8	3.77592e-09	-353.8	6.50001e-09	-353.8	1.55155e-16
-284.266	0.000200569	-353.6	9.96406e-13	-353.6	3.98134e-09	-353.6	7.43108e-09	-353.6	3.47183e-17
-280.263	0.000385664	-353.4	7.69365e-13	-353.4	4.19231e-09	-353.4	8.49574e-09	-353.4	9.65329e-18
-276.259	0.000800517	-353.2	1.33492e-13	-353.2	4.43012e-09	-353.2	9.64668e-09	-353.2	1.10393e-16
-272.255	0.00147125	-353	1.00165e-13	-353	4.63489e-09	-353	1.09719e-08	-353	1.71596e-16
-268.251	0.00239791	-352.8	7.55027e-13	-352.8	4.8702e-09	-352.8	1.2335e-08	-352.8	9.65224e-17
-264.248	0.00355337	-352.6	1.09207e-12	-352.6	5.09979e-09	-352.6	1.38222e-08	-352.6	5.33916e-18
-260.244	0.00488643	-352.4	5.78604e-13	-352.4	5.32344e-09	-352.4	1.5427e-08	-352.4	3.66131e-17
-256.24	0.00632854	-352.2	1.80685e-14	-352.2	5.58067e-09	-352.2	1.70108e-08	-352.2	1.33549e-16
-252.236	0.00780306	-352	3.15502e-13	-352	5.79149e-09	-352	1.874e-08	-352	1.39371e-16
-248.233	0.00923537	-351.8	1.04085e-12	-351.8	6.03236e-09	-351.8	2.04299e-08	-351.8	4.6953e-17
-244.229	0.0105624	-351.6	1.06905e-12	-351.6	6.27232e-09	-351.6	2.21459e-08	-351.6	1.04535e-18
-240.225	0.0117401	-351.4	3.47375e-13	-351.4	6.49266e-09	-351.4	2.3952e-08	-351.4	6.8351e-17
-236.221	0.0127475	-351.2	1.53905e-14	-351.2	6.74997e-09	-351.2	2.55615e-08	-351.2	1.36998e-16
-232.218	0.0135887	-351	6.31339e-13	-351	6.96009e-09	-351	2.72609e-08	-351	9.76161e-17
-228.214	0.0142906	-350.8	1.2636e-12	-350.8	7.19291e-09	-350.8	2.88421e-08	-350.8	1.40108e-17
-224.21	0.0148994	-350.6	9.22893e-13	-350.6	7.4334e-09	-350.6	3.03051e-08	-350.6	1.54179e-17
-220.206	0.0154766	-350.4	1.35619e-13	-350.4	7.63796e-09	-350.4	3.18303e-08	-350.4	9.42739e-17
-216.203	0.0160948	-350.2	1.58281e-13	-350.2	7.88308e-09	-350.2	3.29803e-08	-350.2	1.22156e-16
-212.199	0.0168341	-350	1.0018e-12	-350	8.08411e-09	-350	3.41505e-08	-350	5.62862e-17
-208.195	0.0177812	-349.8	1.37016e-12	-349.8	8.29744e-09	-349.8	3.51621e-08	-349.8	4.84926e-19
-204.191	0.0190286	-349.6	6.78672e-13	-349.6	8.53023e-09	-349.6	3.591e-08	-349.6	3.94213e-17
-200.188	0.0206752	-349.4	1.10906e-14	-349.4	8.70829e-09	-349.4	3.66722e-08	-349.4	1.06862e-16
-196.184	0.0228266	-349.2	4.52817e-13	-349.2	8.93006e-09	-349.2	3.70306e-08	-349.2	9.47901e-17
-192.18	0.0255944	-349	1.36114e-12	-349	9.11429e-09	-349	3.73162e-08	-349	2.35141e-17
-188.176	0.0290938	-348.8	1.3264e-12	-348.8	9.29727e-09	-348.8	3.74702e-08	-348.8	4.40346e-18
-184.173	0.0334389	-348.6	3.90924e-13	-348.6	9.51373e-09	-348.6	3.72736e-08	-348.6	6.3914e-17
-180.169	0.0387363	-348.4	3.55568e-14	-348.4	9.65462e-09	-348.4	3.70875e-08	-348.4	1.04347e-16
-176.165	0.0450774	-348.2	8.721e-13	-348.2	9.84151e-09	-348.2	3.65718e-08	-348.2	6.23789e-17
-172.161	0.0525305	-348	1.63463e-12	-348	1.00004e-08	-348	3.5944e-08	-348	4.46159e-18
-168.158	0.0611339	-347.8	1.12804e-12	-347.8	1.01421e-08	-347.8	3.5277e-08	-347.8	2.02335e-17
-164.154	0.0708916	-347.6	1.36913e-13	-347.6	1.03318e-08	-347.6	3.42673e-08	-347.6	8.09076e-17
-160.15	0.0817717	-347.4	2.49582e-13	-347.4	1.04272e-08	-347.4	3.33125e-08	-347.4	8.88639e-17
-156.146	0.0937091	-347.2	1.35517e-12	-347.2	1.05692e-08	-347.2	3.2176e-08	-347.2	3.22854e-17
-152.143	0.106611	-347	1.75462e-12	-347	1.0696e-08	-347	3.09519e-08	-347	2.71777e-19
-148.139	0.120366	-346.8	8.09997e-13	-346.8	1.07888e-08	-346.8	2.98071e-08	-346.8	4.08311e-17
-144.135	0.134856	-346.6	4.5231e-15	-346.6	1.09312e-08	-346.6	2.84064e-08	-346.6	8.66741e-17
-140.131	0.149966	-346.4	6.59305e-13	-346.4	1.09907e-08	-346.4	2.71255e-08	-346.4	6.52706e-17
-136.128	0.165596	-346.2	1.81762e-12	-346.2	1.10831e-08	-346.2	2.58206e-08	-346.2	1.06899e-17
-132.124	0.181672	-346	1.6805e-12	-346	1.11758e-08	-346	2.44873e-08	-346	8.4096e-18
-128.12	0.19815	-345.8	4.45517e-13	-345.8	1.12181e-08	-345.8	2.32965e-08	-345.8	5.89664e-17
-124.116	0.215024	-345.6	7.34259e-14	-345.6	1.13121e-08	-345.6	2.20191e-08	-345.6	8.06315e-17
-120.113	0.232321	-345.4	1.22888e-12	-345.4	1.13384e-08	-345.4	2.08748e-08	-345.4	3.94402e-17
-116.109	0.250104	-345.2	2.16408e-12	-345.2	1.13838e-08	-345.2	1.98126e-08	-345.2	6.99134e-19
-112.105	0.268465	-345	1.41007e-12	-345	1.1447e-08	-345	1.8764e-08	-345	2.39448e-17
-108.101	0.287519	-344.8	1.36857e-13	-344.8	1.14455e-08	-344.8	1.78759e-08	-344.8	6.97608e-17
-104.098	0.307394	-344.6	3.96542e-13	-344.6	1.14985e-08	-344.6	1.69969e-08	-344.6	6.52243e-17
-100.094	0.328228	-344.4	1.88022e-12	-344.4	1.15021e-08	-344.4	1.62273e-08	-344.4	1.76333e-17
-96.0901	0.350151	-344.2	2.30842e-12	-344.2	1.15118e-08	-344.2	1.55676e-08	-344.2	2.15367e-18
-92.0863	0.373286	-344	9.90316e-13	-344	1.15588e-08	-344	1.49096e-08	-344	4.08914e-17
-88.0826	0.397735	-343.8	2.79618e-16	-343.8	1.15282e-08	-343.8	1.43784e-08	-343.8	7.0847e-17
-84.0788	0.423574	-343.6	9.83151e-13	-343.6	1.15558e-08	-343.6	1.38647e-08	-343.6	4.45258e-17
-80.0751	0.450847	-343.4	2.50176e-12	-343.4	1.15537e-08	-343.4	1.33986e-08	-343.4	3.97462e-18
-76.0713	0.47956	-343.2	2.19584e-12	-343.2	1.15457e-08	-343.2	1.30129e-08	-343.2	1.22577e-17
-72.0675	0.50968	-343	5.18863e-13	-343	1.15947e-08	-343	1.25708e-08	-343	5.41241e-17
-68.0638	0.541129	-342.8	1.44196e-13	-342.8	1.15546e-08	-342.8	1.21942e-08	-342.8	6.25814e-17
-64.06	0.573783	-342.6	1.78764e-12	-342.6	1.15764e-08	-342.6	1.18022e-08	-342.6	2.42522e-17
-60.0563	0.607473	-342.4	2.96635e-12	-342.4	1.15889e-08	-342.4	1.13848e-08	-342.4	3.63294e-20
-56.0525	0.641979	-342.2	1.82328e-12	-342.2	1.15838e-08	-342.2	1.09986e-08	-342.2	2.65085e-17
-52.0488	0.677038	-342	1.3538e-13	-342	1.1643e-08	-342	1.05167e-08	-342	6.02102e-17
-48.045	0.712336	-341.8	6.44402e-13	-341.8	1.16269e-08	-341.8	1.00437e-08	-341.8	4.73827e-17
-44.0413	0.747517	-341.6	2.70739e-12	-341.6	1.16641e-08	-341.6	9.53742e-09	-341.6	8.80546e-18
-40.0375	0.782185	-341.4	3.15663e-12	-341.4	1.17122e-08	-341.4	8.9674e-09	-341.4	4.89546e-18
-36.0338	0.815907	-341.2	1.25418e-12	-341.2	1.17301e-08	-341.2	8.40407e-09	-341.2	4.01692e-17
-32.03	0.848222	-341	2.81932e-15	-341	1.18168e-08	-341	7.76586e-09	-341	5.78615e-17
-28.0263	0.878648	-340.8	1.52068e-12	-340.8	1.18467e-08	-340.8	7.12038e-09	-340.8	2.98618e-17
-24.0225	0.906695	-340.6	3.59205e-12	-340.6	1.19177e-08	-340.6	6.46669e-09	-340.6	8.79423e-19
-20.0188	0.931876	-340.4	2.99455e-12	-340.4	1.20191e-08	-340.4	5.77154e-09	-340.4	1.55924e-17
-16.015	0.953726	-340.2	6.23665e-13	-340.2	1.20759e-08	-340.2	5.10267e-09	-340.2	4.93529e-17
-12.0113	0.97181	-340	2.80074e-13	-340	1.22057e-08	-340	4.42271e-09	-340	4.80587e-17
-8.00751	0.985747	-339.8	2.71946e-12	-339.8	1.22959e-08	-339.8	3.7663e-09	-339.8	1.42079e-17
-4.00375	0.995221	-339.6	4.26496e-12	-339.6	1.24135e-08	-339.6	3.15052e-09	-339.6	1.05884e-18
0	1	-339.4	2.47096e-12	-339.4	1.25816e-08	-339.4	2.55418e-09	-339.4	2.8186e-17
4.00375	0.999943	-339.2	1.31733e-13	-339.2	1.26871e-08	-339.2	2.01977e-09	-339.2	5.1628e-17
8.00751	0.995015	-339	1.0894e-12	-339	1.28699e-08	-339	1.5368e-09	-339	3.4045e-17
12.0113	0.985286	-338.8	4.10692e-12	-338.8	1.30292e-08	-338.8	1.11617e-09	-338.8	3.69298e-18
16.015	0.97094	-338.6	4.55557e-12	-338.6	1.31997e-08	-338.6	7.66673e-10	-338.6	7.85721e-18
20.0188	0.95226	-338.4	1.67031e-12	-338.4	1.34419e-08	-338.4	4.82098e-10	-338.4	3.8826e-17
24.0225	0.929628	-338.2	2.34699e-14	-338.2	1.35979e-08	-338.2	2.70488e-10	-338.2	4.67502e-17
28.0263	0.903503	-338	2.48336e-12	-338	1.38353e-08	-338	1.27354e-10	-338	1.94431e-17
32.03	0.874407	-337.8	5.47605e-12	-337.8	1.40648e-08	-337.8	4.9961e-11	-337.8	2.38644e-21
36.0338	0.842897	-337.6	4.34007e-12	-337.6	1.42849e-08	-337.6	3.24617e-11	-337.6	1.83487e-17
40.0375	0.809549	-337.4	7.86141e-13	-337.4	1.459e-08	-337.4	6.90404e-11	-337.4	4.44175e-17
44.0413	0.774923	-337.2	5.57525e-13	-337.2	1.47986e-08	-337.2	1.50834e-10	-337.2	3.65945e-17
48.045	0.73955	-337	4.41663e-12	-337	1.50823e-08	-337	2.6968e-10	-337	7.63652e-18
52.0488	0.703907	-336.8	6.56956e-12	-336.8	1.53746e-08	-336.8	4.14589e-10	-336.8	2.95812e-18
56.0525	0.6684	-336.6	3.58653e-12	-336.6	1.56316e-08	-336.6	5.78996e-10	-336.6	2.90876e-17
60.0563	0.63336	-336.4	1.24535e-13	-336.4	1.59772e-08	-336.4	7.49501e-10	-336.4	4.37567e-17
64.06	0.599034	-336.2	1.96606e-12	-336.2	1.62342e-08	-336.2	9.20015e-10	-336.2	2.39765e-17
68.0638	0.56559	-336	6.72812e-12	-336	1.65464e-08	-336	1.08608e-09	-336	1.02951e-18
72.0675	0.533125	-335.8	7.11896e-12	-335.8	1.68856e-08	-335.8	1.23013e-09	-335.8	1.07197e-17
76.0713	0.501678	-335.6	2.40058e-12	-335.6	1.71574e-08	-335.6	1.36126e-09	-335.6	3.67454e-17
80.0751	0.471246	-335.4	9.47192e-14	-335.4	1.75203e-08	-335.4	1.46575e-09	-335.4	3.74701e-17
84.0788	0.441802	-335.2	4.41102e-12	-335.2	1.78043e-08	-335.2	1.54472e-09	-335.2	1.20187e-17
88.0826	0.413309	-335	9.13771e-12	-335	1.81184e-08	-335	1.60859e-09	-335	5.00154e-19
92.0863	0.385738	-334.8	6.89923e-12	-334.8	1.84812e-08	-334.8	1.63488e-09	-334.8	2.04959e-17
96.0901	0.359074	-334.6	1.06999e-12	-334.6	1.87386e-08	-334.6	1.65224e-09	-334.6	3.94447e-17
100.094	0.333325	-334.4	1.18963e-12	-334.4	1.90898e-08	-334.4	1.65383e-09	-334.4	2.74498e-17
104.098	0.308521	-334.2	7.9425e-12	-334.2	1.93752e-08	-334.2	1.64279e-09	-334.2	3.49624e-18
108.101	0.284716	-334	1.12605e-11	-334	1.96612e-08	-334	1.64173e-09	-334	5.25693e-18
112.105	0.261973	-333.8	5.79919e-12	-333.8	2.00222e-08	-333.8	1.63242e-09	-333.8	2.90834e-17
116.109	0.240366	-333.6	1.10943e-13	-333.6	2.02361e-08	-333.6	1.64512e-09	-333.6	3.6763e-17
120.113	0.219964	-333.4	3.96353e-12	-333.4	2.05463e-08	-333.4	1.68152e-09	-333.4	1.62841e-17
124.116	0.20083	-333.2	1.24645e-11	-333.2	2.08094e-08	-333.2	1.73754e-09	-333.2	5.20947e-20
128.12	0.183006	-333	1.26406e-11	-333	2.10403e-08	-333	1.84148e-09	-333	1.32866e-17
132.124	0.166518	-332.8	3.91262e-12	-332.8	2.13713e-08	-332.8	1.9738e-09	-332.8	3.42147e-17
136.128	0.151366	-332.6	3.29879e-13	-332.6	2.15235e-08	-332.6	2.1561e-09	-332.6	2.96577e-17
140.131	0.137531	-332.4	9.02045e-12	-332.4	2.17698e-08	-332.4	2.39495e-09	-332.4	6.81946e-18
144.135	0.124969	-332.2	1.7712e-11	-332.2	2.1994e-08	-332.2	2.66598e-09	-332.2	1.8252e-18
148.139	0.113617	-332	1.28055e-11	-332	2.21519e-08	-332	3.00458e-09	-332	2.18417e-17
152.143	0.103397	-331.8	1.67116e-12	-331.8	2.24142e-08	-331.8	3.38081e-09	-331.8	3.46651e-17
156.146	0.094219	-331.6	2.93913e-12	-331.6	2.25188e-08	-331.6	3.80321e-09	-331.6	2.00077e-17
160.15	0.0859818	-331.4	1.70397e-11	-331.4	2.26911e-08	-331.4	4.28869e-09	-331.4	1.16333e-18
164.154	0.07858	-331.2	2.32386e-11	-331.2	2.28727e-08	-331.2	4.77531e-09	-331.2	7.64123e-18
168.158	0.071906	-331	1.13525e-11	-331	2.29542e-08	-331	5.31925e-09	-331	2.84742e-17
172.161	0.0658538	-330.8	8.42014e-14	-330.8	2.31461e-08	-330.8	5.87956e-09	-330.8	3.05274e-17
176.165	0.0603221	-330.6	9.8266e-12	-330.6	2.32085e-08	-330.6	6.44526e-09	-330.6	1.04866e-17
180.169	0.0552176	-330.4	2.88938e-11	-330.4	2.33115e-08	-330.4	7.05511e-09	-330.4	2.10872e-19
184.173	0.0504583	-330.2	2.84069e-11	-330.2	2.34601e-08	-330.2	7.61191e-09	-330.2	1.53554e-17
188.176	0.045975	-330	8.10493e-12	-330	2.34757e-08	-330	8.19126e-09	-330	3.14398e-17
192.18	0.0417141	-329.8	1.28927e-12	-329.8	2.36089e-08	-329.8	8.75695e-09	-329.8	2.28891e-17
196.184	0.0376378	-329.6	2.42648e-11	-329.6	2.36468e-08	-329.6	9.26896e-09	-329.6	3.38212e-18
200.188	0.0337242	-329.4	4.60006e-11	-329.4	2.36973e-08	-329.4	9.79606e-09	-329.4	3.60314e-18
204.191	0.0299664	-329.2	3.23556e-11	-329.2	2.38333e-08	-329.2	1.02333e-08	-329.2	2.26132e-17
208.195	0.0263702	-329	3.50772e-12	-329	2.38042e-08	-329	1.06505e-08	-329	3.00734e-17
212.199	0.022951	-328.8	1.01136e-11	-328.8	2.39004e-08	-328.8	1.10402e-08	-328.8	1.40649e-17
216.203	0.0197309	-328.6	5.30036e-11	-328.6	2.39388e-08	-328.6	1.1327e-08	-328.6	1.39186e-19
220.206	0.0167348	-328.4	7.13569e-11	-328.4	2.39608e-08	-328.4	1.16133e-08	-328.4	9.87574e-18
224.21	0.0139864	-328.2	3.38687e-11	-328.2	2.41096e-08	-328.2	1.18049e-08	-328.2	2.73958e-17
228.214	0.0115056	-328	2.80596e-14	-328	2.40603e-08	-328	1.19499e-08	-328	2.47443e-17
232.218	0.00930603	-327.8	3.95655e-11	-327.8	2.41432e-08	-327.8	1.20808e-08	-327.8	6.27387e-18
236.221	0.00739285	-327.6	1.13658e-10	-327.6	2.42064e-08	-327.6	1.20897e-08	-327.6	1.1217e-18
240.225	0.00576259	-327.4	1.13074e-10	-327.4	2.42219e-08	-327.4	1.21054e-08	-327.4	1.69843e-17
244.229	0.00440322	-327.2	3.09122e-11	-327.2	2.43736e-08	-327.2	1.20571e-08	-327.2	2.84354e-17
248.233	0.00329521	-327	9.08483e-12	-327	2.43551e-08	-327	1.19631e-08	-327	1.72078e-17
252.236	0.00241326	-326.8	1.3674e-10	-326.8	2.4442e-08	-326.8	1.18898e-08	-326.8	1.29327e-18
256.24	0.00172835	-326.6	2.70025e-10	-326.6	2.45468e-08	-326.6	1.17182e-08	-326.6	5.5658e-18
260.244	0.00120989	-326.4	2.01004e-10	-326.4	2.4569e-08	-326.4	1.15789e-08	-326.4	2.28614e-17
264.248	0.000827757	-326.2	1.91465e-11	-326.2	2.47311e-08	-326.2	1.14304e-08	-326.2	2.54963e-17
268.251	0.000553921	-326	1.05722e-10	-326	2.47563e-08	-326	1.12615e-08	-326	9.43818e-18
272.255	0.000363613	-325.8	5.87359e-10	-325.8	2.48528e-08	-325.8	1.11487e-08	-325.8	6.6771e-20
276.259	0.000235953	-325.6	9.34286e-10	-325.6	2.50034e-08	-325.6	1.10045e-08	-325.6	1.18866e-17
280.263	0.00015408	-325.4	5.36848e-10	-325.4	2.50317e-08	-325.4	1.09147e-08	-325.4	2.58361e-17
284.266	0.000104883	-325.2	1.25232e-12	-325.2	2.52011e-08	-325.2	1.08717e-08	-325.2	1.96594e-17
288.27	7.84832e-05	-325	1.6883e-09	-325	2.52648e-08	-325	1.08363e-08	-325	3.33285e-18
292.274	6.7582e-05	-324.8	8.33551e-09	-324.8	2.53614e-08	-324.8	1.08893e-08	-324.8	2.50142e-18
296.278	6.68296e-05	-324.6	2.05295e-08	-324.6	2.55472e-08	-324.6	1.09604e-08	-324.6	1.81627e-17
300.281	7.22784e-05	-324.4	3.53604e-08	-324.4	2.55664e-08	-324.4	1.10975e-08	-324.4	2.51625e-17
304.285	8.09769e-05	-324.2	4.7871e-08	-324.2	2.57255e-08	-324.2	1.13171e-08	-324.2	1.25237e-17
308.289	9.07034e-05	-324	5.43644e-08	-324	2.58095e-08	-324	1.15432e-08	-324	2.43955e-19
312.293	9.98137e-05	-323.8	5.48185e-08	-323.8	2.58842e-08	-323.8	1.18675e-08	-323.8	7.55384e-18
316.296	0.000107163	-323.6	5.24451e-08	-323.6	2.60827e-08	-323.6	1.22213e-08	-323.6	2.25252e-17
320.3	0.000112062	-323.4	5.10086e-08	-323.4	2.60673e-08	-323.4	1.26181e-08	-323.4	2.12547e-17
324.304	0.000114223	-323.2	5.22882e-08	-323.2	2.61887e-08	-323.2	1.31038e-08	-323.2	5.9084e-18
328.308	0.000113704	-323	5.55151e-08	-323	2.6266e-08	-323	1.35438e-08	-323	6.7585e-19
332.311	0.000110819	-322.8	5.86734e-08	-322.8	2.62893e-08	-322.8	1.4061e-08	-322.8	1.36033e-17
336.315	0.000106039	-322.6	6.0229e-08	-322.6	2.64478e-08	-322.6	1.45842e-08	-322.6	2.38401e-17
340.319	9.99012e-05	-322.4	6.00581e-08	-322.4	2.63908e-08	-322.4	1.5086e-08	-322.4	1.52398e-17
344.323	9.29261e-05	-322.2	5.93185e-08	-322.2	2.64434e-08	-322.2	1.56458e-08	-322.2	1.41178e-18
348.326	8.55613e-05	-322	5.9656e-08	-322	2.64843e-08	-322	1.61012e-08	-322	4.14781e-18
352.33	7.81523e-05	-321.8	6.22265e-08	-321.8	2.64262e-08	-321.8	1.65752e-08	-321.8	1.87768e-17
356.334	7.0938e-05	-321.6	6.69709e-08	-321.6	2.64985e-08	-321.6	1.70215e-08	-321.6	2.19161e-17
360.338	6.40635e-05	-321.4	7.256e-08	-321.4	2.63884e-08	-321.4	1.73596e-08	-321.4	8.69317e-18
364.341	5.76037e-05	-321.2	7.71602e-08	-321.2	2.63442e-08	-321.2	1.77144e-08	-321.2	8.58524e-21
368.345	5.15883e-05	-321	7.95934e-08	-321	2.63225e-08	-321	1.79218e-08	-321	9.44781e-18
372.349	4.60238e-05	-320.8	8.00593e-08	-320.8	2.6159e-08	-320.8	1.80811e-08	-320.8	2.16888e-17
376.353	4.09078e-05	-320.6	7.98674e-08	-320.6	2.61209e-08	-320.6	1.81981e-08	-320.6	1.73649e-17
380.357	3.62367e-05	-320.4	8.04195e-08	-320.4	2.59369e-08	-320.4	1.81336e-08	-320.4	3.2999e-18
384.36	3.20065e-05	-320.2	8.22562e-08	-320.2	2.57763e-08	-320.2	1.80618e-08	-320.2	1.75556e-18
388.364	2.82114e-05	-320	8.48448e-08	-320	2.56723e-08	-320	1.78417e-08	-320	1.48685e-17
392.368	2.48401e-05	-319.8	8.71448e-08	-319.8	2.53886e-08	-319.8	1.75314e-08	-319.8	2.16464e-17
396.372	2.18742e-05	-319.6	8.84426e-08	-319.6	2.52245e-08	-319.6	1.71991e-08	-319.6	1.13924e-17
400.375	1.92875e-05	-319.4	8.88613e-08	-319.4	2.49536e-08	-319.4	1.66597e-08	-319.4	3.57243e-19
404.379	1.70475e-05	-319.2	8.92457e-08	-319.2	2.4666e-08	-319.2	1.61202e-08	-319.2	5.90242e-18
408.383	1.5117e-05	-319	9.05345e-08	-319	2.44671e-08	-319	1.54801e-08	-319	1.89134e-17
412.387	1.34562e-05	-318.8	9.30473e-08	-318.8	2.40581e-08	-318.8	1.47505e-08	-318.8	1.8751e-17
416.39	1.20235e-05	-318.6	9.61853e-08	-318.6	2.37616e-08	-318.6	1.40359e-08	-318.6	5.62738e-18
420.394	1.07764e-05	-318.4	9.8787e-08	-318.4	2.33975e-08	-318.4	1.31718e-08	-318.4	3.91377e-19
424.398	9.67243e-06	-318.2	9.9911e-08	-318.2	2.29816e-08	-318.2	1.23307e-08	-318.2	1.10638e-17
428.402	8.67055e-06	-318	9.9471e-08	-318	2.26707e-08	-318	1.14667e-08	-318	2.0519e-17
432.405	7.73383e-06	-317.8	9.825e-08	-317.8	2.21498e-08	-317.8	1.05545e-08	-317.8	1.3758e-17
436.409	6.83263e-06	-317.6	9.73045e-08	-317.6	2.17224e-08	-317.6	9.69998e-09	-317.6	1.53188e-18
440.413	5.94776e-06	-317.4	9.72337e-08	-317.4	2.12638e-08	-317.4	8.80169e-09	-317.4	3.13379e-18
444.417	5.07265e-06	-317.2	9.78491e-08	-317.2	2.07253e-08	-317.2	7.95616e-09	-317.2	1.57452e-17
448.42	4.21351e-06	-317	9.8433e-08	-317	2.02814e-08	-317	7.16317e-09	-317	1.93232e-17
452.424	3.38729e-06	-316.8	9.83369e-08	-316.8	1.96781e-08	-316.8	6.3791e-09	-316.8	8.12004e-18
456.428	2.61759e-06	-316.6	9.74671e-08	-316.6	1.91287e-08	-316.6	5.69025e-09	-316.6	2.5321e-21
460.432	1.92938e-06	-316.4	9.63284e-08	-316.4	1.85798e-08	-316.4	5.03961e-09	-316.4	7.5954e-18
464.435	1.34375e-06	-316.2	9.56187e-08	-316.2	1.79331e-08	-316.2	4.46637e-09	-316.2	1.86647e-17
468.439	8.73633e-07	-316	9.56757e-08	-316	1.73697e-08	-316	3.98731e-09	-316	1.55978e-17
472.443	5.21557e-07	-315.8	9.61844e-08	-315.8	1.66958e-08	-315.8	3.55204e-09	-315.8	3.31079e-18
476.447	2.79532e-07	-315.6	9.63727e-08	-315.6	1.60444e-08	-315.6	3.22005e-09	-315.6	1.22895e-18
480.45	1.31034e-07	-315.4	9.55575e-08	-315.4	1.54191e-08	-315.4	2.95533e-09	-315.4	1.2424e-17
484.454	5.43675e-08	-315.2	9.36323e-08	-315.2	1.46913e-08	-315.2	2.76138e-09	-315.2	1.90637e-17
488.458	2.65539e-08	-315	9.11285e-08	-315	1.40364e-08	-315	2.65597e-09	-315	1.05261e-17
492.462	2.68224e-08	-314.8	8.88199e-08	-314.8	1.33162e-08	-314.8	2.5839e-09	-314.8	4.78444e-19
496.465	3.90317e-08	-314.6	8.71878e-08	-314.6	1.25991e-08	-314.6	2.58477e-09	-314.6	4.6538e-18
500.469	5.26807e-08	-314.4	8.61443e-08	-314.4	1.19269e-08	-314.4	2.63038e-09	-314.4	1.62572e-17
504.473	6.25762e-08	-314.2	8.51854e-08	-314.2	1.11632e-08	-314.2	2.70289e-09	-314.2	1.67815e-17
508.477	6.7552e-08	-314	8.38211e-08	-314	1.04644e-08	-314	2.82022e-09	-314	5.45692e-18
512.48	6.87911e-08	-313.8	8.19507e-08	-313.8	9.74096e-09	-313.8	2.93086e-09	-313.8	2.08127e-19
516.484	6.82821e-08	-313.6	7.99189e-08	-313.6	9.01531e-09	-313.6	3.05836e-09	-313.6	9.18106e-18
520.488	6.77569e-08	-313.4	7.82306e-08	-313.4	8.34725e-09	-313.4	3.18672e-09	-313.4	1.80325e-17
524.492	6.82165e-08	-313.2	7.71457e-08	-313.2	7.6138e-09	-313.2	3.2845e-09	-313.2	1.26296e-17
528.495	6.99379e-08	-313	7.64602e-08	-313	6.94139e-09	-313	3.38035e-09	-313	1.66251e-18
532.499	7.27398e-08	-312.8	7.56421e-08	-312.8	6.27848e-09	-312.8	3.43004e-09	-312.8	2.37781e-18
536.503	7.62818e-08	-312.6	7.42229e-08	-312.6	5.62188e-09	-312.6	3.45071e-09	-312.6	1.34972e-17
540.507	8.02536e-08	-312.4	7.21428e-08	-312.4	5.02197e-09	-312.4	3.44455e-09	-312.4	1.72424e-17
544.51	8.44198e-08	-312.2	6.97886e-08	-312.2	4.40973e-09	-312.2	3.37402e-09	-312.2	7.73385e-18
548.514	8.85643e-08	-312	6.7704e-08	-312	3.85055e-09	-312	3.28057e-09	-312	3.09481e-20
552.518	9.24139e-08	-311.8	6.62093e-08	-311.8	3.32744e-09	-311.8	3.13586e-09	-311.8	6.2247e-18
556.522	9.56026e-08	-311.6	6.52139e-08	-311.6	2.82867e-09	-311.6	2.95136e-09	-311.6	1.63581e-17
560.525	9.76988e-08	-311.4	6.43445e-08	-311.4	2.38979e-09	-311.4	2.74577e-09	-311.4	1.426e-17
564.529	9.82815e-08	-311.2	6.32633e-08	-311.2	1.97856e-09	-311.2	2.48688e-09	-311.2	3.36517e-18
568.533	9.70319e-08	-311	6.19313e-08	-311	1.62307e-09	-311	2.21806e-09	-311	8.49896e-19
572.537	9.38066e-08	-310.8	6.06262e-08	-310.8	1.32233e-09	-310.8	1.92913e-09	-310.8	1.05966e-17
576.54	8.86734e-08	-310.6	5.97135e-08	-310.6	1.06576e-09	-310.6	1.62749e-09	-310.6	1.69756e-17
580.544	8.19039e-08	-310.4	5.93495e-08	-310.4	8.74936e-10	-310.4	1.33361e-09	-310.4	9.92071e-18
584.548	7.39302e-08	-310.2	5.93432e-08	-310.2	7.36531e-10	-310.2	1.03868e-09	-310.2	6.03923e-19
588.552	6.52773e-08	-310	5.92842e-08	-310	6.60849e-10	-310	7.66991e-10	-310	3.72794e-18
592.555	5.64853e-08	-309.8	5.88428e-08	-309.8	6.52499e-10	-309.8	5.22931e-10	-309.8	1.41947e-17
596.559	4.80354e-08	-309.6	5.801e-08	-309.6	7.00122e-10	-309.6	3.14144e-10	-309.6	1.52997e-17
600.563	4.02928e-08	-309.4	5.70943e-08	-309.4	8.20656e-10	-309.4	1.53736e-10	-309.4	5.37285e-18
604.567	3.34753e-08	-309.2	5.64839e-08	-309.2	1.00444e-09	-309.2	4.74266e-11	-309.2	9.50293e-20
608.57	2.76522e-08	-309	5.63663e-08	-309	1.2546e-09	-309	5.37391e-12	-309	7.76284e-18
612.574	2.27715e-08	-308.8	5.66173e-08	-308.8	1.58352e-09	-308.8	3.50278e-11	-308.8	1.60327e-17
616.578	1.87052e-08	-308.6	5.69299e-08	-308.6	1.96259e-09	-308.6	1.42554e-10	-308.6	1.1825e-17
620.582	1.52995e-08	-308.4	5.70695e-08	-308.4	2.42299e-09	-308.4	3.35514e-10	-308.4	1.79065e-18
624.585	1.24159e-08	-308.2	5.70577e-08	-308.2	2.94879e-09	-308.2	6.17033e-10	-308.2	1.81952e-18
628.589	9.95473e-09	-308	5.71489e-08	-308	3.53405e-09	-308	9.91006e-10	-308	1.17222e-17
632.593	7.85806e-09	-307.8	5.76255e-08	-307.8	4.2109e-09	-307.8	1.46641e-09	-307.8	1.56866e-17
636.597	6.09818e-09	-307.6	5.85641e-08	-307.6	4.91701e-09	-307.6	2.02683e-09	-307.6	7.47725e-18
640.6	4.65944e-09	-307.4	5.97535e-08	-307.4	5.71023e-09	-307.4	2.69202e-09	-307.4	8.321e-20
644.604	3.52284e-09	-307.2	6.08297e-08	-307.2	6.57071e-09	-307.2	3.44745e-09	-307.2	5.1852e-18
648.608	2.65831e-09	-307	6.15292e-08	-307	7.46729e-09	-307	4.28426e-09	-307	1.45133e-17
652.612	2.02514e-09	-306.8	6.18713e-08	-306.8	8.47087e-09	-306.8	5.22865e-09	-306.8	1.32929e-17
656.615	1.57734e-09	-306.6	6.21293e-08	-306.6	9.4784e-09	-306.6	6.20778e-09	-306.6	3.42397e-18
660.619	1.26999e-09	-306.4	6.2619e-08	-306.4	1.05703e-08	-306.4	7.27523e-09	-306.4	5.78285e-19
664.623	1.06362e-09	-306.2	6.34689e-08	-306.2	1.17407e-08	-306.2	8.39945e-09	-306.2	9.1318e-18
668.627	9.26013e-10	-306	6.45452e-08	-306	1.29028e-08	-306	9.53206e-09	-306	1.54138e-17
672.63	8.32104e-10	-305.8	6.5576e-08	-305.8	1.41924e-08	-305.8	1.07416e-08	-305.8	9.48037e-18
676.634	7.63221e-10	-305.6	6.63714e-08	-305.6	1.54646e-08	-305.6	1.18968e-08	-305.6	7.35308e-19
680.638	7.06314e-10	-305.4	6.69706e-08	-305.4	1.68053e-08	-305.4	1.30712e-08	-305.4	3.01966e-18
684.642	6.53259e-10	-305.2	6.76081e-08	-305.2	1.82529e-08	-305.2	1.42493e-08	-305.2	1.25544e-17
688.645	5.99982e-10	-305	6.85286e-08	-305	1.96228e-08	-305	1.53054e-08	-305	1.42166e-17
692.649	5.45337e-10	-304.8	6.97858e-08	-304.8	2.11456e-08	-304.8	1.6383e-08	-304.8	5.31923e-18
696.653	4.89876e-10	-304.6	7.11781e-08	-304.6	2.26411e-08	-304.6	1.73139e-08	-304.6	3.11171e-20
700.657	4.34814e-10	-304.4	7.23715e-08	-304.4	2.41701e-08	-304.4	1.81615e-08	-304.4	6.61188e-18
704.66	3.81378e-10	-304.2	7.3126e-08	-304.2	2.5856e-08	-304.2	1.89739e-08	-304.2	1.45261e-17
708.664	3.30542e-10	-304	7.3457e-08	-304	2.7365e-08	-304	1.95232e-08	-304	1.12087e-17
712.668	2.83015e-10	-303.8	7.36153e-08	-303.8	2.90544e-08	-303.8	2.00474e-08	-303.8	1.93162e-18
716.672	2.39308e-10	-303.6	7.3904e-08	-303.6	3.07224e-08	-303.6	2.0383e-08	-303.6	1.39299e-18
720.675	1.99792e-10	-303.4	7.44709e-08	-303.4	3.23625e-08	-303.4	2.05494e-08	-303.4	1.03181e-17
724.679	1.64713e-10	-303.2	7.52261e-08	-303.2	3.42099e-08	-303.2	2.06844e-08	-303.2	1.45381e-17
728.683	1.34196e-10	-303	7.59348e-08	-303	3.579e-08	-303	2.04855e-08	-303	7.28783e-18
732.687	1.08233e-10	-302.8	7.64066e-08	-302.8	3.75538e-08	-302.8	2.02531e-08	-302.8	1.54357e-19
736.69	8.66744e-11	-302.6	7.6639e-08	-302.6	3.93184e-08	-302.6	1.98695e-08	-302.6	4.33498e-18
740.694	6.92279e-11	-302.4	7.68159e-08	-302.4	4.09617e-08	-302.4	1.92942e-08	-302.4	1.31128e-17
744.698	5.54642e-11	-302.2	7.71632e-08	-302.2	4.28325e-08	-302.2	1.87092e-08	-302.2	1.25234e-17
748.702	4.48493e-11	-302	7.77696e-08	-302	4.44063e-08	-302	1.78802e-08	-302	3.52253e-18
752.706	3.67995e-11	-301.8	7.8504e-08	-301.8	4.61108e-08	-301.8	1.70231e-08	-301.8	3.79322e-19
756.709	3.07439e-11	-301.6	7.90934e-08	-301.6	4.78535e-08	-301.6	1.61085e-08	-301.6	7.97871e-18
760.713	2.61782e-11	-301.4	7.93093e-08	-301.4	4.93474e-08	-301.4	1.50477e-08	-301.4	1.42416e-17
764.717	2.26958e-11	-301.2	7.91285e-08	-301.2	5.10773e-08	-301.2	1.40295e-08	-301.2	9.15021e-18
768.721	1.99963e-11	-301	7.87542e-08	-301	5.24985e-08	-301	1.29027e-08	-301	8.78362e-19
772.724	1.78765e-11	-300.8	7.84842e-08	-300.8	5.39618e-08	-300.8	1.17851e-08	-300.8	2.44672e-18
776.728	1.62092e-11	-300.6	7.85226e-08	-300.6	5.55135e-08	-300.6	1.07064e-08	-300.6	1.12988e-17
780.732	1.4918e-11	-300.4	7.88657e-08	-300.4	5.66624e-08	-300.4	9.56349e-09	-300.4	1.3327e-17
784.736	1.39509e-11	-300.2	7.93316e-08	-300.2	5.80423e-08	-300.2	8.51075e-09	-300.2	5.34045e-18
788.739	1.32606e-11	-300	7.97049e-08	-300	5.91232e-08	-300	7.46759e-09	-300	3.06691e-21
792.743	1.27933e-11	-299.8	7.98905e-08	-299.8	6.01295e-08	-299.8	6.47658e-09	-299.8	5.70955e-18
796.747	1.24858e-11	-299.6	7.99725e-08	-299.6	6.12844e-08	-299.6	5.58397e-09	-299.6	1.33653e-17
800.751	1.22665e-11	-299.4	8.01416e-08	-299.4	6.18737e-08	-299.4	4.70615e-09	-299.4	1.07476e-17
804.754	1.20573e-11	-299.2	8.0545e-08	-299.2	6.26779e-08	-299.2	3.94181e-09	-299.2	2.09484e-18
808.758	1.17748e-11	-299	8.11681e-08	-299	6.32186e-08	-299	3.25428e-09	-299	1.0571e-18
812.762	1.1335e-11	-298.8	8.18369e-08	-298.8	6.35563e-08	-298.8	2.64713e-09	-298.8	9.23361e-18
816.766	1.06645e-11	-298.6	8.23402e-08	-298.6	6.40982e-08	-298.6	2.14876e-09	-298.6	1.35682e-17
820.769	9.71874e-12	-298.4	8.25859e-08	-298.4	6.39526e-08	-298.4	1.71848e-09	-298.4	7.21235e-18
824.773	8.50028e-12	-298.2	8.26801e-08	-298.2	6.399e-08	-298.2	1.38878e-09	-298.2	2.41594e-19
828.777	7.06843e-12	-298	8.28716e-08	-298	6.38262e-08	-298	1.14475e-09	-298	3.67083e-18
832.781	5.53391e-12	-297.8	8.34003e-08	-297.8	6.33446e-08	-297.8	9.72363e-10	-297.8	1.20064e-17
836.784	4.037e-12	-297.6	8.43513e-08	-297.6	6.30424e-08	-297.6	8.80432e-10	-297.6	1.19517e-17
840.788	2.71523e-12	-297.4	8.56077e-08	-297.4	6.21417e-08	-297.4	8.41323e-10	-297.4	3.66605e-18
844.792	1.67126e-12	-297.2	8.69321e-08	-297.2	6.13153e-08	-297.2	8.55906e-10	-297.2	2.34591e-19
848.796	9.51475e-13	-297	8.81193e-08	-297	6.03725e-08	-297	9.12276e-10	-297	7.07929e-18
852.799	5.41929e-13	-296.8	8.91221e-08	-296.8	5.90374e-08	-296.8	9.84789e-10	-296.8	1.3242e-17
856.803	3.81482e-13	-296.6	9.00637e-08	-296.6	5.78642e-08	-296.6	1.07713e-09	-296.6	8.97203e-18
860.807	3.8579e-13	-296.4	9.11334e-08	-296.4	5.62267e-08	-296.4	1.16276e-09	-296.4	1.02921e-18
864.811	4.72576e-13	-296.2	9.24396e-08	-296.2	5.45809e-08	-296.2	1.23563e-09	-296.2	1.9989e-18
868.814	5.79686e-13	-296	9.39272e-08	-296	5.29152e-08	-296	1.29225e-09	-296	1.02832e-17
872.818	6.71808e-13	-295.8	9.54195e-08	-295.8	5.08449e-08	-295.8	1.30504e-09	-295.8	1.2672e-17
876.822	7.36982e-13	-295.6	9.67527e-08	-295.6	4.89308e-08	-295.6	1.28957e-09	-295.6	5.42888e-18
880.826	7.77548e-13	-295.4	9.79052e-08	-295.4	4.67151e-08	-295.4	1.23206e-09	-295.4	3.31212e-21
884.829	8.00776e-13	-295.2	9.90274e-08	-295.2	4.44526e-08	-295.2	1.1343e-09	-295.2	4.99843e-18
888.833	8.12632e-13	-295	1.00348e-07	-295	4.22635e-08	-295	1.00856e-09	-295	1.23881e-17
892.837	8.1552e-13	-294.8	1.02016e-07	-294.8	3.97274e-08	-294.8	8.47568e-10	-294.8	1.04713e-17
896.841	8.089e-13	-294.6	1.03992e-07	-294.6	3.73545e-08	-294.6	6.74519e-10	-294.6	2.26381e-18
900.844	7.90995e-13	-294.4	1.0605e-07	-294.4	3.48467e-08	-294.4	4.96759e-10	-294.4	7.97656e-19
904.848	7.60232e-13	-294.2	1.07918e-07	-294.2	3.23044e-08	-294.2	3.27786e-10	-294.2	8.33708e-18
908.852	7.15921e-13	-294	1.09435e-07	-294	2.99098e-08	-294	1.84999e-10	-294	1.28602e-17
912.856	6.58389e-13	-293.8	1.10649e-07	-293.8	2.72871e-08	-293.8	8.16831e-11	-293.8	7.22358e-18
916.859	5.89012e-13	-293.6	1.11761e-07	-293.6	2.48425e-08	-293.6	3.32e-11	-293.6	3.43277e-19
920.863	5.10372e-13	-293.4	1.12976e-07	-293.4	2.24091e-08	-293.4	5.19681e-11	-293.4	3.14238e-18
924.867	4.26395e-13	-293.2	1.14359e-07	-293.2	1.99967e-08	-293.2	1.49289e-10	-293.2	1.10858e-17
928.871	3.42148e-13	-293	1.15794e-07	-293	1.77573e-08	-293	3.32605e-10	-293	1.15897e-17
932.874	2.631e-13	-292.8	1.17083e-07	-292.8	1.54838e-08	-292.8	6.0627e-10	-292.8	3.81569e-18
936.878	1.93997e-13	-292.6	1.18099e-07	-292.6	1.33844e-08	-292.6	9.71296e-10	-292.6	1.32439e-19
940.882	1.37841e-13	-292.4	1.18885e-07	-292.4	1.14032e-08	-292.4	1.42986e-09	-292.4	6.32152e-18
944.886	9.54055e-14	-292.2	1.19622e-07	-292.2	9.521e-09	-292.2	1.96378e-09	-292.2	1.25117e-17
948.889	6.54688e-14	-292	1.20498e-07	-292	7.82872e-09	-292	2.58013e-09	-292	8.89386e-18
952.893	4.55725e-14	-291.8	1.21553e-07	-291.8	6.24969e-09	-291.8	3.25586e-09	-291.8	1.19359e-18
956.897	3.29005e-14	-291.6	1.22628e-07	-291.6	4.85668e-09	-291.6	3.97689e-09	-291.6	1.63923e-18
960.901	2.49413e-14	-291.4	1.23457e-07	-291.4	3.64244e-09	-291.4	4.75235e-09	-291.4	9.44636e-18
964.904	1.97975e-14	-291.2	1.23831e-07	-291.2	2.59872e-09	-291.2	5.51192e-09	-291.2	1.22416e-17
968.908	1.62029e-14	-291	1.23741e-07	-291	1.75485e-09	-291	6.29462e-09	-291	5.5378e-18
972.912	1.33915e-14	-290.8	1.23374e-07	-290.8	1.10033e-09	-290.8	7.06141e-09	-290.8	2.68354e-20
976.916	1.0943e-14	-290.6	1.22985e-07	-290.6	6.46622e-10	-290.6	7.77996e-09	-290.6	4.39049e-18
980.919	8.66548e-15	-290.4	1.22727e-07	-290.4	3.92713e-10	-290.4	8.48957e-09	-290.4	1.16644e-17
984.923	6.52139e-15	-290.2	1.22559e-07	-290.2	3.43449e-10	-290.2	9.09481e-09	-290.2	1.03004e-17
988.927	4.57373e-15	-290	1.22297e-07	-290	4.94029e-10	-290	9.65397e-09	-290	2.4583e-18
992.931	2.934e-15	-289.8	1.21768e-07	-289.8	8.46158e-10	-289.8	1.01454e-08	-289.8	5.91922e-19
996.934	1.70668e-15	-289.6	1.20931e-07	-289.6	1.39447e-09	-289.6	1.05103e-08	-289.6	7.60382e-18
1000.94	9.42483e-16	-289.4	1.1991e-07	-289.4	2.14126e-09	-289.4	1.08275e-08	-289.4	1.23814e-17
1004.94	6.16035e-16	-289.2	1.18892e-07	-289.2	3.06468e-09	-289.2	1.10043e-08	-289.2	7.27689e-18
1008.95	6.34186e-16	-289	1.17983e-07	-289	4.17874e-09	-289	1.10928e-08	-289	4.6237e-19
1012.95	8.66336e-16	-288.8	1.17111e-07	-288.8	5.46361e-09	-288.8	1.11071e-08	-288.8	2.68733e-18
1016.95	1.17999e-15	-288.6	1.16074e-07	-288.6	6.90238e-09	-288.6	1.0962e-08	-288.6	1.03937e-17
1020.96	1.46756e-15	-288.4	1.14676e-07	-288.4	8.53318e-09	-288.4	1.07653e-08	-288.4	1.13302e-17
1024.96	1.65926e-15	-288.2	1.1287e-07	-288.2	1.02491e-08	-288.2	1.04476e-08	-288.2	4.01438e-18
1028.96	1.72455e-15	-288	1.10803e-07	-288	1.21354e-08	-288	1.00393e-08	-288	6.25563e-20
1032.97	1.66629e-15	-287.8	1.08717e-07	-287.8	1.41468e-08	-287.8	9.58834e-09	-287.8	5.70461e-18
1036.97	1.51094e-15	-287.6	1.06802e-07	-287.6	1.62223e-08	-287.6	9.0051e-09	-287.6	1.19993e-17
1040.98	1.29677e-15	-287.4	1.05076e-07	-287.4	1.84791e-08	-287.4	8.40256e-09	-287.4	8.88459e-18
1044.98	1.06247e-15	-287.2	1.03402e-07	-287.2	2.07094e-08	-287.2	7.74692e-09	-287.2	1.38109e-18
1048.98	8.38796e-16	-287	1.01596e-07	-287	2.30636e-08	-287	7.05154e-09	-287	1.33464e-18
1052.99	6.44801e-16	-286.8	9.95682e-08	-286.8	2.55099e-08	-286.8	6.37087e-09	-286.8	8.80662e-18
1056.99	4.88381e-16	-286.6	9.73776e-08	-286.6	2.78835e-08	-286.6	5.66513e-09	-286.6	1.19038e-17
1060.99	3.69409e-16	-286.4	9.51808e-08	-286.4	3.043e-08	-286.4	5.00379e-09	-286.4	5.7214e-18
1065	2.83405e-16	-286.2	9.3106e-08	-286.2	3.28512e-08	-286.2	4.39049e-09	-286.2	7.16155e-20
1069	2.24566e-16	-286	9.11528e-08	-286	3.53207e-08	-286	3.83663e-09	-286	3.89644e-18
1073.01	1.87827e-16	-285.8	8.91915e-08	-285.8	3.78825e-08	-285.8	3.38176e-09	-285.8	1.1128e-17
1077.01	1.70052e-16	-285.6	8.70616e-08	-285.6	4.01989e-08	-285.6	3.0274e-09	-285.6	1.0228e-17
1081.01	1.70351e-16	-285.4	8.46967e-08	-285.4	4.26867e-08	-285.4	2.80409e-09	-285.4	2.69079e-18
1085.02	1.89273e-16	-285.2	8.21831e-08	-285.2	4.49894e-08	-285.2	2.72743e-09	-285.2	4.26038e-19
1089.02	2.26827e-16	-285	7.97097e-08	-285	4.72392e-08	-285	2.80803e-09	-285	7.03273e-18
1093.02	2.79978e-16	-284.8	7.74472e-08	-284.8	4.96247e-08	-284.8	3.06693e-09	-284.8	1.198e-17
1097.03	3.40962e-16	-284.6	7.54425e-08	-284.6	5.15737e-08	-284.6	3.50925e-09	-284.6	7.43205e-18
1101.03	3.97753e-16	-284.4	7.36002e-08	-284.4	5.37027e-08	-284.4	4.1454e-09	-284.4	5.98977e-19
1105.04	4.36996e-16	-284.2	7.17592e-08	-284.2	5.5639e-08	-284.2	4.99279e-09	-284.2	2.31759e-18
1109.04	4.48286e-16	-284	6.98074e-08	-284	5.74061e-08	-284	6.02377e-09	-284	9.85499e-18
1113.04	4.27755e-16	-283.8	6.77528e-08	-283.8	5.93747e-08	-283.8	7.27501e-09	-283.8	1.11987e-17
1117.05	3.79253e-16	-283.6	6.57044e-08	-283.6	6.0757e-08	-283.6	8.72137e-09	-283.6	4.27239e-18
1121.05	3.12653e-16	-283.4	6.37818e-08	-283.4	6.23186e-08	-283.4	1.03484e-08	-283.4	2.00112e-20
1125.05	2.4025e-16	-283.2	6.20219e-08	-283.2	6.37329e-08	-283.2	1.22058e-08	-283.2	5.21424e-18
1129.06	1.7298e-16	-283	6.03531e-08	-283	6.48586e-08	-283	1.4159e-08	-283	1.15576e-17
1133.06	1.17935e-16	-282.8	5.86534e-08	-282.8	6.62053e-08	-282.8	1.63106e-08	-282.8	9.00294e-18
1137.07	7.77662e-17	-282.6	5.68477e-08	-282.6	6.69912e-08	-282.6	1.86015e-08	-282.6	1.5863e-18
1141.07	5.15873e-17	-282.4	5.49703e-08	-282.4	6.7886e-08	-282.4	2.09433e-08	-282.4	1.08696e-18
1145.07	3.6507e-17	-282.2	5.31475e-08	-282.2	6.87211e-08	-282.2	2.34665e-08	-282.2	8.28647e-18
1149.08	2.90083e-17	-282	5.15138e-08	-282	6.91576e-08	-282	2.59196e-08	-282	1.17203e-17
1153.08	2.58215e-17	-281.8	5.0123e-08	-281.8	6.98391e-08	-281.8	2.8446e-08	-281.8	5.98077e-18
1157.08	2.4344e-17	-281.6	4.89155e-08	-281.6	7.00404e-08	-281.6	3.10122e-08	-281.6	1.36362e-19
1161.09	2.28032e-17	-281.4	4.77618e-08	-281.4	7.02735e-08	-281.4	3.33779e-08	-281.4	3.49539e-18
1165.09	2.02938e-17	-281.2	4.65509e-08	-281.2	7.056e-08	-281.2	3.58153e-08	-281.2	1.06751e-17
1169.1	1.66966e-17	-281	4.52591e-08	-281	7.03568e-08	-281	3.79934e-08	-281	1.03049e-17
1173.1	1.24582e-17	-280.8	4.39556e-08	-280.8	7.04228e-08	-280.8	4.00336e-08	-280.8	2.94198e-18
1177.1	8.2692e-18	-280.6	4.27408e-08	-280.6	7.01246e-08	-280.6	4.20192e-08	-280.6	2.95793e-19
1181.11	4.7488e-18	-280.4	4.16687e-08	-280.4	6.97822e-08	-280.4	4.35038e-08	-280.4	6.55039e-18
1185.11	2.24532e-18	-280.2	4.07075e-08	-280.2	6.96135e-08	-280.2	4.49406e-08	-280.2	1.17533e-17
1189.11	7.97225e-19	-280	3.97689e-08	-280	6.88871e-08	-280	4.59983e-08	-280	7.6749e-18
1193.12	2.16186e-19	-279.8	3.87793e-08	-279.8	6.84493e-08	-279.8	4.67104e-08	-279.8	7.55389e-19
1197.12	2.13146e-19	-279.6	3.77395e-08	-279.6	6.77785e-08	-279.6	4.73356e-08	-279.6	2.01188e-18
1201.13	5.01361e-19	-279.4	3.67285e-08	-279.4	6.69944e-08	-279.4	4.72641e-08	-279.4	9.40695e-18
1205.13	8.53003e-19	-279.2	3.58496e-08	-279.2	6.6496e-08	-279.2	4.70855e-08	-279.2	1.12324e-17
1209.13	1.1193e-18	-279	3.51587e-08	-279	6.53963e-08	-279	4.65525e-08	-279	4.54838e-18
1213.14	1.2313e-18	-278.8	3.46242e-08	-278.8	6.45972e-08	-278.8	4.5581e-08	-278.8	1.30249e-21
1217.14	1.18886e-18	-278.6	3.41472e-08	-278.6	6.36939e-08	-278.6	4.45256e-08	-278.6	4.78698e-18
1221.14	1.03868e-18	-278.4	3.36257e-08	-278.4	6.26191e-08	-278.4	4.29082e-08	-278.4	1.12972e-17
1225.15	8.45543e-19	-278.2	3.30196e-08	-278.2	6.18414e-08	-278.2	4.11636e-08	-278.2	9.21463e-18
1229.15	6.66847e-19	-278	3.23703e-08	-278	6.06038e-08	-278	3.92264e-08	-278	1.81981e-18
1233.16	5.38219e-19	-277.8	3.17627e-08	-277.8	5.95881e-08	-277.8	3.69211e-08	-277.8	8.80234e-19
1237.16	4.70825e-19	-277.6	3.12604e-08	-277.6	5.85826e-08	-277.6	3.46299e-08	-277.6	7.85749e-18
1241.16	4.55654e-19	-277.4	3.08606e-08	-277.4	5.73589e-08	-277.4	3.20473e-08	-277.4	1.17105e-17
1245.17	4.71077e-19	-277.2	3.05017e-08	-277.2	5.64289e-08	-277.2	2.94223e-08	-277.2	6.27067e-18
1249.17	4.92274e-19	-277	3.01149e-08	-277	5.51799e-08	-277	2.68195e-08	-277	2.22831e-19
1253.17	5.00554e-19	-276.8	2.96795e-08	-276.8	5.40747e-08	-276.8	2.40393e-08	-276.8	3.13823e-18
1257.18	4.88963e-19	-276.6	2.92422e-08	-276.6	5.30737e-08	-276.6	2.14063e-08	-276.6	1.03906e-17
1261.18	4.61784e-19	-276.4	2.88847e-08	-276.4	5.18194e-08	-276.4	1.87642e-08	-276.4	1.04739e-17
1265.19	4.29375e-19	-276.2	2.86654e-08	-276.2	5.08491e-08	-276.2	1.62145e-08	-276.2	3.2393e-18
1269.19	4.0229e-19	-276	2.85748e-08	-276	4.96804e-08	-276	1.38601e-08	-276	1.92646e-19
1273.19	3.87696e-19	-275.8	2.85378e-08	-275.8	4.85871e-08	-275.8	1.15453e-08	-275.8	6.15328e-18
1277.2	3.88411e-19	-275.6	2.84607e-08	-275.6	4.76711e-08	-275.6	9.47989e-09	-275.6	1.17008e-17
1281.2	4.03166e-19	-275.4	2.82918e-08	-275.4	4.64763e-08	-275.4	7.60067e-09	-275.4	7.96691e-18
1285.2	4.2695e-19	-275.2	2.80527e-08	-275.2	4.55508e-08	-275.2	5.9282e-09	-275.2	9.40627e-19
1289.21	4.51458e-19	-275	2.78179e-08	-275	4.45252e-08	-275	4.52533e-09	-275	1.73747e-18
1293.21	4.66429e-19	-274.8	2.76597e-08	-274.8	4.35171e-08	-274.8	3.32798e-09	-274.8	9.10781e-18
1297.22	4.6232e-19	-274.6	2.7598e-08	-274.6	4.27404e-08	-274.6	2.40525e-09	-274.6	1.13499e-17
1301.22	4.33572e-19	-274.4	2.75914e-08	-274.4	4.16659e-08	-274.4	1.73865e-09	-274.4	4.89724e-18
1305.22	3.80839e-19	-274.2	2.75736e-08	-274.2	4.08441e-08	-274.2	1.31483e-09	-274.2	4.84658e-21
1309.23	3.10903e-19	-274	2.75071e-08	-274	4.00001e-08	-274	1.15379e-09	-274	4.43355e-18
1313.23	2.34317e-19	-273.8	2.74138e-08	-273.8	3.9125e-08	-273.8	1.21793e-09	-273.8	1.11997e-17
1317.23	1.62027e-19	-273.6	2.736e-08	-273.6	3.84873e-08	-273.6	1.51305e-09	-273.6	9.49845e-18
1321.24	1.02403e-19	-273.4	2.74072e-08	-273.4	3.76045e-08	-273.4	2.02585e-09	-273.4	2.09737e-18
1325.24	5.95752e-20	-273.2	2.75635e-08	-273.2	3.69236e-08	-273.2	2.70916e-09	-273.2	6.9959e-19
1329.25	3.32861e-20	-273	2.77713e-08	-273	3.62814e-08	-273	3.58056e-09	-273	7.5536e-18
1333.25	2.00237e-20	-272.8	2.79423e-08	-272.8	3.55664e-08	-272.8	4.58016e-09	-272.8	1.1771e-17
1337.25	1.48669e-20	-272.6	2.80164e-08	-272.6	3.50738e-08	-272.6	5.69609e-09	-272.6	6.65938e-18
1341.26	1.3294e-20	-272.4	2.80017e-08	-272.4	3.44118e-08	-272.4	6.93383e-09	-272.4	3.33555e-19
1345.26	1.23004e-20	-272.2	2.79672e-08	-272.2	3.38902e-08	-272.2	8.17413e-09	-272.2	2.83997e-18
1349.26	1.05942e-20	-272	2.79933e-08	-272	3.34557e-08	-272	9.49145e-09	-272	1.02403e-17
1353.27	8.12734e-21	-271.8	2.81163e-08	-271.8	3.29103e-08	-271.8	1.07981e-08	-271.8	1.07402e-17
1357.27	5.43262e-21	-271.6	2.83077e-08	-271.6	3.25743e-08	-271.6	1.20618e-08	-271.6	3.60234e-18
1361.28	3.10582e-21	-271.4	2.85018e-08	-271.4	3.21285e-08	-271.4	1.33461e-08	-271.4	1.12554e-19
1365.28	1.52756e-21	-271.2	2.86499e-08	-271.2	3.17702e-08	-271.2	1.44503e-08	-271.2	5.85521e-18
1369.28	7.7697e-22	-271	2.87605e-08	-271	3.15397e-08	-271	1.5522e-08	-271	1.17015e-17
1373.29	6.76484e-22	-270.8	2.88949e-08	-270.8	3.11608e-08	-270.8	1.64818e-08	-270.8	8.38366e-18
1377.29	9.18316e-22	-270.6	2.91211e-08	-270.6	3.09809e-08	-270.6	1.72533e-08	-270.6	1.15635e-18
1381.29	1.20983e-21	-270.4	2.94605e-08	-270.4	3.07392e-08	-270.4	1.7973e-08	-270.4	1.50622e-18
1385.3	1.37105e-21	-270.2	2.98666e-08	-270.2	3.05366e-08	-270.2	1.84306e-08	-270.2	8.91263e-18
1389.3	1.35241e-21	-270	3.02551e-08	-270	3.04989e-08	-270	1.87762e-08	-270	1.15898e-17
1393.31	1.19199e-21	-269.8	3.05647e-08	-269.8	3.02717e-08	-269.8	1.89933e-08	-269.8	5.33788e-18
1397.31	9.57192e-22	-269.6	3.08035e-08	-269.6	3.02357e-08	-269.6	1.89504e-08	-269.6	3.07917e-20
1401.31	7.06e-22	-269.4	3.10464e-08	-269.4	3.01781e-08	-269.4	1.88486e-08	-269.4	4.15338e-18
1405.32	4.75875e-22	-269.2	3.13834e-08	-269.2	3.01119e-08	-269.2	1.85157e-08	-269.2	1.11448e-17
1409.32	2.87888e-22	-269	3.18598e-08	-269	3.0233e-08	-269	1.80585e-08	-269	9.93069e-18
1413.32	1.51746e-22	-268.8	3.24503e-08	-268.8	3.01461e-08	-268.8	1.75344e-08	-268.8	2.4131e-18
1417.33	6.68853e-23	-268.6	3.30885e-08	-268.6	3.02296e-08	-268.6	1.67747e-08	-268.6	5.4803e-19
1421.33	2.34259e-23	-268.4	3.3727e-08	-268.4	3.03279e-08	-268.4	1.60035e-08	-268.4	7.32468e-18
1425.34	6.48556e-24	-268.2	3.43824e-08	-268.2	3.0367e-08	-268.2	1.51089e-08	-268.2	1.19757e-17
1429.34	2.27788e-24	-268	3.51302e-08	-268	3.05881e-08	-268	1.4137e-08	-268	7.1587e-18
1433.34	2.01459e-24	-267.8	3.60517e-08	-267.8	3.06321e-08	-267.8	1.31851e-08	-267.8	4.70903e-19
1437.35	2.02251e-24	-267.6	3.71729e-08	-267.6	3.07967e-08	-267.6	1.20957e-08	-267.6	2.59196e-18
1441.35	1.66424e-24	-267.4	3.84429e-08	-267.4	3.10102e-08	-267.4	1.10558e-08	-267.4	1.01436e-17
1445.35	1.29541e-24	-267.2	3.97717e-08	-267.2	3.11077e-08	-267.2	1.00107e-08	-267.2	1.11741e-17
1449.36	1.2035e-24	-267	4.10998e-08	-267	3.13806e-08	-267	8.96402e-09	-267	4.01012e-18
1453.36	1.3518e-24	-266.8	4.2449e-08	-266.8	3.15033e-08	-266.8	7.99484e-09	-266.8	5.44461e-20
1457.37	1.5166e-24	-266.6	4.39122e-08	-266.6	3.16925e-08	-266.6	7.03284e-09	-266.6	5.60711e-18
1461.37	1.52932e-24	-266.4	4.559e-08	-266.4	3.1964e-08	-266.4	6.16278e-09	-266.4	1.18625e-17
1465.37	1.42489e-24	-266.2	4.75222e-08	-266.2	3.2056e-08	-266.2	5.38041e-09	-266.2	8.92327e-18
1469.38	1.41218e-24	-266	4.96664e-08	-266	3.23142e-08	-266	4.68191e-09	-266	1.40998e-18
1473.38	1.74988e-24	-265.8	5.19412e-08	-265.8	3.24486e-08	-265.8	4.11451e-09	-265.8	1.30736e-18
1477.38	2.6669e-24	-265.6	5.43005e-08	-265.6	3.25898e-08	-265.6	3.66473e-09	-265.6	8.77688e-18
1481.39	4.34673e-24	-265.4	5.67802e-08	-265.4	3.28465e-08	-265.4	3.36341e-09	-265.4	1.20102e-17
1485.39	6.87348e-24	-265.2	5.94792e-08	-265.2	3.28559e-08	-265.2	3.22353e-09	-265.2	5.82663e-18
1489.4	1.00863e-23	-265	6.24865e-08	-265	3.30196e-08	-265	3.24728e-09	-265	8.08254e-20
1493.4	1.34482e-23	-264.8	6.58087e-08	-264.8	3.30873e-08	-264.8	3.4599e-09	-264.8	3.90402e-18
1497.4	1.61021e-23	-264.6	6.93558e-08	-264.6	3.30989e-08	-264.6	3.86167e-09	-264.6	1.12543e-17
1501.41	1.71745e-23	-264.4	7.29989e-08	-264.4	3.32568e-08	-264.4	4.46181e-09	-264.4	1.04907e-17
1505.41	1.61887e-23	-264.2	7.66609e-08	-264.2	3.31053e-08	-264.2	5.28052e-09	-264.2	2.78666e-18
1509.41	1.33401e-23	-264	8.03698e-08	-264	3.30926e-08	-264	6.27937e-09	-264	4.18019e-19
1513.42	9.4422e-24	-263.8	8.42335e-08	-263.8	3.3016e-08	-263.8	7.49944e-09	-263.8	7.15523e-18
1517.42	5.55996e-24	-263.6	8.83527e-08	-263.6	3.28229e-08	-263.6	8.91105e-09	-263.6	1.23661e-17
1521.43	2.54842e-24	-263.4	9.27398e-08	-263.4	3.27613e-08	-263.4	1.04864e-08	-263.4	7.7233e-18
1525.43	7.6257e-25	-263.2	9.73045e-08	-263.2	3.24297e-08	-263.2	1.22753e-08	-263.2	6.44094e-19
1529.43	6.47422e-26	-263	1.0192e-07	-263	3.21771e-08	-263	1.41293e-08	-263	2.36255e-18
1533.44	5.08638e-26	-262.8	1.06519e-07	-262.8	3.18978e-08	-262.8	1.61373e-08	-262.8	1.01954e-17
1537.44	3.09757e-25	-262.6	1.11139e-07	-262.6	3.14526e-08	-262.6	1.82389e-08	-262.6	1.17329e-17
1541.44	5.74224e-25	-262.4	1.15889e-07	-262.4	3.11255e-08	-262.4	2.03119e-08	-262.4	4.50495e-18
1545.45	7.38312e-25	-262.2	1.20849e-07	-262.2	3.05803e-08	-262.2	2.24893e-08	-262.2	1.66664e-20
1549.45	7.96796e-25	-262	1.25983e-07	-262	3.00619e-08	-262	2.45115e-08	-262	5.41291e-18
1553.46	7.7718e-25	-261.8	1.31133e-07	-261.8	2.95571e-08	-261.8	2.64937e-08	-261.8	1.22059e-17
1557.46	7.07203e-25	-261.6	1.36107e-07	-261.6	2.88562e-08	-261.6	2.84195e-08	-261.6	9.55223e-18
1561.46	6.18129e-25	-261.4	1.40789e-07	-261.4	2.82636e-08	-261.4	3.00164e-08	-261.4	1.72061e-18
1565.47	5.48931e-25	-261.2	1.45201e-07	-261.2	2.75149e-08	-261.2	3.15678e-08	-261.2	1.12204e-18
1569.47	5.23462e-25	-261	1.49458e-07	-261	2.67552e-08	-261	3.27725e-08	-261	8.76797e-18
1573.47	5.2264e-25	-260.8	1.53661e-07	-260.8	2.60488e-08	-260.8	3.37239e-08	-260.8	1.2545e-17
1577.48	4.98843e-25	-260.6	1.57797e-07	-260.6	2.51412e-08	-260.6	3.4546e-08	-260.6	6.44051e-18
1581.48	4.2876e-25	-260.4	1.61732e-07	-260.4	2.43362e-08	-260.4	3.48109e-08	-260.4	1.59206e-19
1585.49	3.39644e-25	-260.2	1.65295e-07	-260.2	2.34408e-08	-260.2	3.49742e-08	-260.2	3.6988e-18
1589.49	2.75614e-25	-260	1.68394e-07	-260	2.25152e-08	-260	3.47863e-08	-260	1.15318e-17
1593.49	2.63462e-25	-259.8	1.71064e-07	-259.8	2.16764e-08	-259.8	3.42736e-08	-259.8	1.11678e-17
1597.5	3.44595e-25	-259.6	1.73422e-07	-259.6	2.06568e-08	-259.6	3.37078e-08	-259.6	3.24683e-18
1601.5	6.24184e-25	-259.4	1.75547e-07	-259.4	1.97371e-08	-259.4	3.2641e-08	-259.4	3.03593e-19
1605.5	1.21594e-24	-259.2	1.7739e-07	-259.2	1.87886e-08	-259.2	3.15626e-08	-259.2	7.08695e-18
1609.51	2.07743e-24	-259	1.78771e-07	-259	1.78095e-08	-259	3.0349e-08	-259	1.28542e-17
1613.51	2.91607e-24	-258.8	1.7948e-07	-258.8	1.69233e-08	-258.8	2.89417e-08	-258.8	8.44913e-18
1617.52	3.33366e-24	-258.6	1.79405e-07	-258.6	1.59315e-08	-258.6	2.76783e-08	-258.6	8.60836e-19
1621.52	3.13249e-24	-258.4	1.78593e-07	-258.4	1.50221e-08	-258.4	2.6245e-08	-258.4	2.16573e-18
1625.52	2.51085e-24	-258.2	1.77193e-07	-258.2	1.41344e-08	-258.2	2.49827e-08	-258.2	1.03815e-17
1629.53	1.9577e-24	-258	1.75339e-07	-258	1.32316e-08	-258	2.39115e-08	-258	1.24374e-17
1633.53	1.90657e-24	-257.8	1.73048e-07	-257.8	1.24221e-08	-257.8	2.28877e-08	-257.8	5.12281e-18
1637.53	2.38308e-24	-257.6	1.70217e-07	-257.6	1.15824e-08	-257.6	2.22671e-08	-257.6	5.06625e-22
1641.54	2.89956e-24	-257.4	1.66711e-07	-257.4	1.08144e-08	-257.4	2.18297e-08	-257.4	5.29288e-18
1645.54	2.75162e-24	-257.2	1.62481e-07	-257.2	1.01046e-08	-257.2	2.17718e-08	-257.2	1.26261e-17
1649.55	1.65204e-24	-257	1.57607e-07	-257	9.40461e-09	-257	2.22162e-08	-257	1.03769e-17
1653.55	3.03723e-25	-256.8	1.5225e-07	-256.8	8.79998e-09	-256.8	2.29038e-08	-256.8	2.09461e-18
1657.55	2.93253e-25	-256.6	1.46537e-07	-256.6	8.22027e-09	-256.6	2.42261e-08	-256.6	9.59376e-19
1661.56	3.01296e-24	-256.4	1.40482e-07	-256.4	7.71307e-09	-256.4	2.59914e-08	-256.4	8.8581e-18
1665.56	8.26228e-24	-256.2	1.33992e-07	-256.2	7.28807e-09	-256.2	2.82686e-08	-256.2	1.32524e-17
1669.56	1.38833e-23	-256	1.26969e-07	-256	6.8985e-09	-256	3.13081e-08	-256	7.21838e-18
1673.57	1.71435e-23	-255.8	1.19411e-07	-255.8	6.60848e-09	-255.8	3.46249e-08	-255.8	2.70494e-19
1677.57	1.68614e-23	-255.6	1.11458e-07	-255.6	6.37851e-09	-255.6	3.87467e-08	-255.6	3.54239e-18
1681.58	1.43161e-23	-255.4	1.03328e-07	-255.4	6.22662e-09	-255.4	4.34702e-08	-255.4	1.18686e-17
1685.58	1.20795e-23	-255.2	9.52151e-08	-255.2	6.17374e-09	-255.2	4.86798e-08	-255.2	1.20713e-17
1689.58	1.19459e-23	-255	8.72145e-08	-255	6.17091e-09	-255	5.4799e-08	-255	3.79202e-18
1693.59	1.38274e-23	-254.8	7.93362e-08	-254.8	6.27391e-09	-254.8	6.1148e-08	-254.8	2.07246e-19
1697.59	1.62197e-23	-254.6	7.15904e-08	-254.6	6.45505e-09	-254.6	6.82832e-08	-254.6	7.08446e-18
1701.59	1.73195e-23	-254.4	6.40706e-08	-254.4	6.71471e-09	-254.4	7.60823e-08	-254.4	1.35366e-17
1705.6	1.58064e-23	-254.2	5.69703e-08	-254.2	7.08616e-09	-254.2	8.40488e-08	-254.2	9.37075e-18
1709.6	1.13274e-23	-254	5.05221e-08	-254	7.50401e-09	-254	9.29243e-08	-254	1.13006e-18
1713.61	5.16241e-24	-253.8	4.49128e-08	-253.8	8.03076e-09	-253.8	1.01765e-07	-253.8	1.9973e-18
1717.61	5.48256e-25	-253.6	4.02453e-08	-253.6	8.64118e-09	-253.6	1.11048e-07	-253.6	1.06333e-17
1721.61	1.20231e-24	-253.4	3.65764e-08	-253.4	9.31239e-09	-253.4	1.20889e-07	-253.4	1.33929e-17
1725.62	8.18681e-24	-253.2	3.39996e-08	-253.2	1.01023e-08	-253.2	1.30092e-07	-253.2	5.84643e-18
1729.62	1.85169e-23	-253	3.27021e-08	-253	1.09166e-08	-253	1.39898e-07	-253	8.49127e-21
1733.62	2.84123e-23	-252.8	3.29463e-08	-252.8	1.18281e-08	-252.8	1.49131e-07	-252.8	5.21044e-18
1737.63	3.79233e-23	-252.6	3.49917e-08	-252.6	1.28207e-08	-252.6	1.57961e-07	-252.6	1.32537e-17
1741.63	5.00452e-23	-252.4	3.90221e-08	-252.4	1.38251e-08	-252.4	1.67006e-07	-252.4	1.14197e-17
1745.64	6.42147e-23	-252.2	4.51418e-08	-252.2	1.49472e-08	-252.2	1.74094e-07	-252.2	2.55156e-18
1749.64	7.33006e-23	-252	5.34457e-08	-252	1.60536e-08	-252	1.81137e-07	-252	8.12993e-19
1753.64	6.97704e-23	-251.8	6.41054e-08	-251.8	1.72212e-08	-251.8	1.86922e-07	-251.8	9.01378e-18
1757.65	5.37026e-23	-251.6	7.73968e-08	-251.6	1.84641e-08	-251.6	1.91106e-07	-251.6	1.42261e-17
1761.65	3.25566e-23	-251.4	9.36394e-08	-251.4	1.96314e-08	-251.4	1.94831e-07	-251.4	8.11947e-18
1765.65	1.44577e-23	-251.2	1.13096e-07	-251.2	2.09036e-08	-251.2	1.9572e-07	-251.2	4.25335e-19
1769.66	3.77634e-24	-251	1.35912e-07	-251	2.21128e-08	-251	1.95666e-07	-251	3.40298e-18
1773.66	1.13946e-24	-250.8	1.62153e-07	-250.8	2.3317e-08	-250.8	1.9397e-07	-250.8	1.24122e-17
1777.67	5.34856e-24	-250.6	1.91911e-07	-250.6	2.45925e-08	-250.6	1.89814e-07	-250.6	1.32058e-17
1781.67	1.80692e-23	-250.4	2.25396e-07	-250.4	2.56729e-08	-250.4	1.84771e-07	-250.4	4.46323e-18
1785.67	4.89266e-23	-250.2	2.62933e-07	-250.2	2.68341e-08	-250.2	1.77064e-07	-250.2	1.2656e-19
1789.68	1.11268e-22	-250	3.04842e-07	-250	2.78926e-08	-250	1.68066e-07	-250	7.14065e-18
1793.68	2.08289e-22	-249.8	3.51309e-07	-249.8	2.88568e-08	-249.8	1.57871e-07	-249.8	1.44897e-17
1797.68	3.2601e-22	-249.6	4.02335e-07	-249.6	2.98914e-08	-249.6	1.45572e-07	-249.6	1.04498e-17
1801.69	4.4204e-22	-249.4	4.57826e-07	-249.4	3.06142e-08	-249.4	1.32861e-07	-249.4	1.47666e-18
1805.69	5.36843e-22	-249.2	5.17774e-07	-249.2	3.13858e-08	-249.2	1.18897e-07	-249.2	1.8348e-18
1809.7	5.96056e-22	-249	5.82377e-07	-249	3.20392e-08	-249	1.04514e-07	-249	1.1067e-17
1813.7	6.1131e-22	-248.8	6.52014e-07	-248.8	3.25096e-08	-248.8	9.02987e-08	-248.8	1.45813e-17
1817.7	5.83312e-22	-248.6	7.27067e-07	-248.6	3.30263e-08	-248.6	7.57853e-08	-248.6	6.75233e-18
1821.71	5.12133e-22	-248.4	8.07726e-07	-248.4	3.32199e-08	-248.4	6.223e-08	-248.4	4.60328e-20
1825.71	3.73283e-22	-248.2	8.93913e-07	-248.2	3.34047e-08	-248.2	4.9574e-08	-248.2	5.17427e-18
1829.71	1.42498e-22	-248	9.85403e-07	-248	3.34934e-08	-248	3.82955e-08	-248	1.41442e-17
1833.72	4.03977e-23	-247.8	1.08205e-06	-247.8	3.33442e-08	-247.8	2.88558e-08	-247.8	1.26638e-17
1837.72	1.32165e-21	-247.6	1.18393e-06	-247.6	3.3239e-08	-247.6	2.14299e-08	-247.6	3.13432e-18
1841.73	8.02305e-21	-247.4	1.29134e-06	-247.4	3.28643e-08	-247.4	1.64416e-08	-247.4	6.721e-19
1845.73	2.97137e-20	-247.2	1.40454e-06	-247.2	3.24544e-08	-247.2	1.4095e-08	-247.2	9.31866e-18
1849.73	8.39873e-20	-247	1.52351e-06	-247	3.2014e-08	-247	1.46148e-08	-247	1.54239e-17
1853.74	1.95529e-19	-246.8	1.64793e-06	-246.8	3.13454e-08	-246.8	1.80981e-08	-246.8	9.27123e-18
1857.74	3.87904e-19	-246.6	1.77728e-06	-246.6	3.07554e-08	-246.6	2.46488e-08	-246.6	6.38136e-19
1861.75	6.67134e-19	-246.4	1.91119e-06	-246.4	3.00121e-08	-246.4	3.4242e-08	-246.4	3.29471e-18
1865.75	1.00278e-18	-246.2	2.04967e-06	-246.2	2.9261e-08	-246.2	4.68729e-08	-246.2	1.31968e-17
1869.75	1.31878e-18	-246	2.19304e-06	-246	2.85848e-08	-246	6.22102e-08	-246	1.45884e-17
1873.76	1.50692e-18	-245.8	2.34167e-06	-245.8	2.7763e-08	-245.8	8.03889e-08	-245.8	5.32246e-18
1877.76	1.46733e-18	-245.6	2.49561e-06	-245.6	2.70958e-08	-245.6	1.00744e-07	-245.6	6.2108e-20
1881.76	1.16521e-18	-245.4	2.65442e-06	-245.4	2.64329e-08	-245.4	1.23183e-07	-245.4	7.30838e-18
1885.77	6.78988e-19	-245.2	2.8174e-06	-245.2	2.58439e-08	-245.2	1.47738e-07	-245.2	1.56477e-17
1889.77	2.09522e-19	-245	2.98389e-06	-245	2.54624e-08	-245	1.72814e-07	-245	1.18464e-17
1893.78	3.13124e-20	-244.8	3.15359e-06	-244.8	2.50638e-08	-244.8	1.99484e-07	-244.8	1.92252e-18
1897.78	3.93178e-19	-244.6	3.32658e-06	-244.6	2.4927e-08	-244.6	2.26304e-07	-244.6	1.69e-18
1901.78	1.40685e-18	-244.4	3.503e-06	-244.4	2.496e-08	-244.4	2.52991e-07	-244.4	1.16935e-17
1905.79	2.97755e-18	-244.2	3.6827e-06	-244.2	2.51716e-08	-244.2	2.80526e-07	-244.2	1.60633e-17
1909.79	4.81585e-18	-244	3.86503e-06	-244	2.57153e-08	-244	3.05431e-07	-244	7.92024e-18
1913.79	6.52993e-18	-243.8	4.04904e-06	-243.8	2.63918e-08	-243.8	3.30541e-07	-243.8	1.21212e-19
1917.8	7.75649e-18	-243.6	4.23392e-06	-243.6	2.74226e-08	-243.6	3.54225e-07	-243.6	5.21111e-18
1921.8	8.27327e-18	-243.4	4.41934e-06	-243.4	2.87629e-08	-243.4	3.75606e-07	-243.4	1.52119e-17
1925.81	8.05234e-18	-243.2	4.60546e-06	-243.2	3.03452e-08	-243.2	3.96954e-07	-243.2	1.42894e-17
1929.81	7.24601e-18	-243	4.79263e-06	-243	3.23724e-08	-243	4.1447e-07	-243	3.86811e-18
1933.81	6.12451e-18	-242.8	4.98084e-06	-242.8	3.46024e-08	-242.8	4.31344e-07	-242.8	5.43036e-19
1937.82	4.99492e-18	-242.6	5.16946e-06	-242.6	3.72361e-08	-242.6	4.47007e-07	-242.6	9.76442e-18
1941.82	4.12522e-18	-242.4	5.35736e-06	-242.4	4.02734e-08	-242.4	4.59673e-07	-242.4	1.69547e-17
1945.82	3.68613e-18	-242.2	5.54339e-06	-242.2	4.34948e-08	-242.2	4.72992e-07	-242.2	1.07677e-17
1949.83	3.71509e-18	-242	5.72683e-06	-242	4.72342e-08	-242	4.837e-07	-242	9.24519e-19
1953.83	4.10772e-18	-241.8	5.90755e-06	-241.8	5.11378e-08	-241.8	4.94466e-07	-241.8	3.22519e-18
1957.84	4.64908e-18	-241.6	6.08572e-06	-241.6	5.53903e-08	-241.6	5.06241e-07	-241.6	1.41278e-17
1961.84	5.0971e-18	-241.4	6.26128e-06	-241.4	6.00978e-08	-241.4	5.16138e-07	-241.4	1.64106e-17
1965.84	5.30791e-18	-241.2	6.43367e-06	-241.2	6.47409e-08	-241.2	5.28862e-07	-241.2	6.39206e-18
1969.85	5.35216e-18	-241	6.60182e-06	-241	6.99114e-08	-241	5.4184e-07	-241	1.81276e-20
1973.85	5.54573e-18	-240.8	6.7647e-06	-240.8	7.51173e-08	-240.8	5.56584e-07	-240.8	7.56634e-18
1977.85	6.34483e-18	-240.6	6.92174e-06	-240.6	8.04626e-08	-240.6	5.75498e-07	-240.6	1.71668e-17
1981.86	8.12733e-18	-240.4	7.07303e-06	-240.4	8.62947e-08	-240.4	5.93943e-07	-240.4	1.36604e-17
1985.86	1.09522e-17	-240.2	7.21904e-06	-240.2	9.15975e-08	-240.2	6.17524e-07	-240.2	2.49755e-18
1989.87	1.44158e-17	-240	7.35999e-06	-240	9.73691e-08	-240	6.43875e-07	-240	1.56e-18
1993.87	1.77148e-17	-239.8	7.49545e-06	-239.8	1.03009e-07	-239.8	6.72673e-07	-239.8	1.24617e-17
1997.87	1.99747e-17	-239.6	7.62433e-06	-239.6	1.08414e-07	-239.6	7.07409e-07	-239.6	1.80324e-17
2001.88	2.07749e-17	-239.4	7.74537e-06	-239.4	1.14264e-07	-239.4	7.41851e-07	-239.4	9.36212e-18
2005.88	2.05878e-17	-239.2	7.85769e-06	-239.2	1.19117e-07	-239.2	7.81342e-07	-239.2	2.47842e-19
2009.88	2.07213e-17	-239	7.96119e-06	-239	1.24244e-07	-239	8.23916e-07	-239	5.29391e-18
2013.89	2.25663e-17	-238.8	8.05631e-06	-238.8	1.291e-07	-238.8	8.66298e-07	-238.8	1.66527e-17
2017.89	2.65022e-17	-238.6	8.14354e-06	-238.6	1.33229e-07	-238.6	9.13637e-07	-238.6	1.63921e-17
2021.9	3.12819e-17	-238.4	8.22285e-06	-238.4	1.37673e-07	-238.4	9.58067e-07	-238.4	4.81073e-18
2025.9	3.45412e-17	-238.2	8.29366e-06	-238.2	1.40849e-07	-238.2	1.00391e-06	-238.2	4.22029e-19
2029.9	3.42274e-17	-238	8.35514e-06	-238	1.4396e-07	-238	1.05075e-06	-238	1.03352e-17
2033.91	2.99082e-17	-237.8	8.40679e-06	-237.8	1.46752e-07	-237.8	1.09097e-06	-237.8	1.90043e-17
2037.91	2.29652e-17	-237.6	8.44879e-06	-237.6	1.48317e-07	-237.6	1.13277e-06	-237.6	1.26025e-17
2041.91	1.56208e-17	-237.4	8.48185e-06	-237.4	1.50071e-07	-237.4	1.16736e-06	-237.4	1.32107e-18
2045.92	9.70751e-18	-237.2	8.50669e-06	-237.2	1.50477e-07	-237.2	1.19729e-06	-237.2	3.16898e-18
2049.92	6.08771e-18	-237	8.52349e-06	-237	1.50476e-07	-237	1.22551e-06	-237	1.54219e-17
2053.93	4.77849e-18	-236.8	8.53175e-06	-236.8	1.50233e-07	-236.8	1.23956e-06	-236.8	1.87562e-17
2057.93	5.20239e-18	-236.6	8.53059e-06	-236.6	1.48398e-07	-236.6	1.25158e-06	-236.6	7.77719e-18
2061.93	6.41349e-18	-236.4	8.51939e-06	-236.4	1.46685e-07	-236.4	1.25367e-06	-236.4	4.1413e-23
2065.94	8.08404e-18	-236.2	8.49823e-06	-236.2	1.43781e-07	-236.2	1.24586e-06	-236.2	7.92187e-18
2069.94	1.2904e-17	-236	8.46796e-06	-236	1.40245e-07	-236	1.23489e-06	-236	1.92163e-17
2073.94	2.90147e-17	-235.8	8.42967e-06	-235.8	1.36668e-07	-235.8	1.20698e-06	-235.8	1.59034e-17
2077.95	6.87296e-17	-235.6	8.38419e-06	-235.6	1.31418e-07	-235.6	1.17526e-06	-235.6	3.27313e-18
2081.95	1.40514e-16	-235.4	8.33169e-06	-235.4	1.26331e-07	-235.4	1.13512e-06	-235.4	1.42756e-18
2085.96	2.36876e-16	-235.2	8.27186e-06	-235.2	1.20441e-07	-235.2	1.08425e-06	-235.2	1.35459e-17
2089.96	3.28003e-16	-235	8.20444e-06	-235	1.13925e-07	-235	1.03114e-06	-235	2.0554e-17
2093.96	3.71595e-16	-234.8	8.12963e-06	-234.8	1.07625e-07	-234.8	9.66559e-07	-234.8	1.12542e-17
2097.97	3.38375e-16	-234.6	8.04825e-06	-234.6	1.00037e-07	-234.6	8.99348e-07	-234.6	4.49358e-19
2101.97	2.3662e-16	-234.4	7.96136e-06	-234.4	9.27498e-08	-234.4	8.293e-07	-234.4	5.43998e-18
2105.97	1.13482e-16	-234.2	7.86979e-06	-234.2	8.52184e-08	-234.2	7.53227e-07	-234.2	1.86115e-17
2109.98	2.61965e-17	-234	7.77372e-06	-234	7.73642e-08	-234	6.79072e-07	-234	1.90331e-17
2113.98	2.84976e-18	-233.8	7.67288e-06	-233.8	6.9989e-08	-233.8	6.02462e-07	-233.8	6.07858e-18
2117.99	2.54731e-17	-233.6	7.56695e-06	-233.6	6.21936e-08	-233.6	5.27889e-07	-233.6	3.04924e-19
2121.99	5.17658e-17	-233.4	7.45608e-06	-233.4	5.49235e-08	-233.4	4.57201e-07	-233.4	1.11593e-17
2125.99	5.71708e-17	-233.2	7.34115e-06	-233.2	4.80568e-08	-233.2	3.88161e-07	-233.2	2.16154e-17
2130	5.82936e-17	-233	7.22344e-06	-233	4.14289e-08	-233	3.25772e-07	-233	1.50486e-17
2134	9.36024e-17	-232.8	7.10418e-06	-232.8	3.56927e-08	-232.8	2.68802e-07	-232.8	1.87601e-18
2138	1.76966e-16	-232.6	6.98403e-06	-232.6	3.04186e-08	-232.6	2.18758e-07	-232.6	3.1421e-18
2142.01	2.68212e-16	-232.4	6.86306e-06	-232.4	2.61019e-08	-232.4	1.76813e-07	-232.4	1.71962e-17
2146.01	2.94816e-16	-232.2	6.74094e-06	-232.2	2.28466e-08	-232.2	1.42253e-07	-232.2	2.17531e-17
2150.02	2.15842e-16	-232	6.61724e-06	-232	2.04808e-08	-232	1.16403e-07	-232	9.6475e-18
2154.02	7.78342e-17	-231.8	6.49278e-06	-231.8	1.95201e-08	-231.8	9.8877e-08	-231.8	1.94691e-20
2158.02	7.37079e-18	-231.6	6.36836e-06	-231.6	1.97517e-08	-231.6	8.95604e-08	-231.6	8.45768e-18
2162.03	1.25637e-16	-231.4	6.24485e-06	-231.4	2.14338e-08	-231.4	8.81231e-08	-231.4	2.18144e-17
2166.03	4.34188e-16	-231.2	6.12275e-06	-231.2	2.48e-08	-231.2	9.39082e-08	-231.2	1.89257e-17
2170.03	7.65062e-16	-231	6.00207e-06	-231	2.94937e-08	-231	1.06229e-07	-231	4.32702e-18
2174.04	8.69619e-16	-230.8	5.88249e-06	-230.8	3.61202e-08	-230.8	1.24241e-07	-230.8	1.30174e-18
2178.04	6.25989e-16	-230.6	5.76381e-06	-230.6	4.44011e-08	-230.6	1.46586e-07	-230.6	1.50258e-17
2182.05	2.23477e-16	-230.4	5.64629e-06	-230.4	5.44257e-08	-230.4	1.72765e-07	-230.4	2.38348e-17
2186.05	1.39511e-16	-230.2	5.53063e-06	-230.2	6.67302e-08	-230.2	2.00779e-07	-230.2	1.38255e-17
2190.05	8.45116e-16	-230	5.41765e-06	-230	8.02011e-08	-230	2.29989e-07	-230	7.56468e-19
2194.06	2.4102e-15	-229.8	5.30787e-06	-229.8	9.60377e-08	-229.8	2.59644e-07	-229.8	5.69145e-18
2198.06	4.33713e-15	-229.6	5.20123e-06	-229.6	1.1369e-07	-229.6	2.8696e-07	-229.6	2.10834e-17
2202.06	5.85616e-15	-229.4	5.09716e-06	-229.4	1.32856e-07	-229.4	3.1313e-07	-229.4	2.26222e-17
2206.07	6.62041e-15	-229.2	4.99498e-06	-229.2	1.5469e-07	-229.2	3.35568e-07	-229.2	7.78195e-18
2210.07	7.51162e-15	-229	4.89424e-06	-229	1.7704e-07	-229	3.54162e-07	-229	1.97486e-19
2214.08	1.13331e-14	-228.8	4.79497e-06	-228.8	2.01749e-07	-228.8	3.69794e-07	-228.8	1.22809e-17
2218.08	2.34407e-14	-228.6	4.69749e-06	-228.6	2.28203e-07	-228.6	3.78711e-07	-228.6	2.50778e-17
2222.08	5.25127e-14	-228.4	4.60209e-06	-228.4	2.55126e-07	-228.4	3.84525e-07	-228.4	1.83982e-17
2226.09	1.11403e-13	-228.2	4.50869e-06	-228.2	2.84847e-07	-228.2	3.85607e-07	-228.2	2.65242e-18
2230.09	2.17413e-13	-228	4.4168e-06	-228	3.14002e-07	-228	3.82227e-07	-228	3.15609e-18
2234.09	3.90767e-13	-227.8	4.32572e-06	-227.8	3.44865e-07	-227.8	3.76939e-07	-227.8	1.94258e-17
2238.1	6.50166e-13	-227.6	4.23489e-06	-227.6	3.77318e-07	-227.6	3.67392e-07	-227.6	2.58618e-17
2242.1	1.00549e-12	-227.4	4.1441e-06	-227.4	4.08246e-07	-227.4	3.57483e-07	-227.4	1.21476e-17
2246.11	1.44977e-12	-227.2	4.05346e-06	-227.2	4.41809e-07	-227.2	3.47454e-07	-227.2	9.56207e-20
2250.11	1.95415e-12	-227	3.96306e-06	-227	4.73573e-07	-227	3.37809e-07	-227	9.18754e-18
2254.11	2.46963e-12	-226.8	3.87268e-06	-226.8	5.05645e-07	-226.8	3.3159e-07	-226.8	2.53277e-17
2258.12	2.93641e-12	-226.6	3.78165e-06	-226.6	5.39255e-07	-226.6	3.28264e-07	-226.6	2.30776e-17
2262.12	3.29823e-12	-226.4	3.68905e-06	-226.4	5.68516e-07	-226.4	3.30494e-07	-226.4	5.78105e-18
2266.12	3.51603e-12	-226.2	3.59403e-06	-226.2	6.00006e-07	-226.2	3.39498e-07	-226.2	1.17871e-18
2270.13	3.57564e-12	-226	3.49613e-06	-226	6.2867e-07	-226	3.55218e-07	-226	1.69258e-17
2274.13	3.48709e-12	-225.8	3.39535e-06	-225.8	6.55616e-07	-225.8	3.80298e-07	-225.8	2.83739e-17
2278.14	3.27705e-12	-225.6	3.29192e-06	-225.6	6.84308e-07	-225.6	4.1407e-07	-225.6	1.72564e-17
2282.14	2.97859e-12	-225.4	3.18598e-06	-225.4	7.0543e-07	-225.4	4.5769e-07	-225.4	1.23192e-18
2286.14	2.62276e-12	-225.2	3.07733e-06	-225.2	7.28258e-07	-225.2	5.12538e-07	-225.2	6.0401e-18
2290.15	2.23473e-12	-225	2.9655e-06	-225	7.47771e-07	-225	5.75545e-07	-225	2.44945e-17
2294.15	1.83457e-12	-224.8	2.84998e-06	-224.8	7.63286e-07	-224.8	6.50137e-07	-224.8	2.75578e-17
2298.15	1.44093e-12	-224.6	2.73055e-06	-224.6	7.80312e-07	-224.6	7.3372e-07	-224.6	1.01417e-17
2302.16	1.07527e-12	-224.4	2.60735e-06	-224.4	7.88374e-07	-224.4	8.25445e-07	-224.4	1.01936e-19
2306.16	7.64495e-13	-224.2	2.48083e-06	-224.2	7.96919e-07	-224.2	9.2836e-07	-224.2	1.37549e-17
2310.17	5.4011e-13	-224	2.35142e-06	-224	8.02392e-07	-224	1.03361e-06	-224	2.99138e-17
2314.17	4.32312e-13	-223.8	2.21934e-06	-223.8	8.01906e-07	-223.8	1.14798e-06	-223.8	2.28697e-17
2318.17	4.58259e-13	-223.6	2.08466e-06	-223.6	8.02515e-07	-223.6	1.26763e-06	-223.6	3.79363e-18
2322.18	6.07314e-13	-223.4	1.94745e-06	-223.4	7.9473e-07	-223.4	1.38833e-06	-223.4	3.19204e-18
2326.18	8.31508e-13	-223.2	1.80815e-06	-223.2	7.86024e-07	-223.2	1.51752e-06	-223.2	2.25681e-17
2330.18	1.05326e-12	-223	1.66762e-06	-223	7.75212e-07	-223	1.64243e-06	-223	3.15227e-17
2334.19	1.19848e-12	-222.8	1.52709e-06	-222.8	7.57414e-07	-222.8	1.77209e-06	-222.8	1.56512e-17
2338.19	1.248e-12	-222.6	1.38788e-06	-222.6	7.4063e-07	-222.6	1.90552e-06	-222.6	2.65424e-19
2342.2	1.28015e-12	-222.4	1.25119e-06	-222.4	7.1724e-07	-222.4	2.03312e-06	-222.4	1.01748e-17
2346.2	1.46797e-12	-222.2	1.11805e-06	-222.2	6.92165e-07	-222.2	2.16985e-06	-222.2	3.02845e-17
2350.2	2.01251e-12	-222	9.89545e-07	-222	6.66468e-07	-222	2.30181e-06	-222	2.8685e-17
2354.21	3.03628e-12	-221.8	8.67021e-07	-221.8	6.34138e-07	-221.8	2.43791e-06	-221.8	7.90255e-18
2358.21	4.50154e-12	-221.6	7.52225e-07	-221.6	6.03163e-07	-221.6	2.58427e-06	-221.6	1.04393e-18
2362.21	6.21995e-12	-221.4	6.47227e-07	-221.4	5.68215e-07	-221.4	2.72328e-06	-221.4	1.96337e-17
2366.22	7.96939e-12	-221.2	5.5421e-07	-221.2	5.31792e-07	-221.2	2.87926e-06	-221.2	3.46465e-17
2370.22	9.65913e-12	-221	4.75314e-07	-221	4.96407e-07	-221	3.0391e-06	-221	2.21392e-17
2374.23	1.14387e-11	-220.8	4.12646e-07	-220.8	4.56205e-07	-220.8	3.20783e-06	-220.8	1.98287e-18
2378.23	1.3664e-11	-220.6	3.6845e-07	-220.6	4.18068e-07	-220.6	3.40189e-06	-220.6	6.53601e-18
2382.23	1.67072e-11	-220.4	3.45287e-07	-220.4	3.78866e-07	-220.4	3.59052e-06	-220.4	2.93586e-17
2386.24	2.06796e-11	-220.2	3.46073e-07	-220.2	3.39382e-07	-220.2	3.80903e-06	-220.2	3.43482e-17
		-220	3.73939e-07	-220	3.02235e-07	-220	4.04497e-06	-220	1.36001e-17
		-219.8	4.32013e-07	-219.8	2.63489e-07	-219.8	4.29371e-06	-219.8	2.82516e-20
		-219.6	5.2333e-07	-219.6	2.27523e-07	-219.6	4.58091e-06	-219.6	1.58828e-17
		-219.4	6.50921e-07	-219.4	1.93058e-07	-219.4	4.86892e-06	-219.4	3.66259e-17
		-219.2	8.18044e-07	-219.2	1.601e-07	-219.2	5.19151e-06	-219.2	2.93484e-17
		-219	1.02833e-06	-219	1.30377e-07	-219	5.54218e-06	-219	5.52113e-18
		-218.8	1.28574e-06	-218.8	1.02367e-07	-218.8	5.89708e-06	-218.8	3.27423e-18
		-218.6	1.59426e-06	-218.6	7.77845e-08	-218.6	6.29655e-06	-218.6	2.71002e-17
		-218.4	1.95772e-06	-218.4	5.64402e-08	-218.4	6.69264e-06	-218.4	3.94695e-17
		-218.2	2.37965e-06	-218.2	3.82582e-08	-218.2	7.11305e-06	-218.2	2.08355e-17
		-218	2.86351e-06	-218	2.39403e-08	-218	7.56444e-06	-218	5.92049e-19
		-217.8	3.41303e-06	-217.8	1.31677e-08	-217.8	7.98999e-06	-217.8	1.16232e-17
		-217.6	4.03234e-06	-217.6	6.30464e-09	-217.6	8.45433e-06	-217.6	3.72045e-17
		-217.4	4.72584e-06	-217.4	3.35355e-09	-217.4	8.90073e-06	-217.4	3.6939e-17
		-217.2	5.49782e-06	-217.2	4.20305e-09	-217.2	9.34228e-06	-217.2	1.10839e-17
		-217	6.35208e-06	-217	8.96343e-09	-217	9.81242e-06	-217	9.02236e-19
		-216.8	7.29198e-06	-216.8	1.73916e-08	-216.8	1.02073e-05	-216.8	2.35555e-17
		-216.6	8.32075e-06	-216.6	2.93825e-08	-216.6	1.06265e-05	-216.6	4.36449e-17
		-216.4	9.44201e-06	-216.4	4.49594e-08	-216.4	1.10125e-05	-216.4	2.9457e-17
		-216.2	1.06599e-05	-216.2	6.32469e-08	-216.2	1.13528e-05	-216.2	3.1785e-18
		-216	1.19789e-05	-216	8.47155e-08	-216	1.17106e-05	-216	7.28537e-18
		-215.8	1.34029e-05	-215.8	1.08499e-07	-215.8	1.19631e-05	-215.8	3.62003e-17
		-215.6	1.49352e-05	-215.6	1.34196e-07	-215.6	1.22154e-05	-215.6	4.44982e-17
		-215.4	1.65779e-05	-215.4	1.6244e-07	-215.4	1.24312e-05	-215.4	1.87946e-17
		-215.2	1.83328e-05	-215.2	1.90422e-07	-215.2	1.25653e-05	-215.2	5.98777e-22
		-215	2.02018e-05	-215	2.20093e-07	-215	1.27086e-05	-215	1.89776e-17
		-214.8	2.21876e-05	-214.8	2.49872e-07	-214.8	1.275e-05	-214.8	4.64793e-17
		-214.6	2.42934e-05	-214.6	2.78636e-07	-214.6	1.27702e-05	-214.6	3.92077e-17
		-214.4	2.65219e-05	-214.4	3.08182e-07	-214.4	1.27704e-05	-214.4	8.20853e-18
		-214.2	2.88747e-05	-214.2	3.34104e-07	-214.2	1.2673e-05	-214.2	3.42847e-18
		-214	3.13523e-05	-214	3.5935e-07	-214	1.25908e-05	-214	3.35336e-17
		-213.8	3.39544e-05	-213.8	3.82486e-07	-213.8	1.24363e-05	-213.8	5.15539e-17
		-213.6	3.66813e-05	-213.6	4.01121e-07	-213.6	1.22563e-05	-213.6	2.86823e-17
		-213.4	3.95338e-05	-213.4	4.18629e-07	-213.4	1.20884e-05	-213.4	1.20749e-18
		-213.2	4.25136e-05	-213.2	4.29944e-07	-213.2	1.18307e-05	-213.2	1.37386e-17
		-213	4.56214e-05	-213	4.38125e-07	-213	1.16054e-05	-213	4.76157e-17
		-212.8	4.88565e-05	-212.8	4.42841e-07	-212.8	1.13514e-05	-212.8	4.96845e-17
		-212.6	5.22163e-05	-212.6	4.40425e-07	-212.6	1.10808e-05	-212.6	1.60638e-17
		-212.4	5.56972e-05	-212.4	4.35651e-07	-212.4	1.08517e-05	-212.4	7.45561e-19
		-212.2	5.92959e-05	-212.2	4.24126e-07	-212.2	1.05628e-05	-212.2	2.92583e-17
		-212	6.30101e-05	-212	4.08216e-07	-212	1.03184e-05	-212	5.75937e-17
		-211.8	6.68386e-05	-211.8	3.89121e-07	-211.8	1.00836e-05	-211.8	4.06704e-17
		-211.6	7.07802e-05	-211.6	3.62879e-07	-211.6	9.84102e-06	-211.6	5.20993e-18
		-211.4	7.4832e-05	-211.4	3.34767e-07	-211.4	9.65144e-06	-211.4	8.38356e-18
		-211.2	7.89894e-05	-211.2	3.02198e-07	-211.2	9.43839e-06	-211.2	4.67664e-17
		-211	8.32463e-05	-211	2.66761e-07	-211	9.26393e-06	-211	6.04088e-17
		-210.8	8.75968e-05	-210.8	2.30705e-07	-210.8	9.11901e-06	-210.8	2.7073e-17
		-210.6	9.20362e-05	-210.6	1.91556e-07	-210.6	8.96234e-06	-210.6	7.23494e-20
		-210.4	9.65612e-05	-210.4	1.53805e-07	-210.4	8.85593e-06	-210.4	2.35965e-17
		-210.2	0.000101168	-210.2	1.1712e-07	-210.2	8.73965e-06	-210.2	6.20873e-17
		-210	0.000105851	-210	8.30036e-08	-210	8.64455e-06	-210	5.45698e-17
		-209.8	0.000110603	-209.8	5.37518e-08	-209.8	8.58191e-06	-209.8	1.27395e-17
		-209.6	0.000115415	-209.6	2.99174e-08	-209.6	8.49081e-06	-209.6	3.66037e-18
		-209.4	0.000120277	-209.4	1.42943e-08	-209.4	8.43817e-06	-209.4	4.37502e-17
		-209.2	0.000125183	-209.2	8.52361e-09	-209.2	8.37756e-06	-209.2	7.08492e-17
		-209	0.000130127	-209	1.45879e-08	-209	8.31826e-06	-209	4.15027e-17
		-208.8	0.000135106	-208.8	3.51195e-08	-208.8	8.29227e-06	-208.8	2.40286e-18
		-208.6	0.000140113	-208.6	7.1809e-08	-208.6	8.22455e-06	-208.6	1.69812e-17
		-208.4	0.000145141	-208.4	1.27599e-07	-208.4	8.19127e-06	-208.4	6.45141e-17
		-208.2	0.000150181	-208.2	2.05322e-07	-208.2	8.16202e-06	-208.2	7.00755e-17
		-208	0.000155223	-208	3.05797e-07	-208	8.13155e-06	-208	2.45767e-17
		-207.8	0.00016026	-207.8	4.34713e-07	-207.8	8.14463e-06	-207.8	5.59821e-19
		-207.6	0.000165285	-207.6	5.91034e-07	-207.6	8.14675e-06	-207.6	3.85379e-17
		-207.4	0.000170294	-207.4	7.79636e-07	-207.4	8.19741e-06	-207.4	8.03715e-17
		-207.2	0.000175282	-207.2	1.00605e-06	-207.2	8.29352e-06	-207.2	5.95556e-17
		-207	0.000180242	-207	1.26299e-06	-207	8.41988e-06	-207	8.90891e-18
		-206.8	0.000185163	-206.8	1.56619e-06	-206.8	8.63542e-06	-206.8	1.0114e-17
		-206.6	0.000190038	-206.6	1.90742e-06	-206.6	8.90374e-06	-206.6	6.43965e-17
		-206.4	0.000194859	-206.4	2.29217e-06	-206.4	9.27171e-06	-206.4	8.67673e-17
		-206.2	0.000199623	-206.2	2.73582e-06	-206.2	9.76231e-06	-206.2	4.15709e-17
		-206	0.000204329	-206	3.20725e-06	-206	1.03427e-05	-206	3.78532e-19
		-205.8	0.000208976	-205.8	3.74546e-06	-205.8	1.1093e-05	-205.8	3.13111e-17
		-205.6	0.000213561	-205.6	4.33171e-06	-205.6	1.19813e-05	-205.6	8.82768e-17
		-205.4	0.000218079	-205.4	4.96427e-06	-205.4	1.30402e-05	-205.4	8.13789e-17
		-205.2	0.000222524	-205.2	5.68077e-06	-205.2	1.43268e-05	-205.2	2.10055e-17
		-205	0.000226891	-205	6.41038e-06	-205	1.57501e-05	-205	4.05119e-18
		-204.8	0.000231181	-204.8	7.22455e-06	-204.8	1.74393e-05	-204.8	6.13413e-17
		-204.6	0.000235396	-204.6	8.09777e-06	-204.6	1.93482e-05	-204.6	1.04113e-16
		-204.4	0.000239538	-204.4	9.0038e-06	-204.4	2.14721e-05	-204.4	6.46869e-17
		-204.2	0.000243609	-204.2	1.0017e-05	-204.2	2.39256e-05	-204.2	4.82671e-18
		-204	0.000247608	-204	1.10262e-05	-204	2.65208e-05	-204	2.25485e-17
		-203.8	0.000251536	-203.8	1.2124e-05	-203.8	2.94448e-05	-203.8	9.38166e-17
		-203.6	0.000255394	-203.6	1.32963e-05	-203.6	3.26493e-05	-203.6	1.07088e-16
		-203.4	0.000259187	-203.4	1.44639e-05	-203.4	3.60287e-05	-203.4	4.04656e-17
		-203.2	0.000262925	-203.2	1.57605e-05	-203.2	3.98074e-05	-203.2	3.45503e-19
		-203	0.000266618	-203	1.70338e-05	-203	4.36877e-05	-203	5.50321e-17
		-202.8	0.000270274	-202.8	1.83814e-05	-202.8	4.78809e-05	-202.8	1.21473e-16
		-202.6	0.000273901	-202.6	1.98277e-05	-202.6	5.24053e-05	-202.6	9.50978e-17
		-202.4	0.000277504	-202.4	2.12026e-05	-202.4	5.69445e-05	-202.4	1.62206e-17
		-202.2	0.000281089	-202.2	2.27259e-05	-202.2	6.19246e-05	-202.2	1.31654e-17
		-202	0.000284666	-202	2.42114e-05	-202	6.69465e-05	-202	9.6208e-17
		-201.8	0.000288247	-201.8	2.57333e-05	-201.8	7.21788e-05	-201.8	1.36812e-16
		-201.6	0.000291849	-201.6	2.73923e-05	-201.6	7.78299e-05	-201.6	6.96313e-17
		-201.4	0.000295487	-201.4	2.8883e-05	-201.4	8.32245e-05	-201.4	1.29731e-18
		-201.2	0.000299174	-201.2	3.05395e-05	-201.2	8.91037e-05	-201.2	4.55311e-17
		-201	0.000302923	-201	3.21562e-05	-201	9.50146e-05	-201	1.38102e-16
		-200.8	0.000306746	-200.8	3.37476e-05	-200.8	0.000100967	-200.8	1.34361e-16
		-200.6	0.000310659	-200.6	3.55247e-05	-200.6	0.000107479	-200.6	3.78401e-17
		-200.4	0.00031468	-200.4	3.70283e-05	-200.4	0.000113479	-200.4	4.76228e-18
		-200.2	0.000318829	-200.2	3.87068e-05	-200.2	0.000120001	-200.2	9.46504e-17
		-200	0.000323129	-200	4.03641e-05	-200	0.000126653	-200	1.70778e-16
		-199.8	0.000327596	-199.8	4.19149e-05	-199.8	0.00013313	-199.8	1.11816e-16
		-199.6	0.000332246	-199.6	4.36706e-05	-199.6	0.000140279	-199.6	1.04288e-17
		-199.4	0.000337092	-199.4	4.51374e-05	-199.4	0.000146909	-199.4	3.32406e-17
		-199.2	0.000342151	-199.2	4.67402e-05	-199.2	0.000153978	-199.2	1.53144e-16
		-199	0.000347441	-199	4.83687e-05	-199	0.000161386	-199	1.84622e-16
		-198.8	0.000352985	-198.8	4.97997e-05	-198.8	0.000168312	-198.8	7.46234e-17
		-198.6	0.000358806	-198.6	5.14625e-05	-198.6	0.000176032	-198.6	1.10273e-19
		-198.4	0.000364924	-198.4	5.28576e-05	-198.4	0.000183282	-198.4	8.83502e-17
		-198.2	0.000371357	-198.2	5.43427e-05	-198.2	0.000190762	-198.2	2.09464e-16
		-198	0.00037812	-198	5.59345e-05	-198	0.000198834	-198	1.72099e-16
		-197.8	0.000385228	-197.8	5.72406e-05	-197.8	0.000205921	-197.8	3.34394e-17
		-197.6	0.000392698	-197.6	5.88215e-05	-197.6	0.00021384	-197.6	1.92702e-17
		-197.4	0.000400552	-197.4	6.01997e-05	-197.4	0.000221309	-197.4	1.65608e-16
		-197.2	0.000408807	-197.2	6.16265e-05	-197.2	0.000228554	-197.2	2.49395e-16
		-197	0.000417482	-197	6.32816e-05	-197	0.000236613	-197	1.34596e-16
		-196.8	0.000426589	-196.8	6.45772e-05	-196.8	0.000242883	-196.8	4.17987e-18
		-196.6	0.000436139	-196.6	6.62169e-05	-196.6	0.000249863	-196.6	7.65777e-17
		-196.4	0.000446138	-196.4	6.7767e-05	-196.4	0.000256344	-196.4	2.53885e-16
		-196.2	0.000456599	-196.2	6.934e-05	-196.2	0.00026186	-196.2	2.58978e-16
		-196	0.000467535	-196	7.1313e-05	-196	0.000267977	-196	8.0278e-17
		-195.8	0.00047896	-195.8	7.28703e-05	-195.8	0.000272012	-195.8	6.2026e-18
		-195.6	0.000490888	-195.6	7.48788e-05	-195.6	0.000276117	-195.6	1.74299e-16
		-195.4	0.000503326	-195.4	7.69631e-05	-195.4	0.000279689	-195.4	3.35141e-16
		-195.2	0.000516277	-195.2	7.90643e-05	-195.2	0.000281405	-195.2	2.32046e-16
		-195	0.000529743	-195	8.17152e-05	-195	0.000283441	-195	2.65255e-17
		-194.8	0.000543722	-194.8	8.40749e-05	-194.8	0.000283305	-194.8	5.88455e-17
		-194.6	0.000558217	-194.6	8.69546e-05	-194.6	0.000282547	-194.6	3.06199e-16
		-194.4	0.000573232	-194.4	9.0136e-05	-194.4	0.000281416	-194.4	3.88148e-16
		-194.2	0.00058877	-194.2	9.33359e-05	-194.2	0.000277723	-194.2	1.70081e-16
		-194	0.000604827	-194	9.72851e-05	-194	0.00027424	-194	2.56124e-20
		-193.8	0.000621396	-193.8	0.000101123	-193.8	0.000268931	-193.8	1.77654e-16
		-193.6	0.000638465	-193.6	0.000105567	-193.6	0.000262605	-193.6	4.54214e-16
		-193.4	0.000656023	-193.4	0.000110614	-193.4	0.00025643	-193.4	3.95339e-16
		-193.2	0.000674063	-193.2	0.000115654	-193.2	0.000247563	-193.2	8.7371e-17
		-193	0.000692579	-193	0.000121715	-193	0.000239193	-193	3.55374e-17
		-192.8	0.000711564	-192.8	0.000127879	-192.8	0.000229908	-192.8	3.71091e-16
		-192.6	0.000731009	-192.6	0.000134732	-192.6	0.000219792	-192.6	5.92163e-16
		-192.4	0.000750894	-192.4	0.000142601	-192.4	0.000210541	-192.4	3.44494e-16
		-192.2	0.000771199	-192.2	0.000150343	-192.2	0.000199704	-192.2	1.58069e-17
		-192	0.000791898	-192	0.000159456	-192	0.000189893	-192	1.73354e-16
		-191.8	0.000812971	-191.8	0.000168931	-191.8	0.000180552	-191.8	6.33577e-16
		-191.6	0.000834399	-191.6	0.000179124	-191.6	0.000171178	-191.6	6.89109e-16
		-191.4	0.000856165	-191.4	0.000190905	-191.4	0.00016368	-191.4	2.36303e-16
		-191.2	0.000878249	-191.2	0.000202243	-191.2	0.000156347	-191.2	1.03877e-17
		-191	0.000900625	-191	0.000215387	-191	0.000150872	-191	4.59556e-16
		-190.8	0.000923262	-190.8	0.000229226	-190.8	0.000147477	-190.8	9.49594e-16
		-190.6	0.000946129	-190.6	0.00024367	-190.6	0.000145114	-190.6	7.10405e-16
		-190.4	0.000969198	-190.4	0.000260312	-190.4	0.000145875	-190.4	9.76488e-17
		-190.2	0.000992445	-190.2	0.000276253	-190.2	0.000148453	-190.2	1.57306e-16
		-190	0.00101585	-190	0.000294323	-190	0.000153811	-190	9.42638e-16
		-189.8	0.00103938	-189.8	0.000313549	-189.8	0.000162845	-189.8	1.29145e-15
		-189.6	0.00106302	-189.6	0.000333004	-189.6	0.000173601	-189.6	6.21849e-16
		-189.4	0.00108672	-189.4	0.000355254	-189.4	0.000188688	-189.4	2.22276e-18
		-189.2	0.00111044	-189.2	0.000376736	-189.2	0.000206827	-189.2	6.01119e-16
		-189	0.00113416	-189	0.000400405	-189	0.000228211	-189	1.69722e-15
		-188.8	0.00115784	-188.8	0.000425898	-188.8	0.000254669	-188.8	1.61733e-15
		-188.6	0.00118145	-188.6	0.000450836	-188.6	0.000282719	-188.6	4.10696e-16
		-188.4	0.00120498	-188.4	0.000479241	-188.4	0.000315911	-188.4	1.20824e-16
		-188.2	0.00122839	-188.2	0.000506872	-188.2	0.000352967	-188.2	1.61387e-15
		-188	0.00125165	-188	0.000536451	-188	0.000392718	-188	2.86279e-15
		-187.8	0.00127471	-187.8	0.000568825	-187.8	0.000438405	-187.8	1.85684e-15
		-187.6	0.00129756	-187.6	0.000599298	-187.6	0.000485249	-187.6	1.22395e-16
		-187.4	0.00132016	-187.4	0.000633972	-187.4	0.000537034	-187.4	9.07129e-16
		-187.2	0.00134249	-187.2	0.000668021	-187.2	0.000593373	-187.2	3.87576e-15
		-187	0.00136454	-187	0.000703338	-187	0.000650421	-187	4.79706e-15
		-186.8	0.00138627	-186.8	0.000742835	-186.8	0.000713992	-186.8	1.9208e-15
		-186.6	0.00140766	-186.6	0.000778375	-186.6	0.000777929	-186.6	4.47912e-17
		-186.4	0.00142867	-186.4	0.000818891	-186.4	0.00084552	-186.4	3.93364e-15
		-186.2	0.00144927	-186.2	0.000859208	-186.2	0.000918712	-186.2	9.73464e-15
		-186	0.00146944	-186	0.00089953	-186	0.000988967	-186	8.71026e-15
		-185.8	0.00148917	-185.8	0.000945571	-185.8	0.00106615	-185.8	1.61465e-15
		-185.6	0.00150845	-185.6	0.0009855	-185.6	0.00114314	-185.6	2.19806e-15
		-185.4	0.00152726	-185.4	0.00103084	-185.4	0.0012212	-185.4	1.82943e-14
		-185.2	0.00154558	-185.2	0.00107681	-185.2	0.00130673	-185.2	3.3456e-14
		-185	0.00156339	-185	0.00112082	-185	0.00138399	-185	2.26363e-14
		-184.8	0.00158068	-184.8	0.00117138	-184.8	0.0014685	-184.8	3.51679e-16
		-184.6	0.00159743	-184.6	0.00121541	-184.6	0.001553	-184.6	4.24256e-14
		-184.4	0.00161363	-184.4	0.00126399	-184.4	0.00163463	-184.4	2.38652e-13
		-184.2	0.0016293	-184.2	0.00131452	-184.2	0.00172414	-184.2	5.99977e-13
		-184	0.00164442	-184	0.00136036	-184	0.0018036	-184	1.0146e-12
		-183.8	0.00165898	-183.8	0.00141359	-183.8	0.00188808	-183.8	1.31149e-12
		-183.6	0.00167297	-183.6	0.00146032	-183.6	0.00197381	-183.6	1.38592e-12
		-183.4	0.00168638	-183.4	0.00151004	-183.4	0.00205141	-183.4	1.28606e-12
		-183.2	0.00169921	-183.2	0.00156365	-183.2	0.0021372	-183.2	1.1567e-12
		-183	0.00171146	-183	0.00160905	-183	0.00221254	-183	1.12788e-12
		-182.8	0.00172316	-182.8	0.00166264	-182.8	0.00228935	-182.8	1.21419e-12
		-182.6	0.0017343	-182.6	0.00171036	-182.6	0.00236989	-182.6	1.33428e-12
		-182.4	0.0017449	-182.4	0.0017588	-182.4	0.00243601	-182.4	1.39219e-12
		-182.2	0.00175496	-182.2	0.00181368	-182.2	0.00251058	-182.2	1.35966e-12
		-182	0.00176447	-182	0.00185614	-182	0.00257573	-182	1.27934e-12
		-181.8	0.00177345	-181.8	0.00190754	-181.8	0.00263776	-181.8	1.22137e-12
		-181.6	0.00178191	-181.6	0.00195436	-181.6	0.00270713	-181.6	1.23209e-12
		-181.4	0.00178988	-181.4	0.00199894	-181.4	0.00275522	-181.4	1.30687e-12
		-181.2	0.00179737	-181.2	0.00205316	-181.2	0.002812	-181.2	1.40899e-12
		-181	0.0018044	-181	0.00209013	-181	0.00286184	-181	1.48461e-12
		-180.8	0.00181097	-180.8	0.00213675	-180.8	0.00290333	-180.8	1.51175e-12
		-180.6	0.0018171	-180.6	0.0021808	-180.6	0.00295391	-180.6	1.49108e-12
		-180.4	0.00182279	-180.4	0.00221905	-180.4	0.00298194	-180.4	1.45632e-12
		-180.2	0.00182808	-180.2	0.00226759	-180.2	0.00301622	-180.2	1.4349e-12
		-180	0.001833	-180	0.00229982	-180	0.00304729	-180	1.43455e-12
		-179.8	0.00183757	-179.8	0.00233928	-179.8	0.00306468	-179.8	1.43905e-12
		-179.6	0.00184182	-179.6	0.00237883	-179.6	0.00309143	-179.6	1.42227e-12
		-179.4	0.00184576	-179.4	0.00240857	-179.4	0.00309921	-179.4	1.37695e-12
		-179.2	0.00184941	-179.2	0.00244917	-179.2	0.00310886	-179.2	1.30726e-12
		-179	0.00185279	-179	0.00247529	-179	0.00311996	-179	1.24187e-12
		-178.8	0.00185593	-178.8	0.00250562	-178.8	0.00311258	-178.8	1.19809e-12
		-178.6	0.00185886	-178.6	0.00253927	-178.6	0.00311494	-178.6	1.18908e-12
		-178.4	0.00186161	-178.4	0.00255888	-178.4	0.00310324	-178.4	1.20275e-12
		-178.2	0.0018642	-178.2	0.0025898	-178.2	0.00308918	-178.2	1.2165e-12
		-178	0.00186666	-178	0.00260886	-178	0.00308167	-178	1.20444e-12
		-177.8	0.00186899	-177.8	0.0026287	-177.8	0.0030519	-177.8	1.15406e-12
		-177.6	0.00187122	-177.6	0.0026555	-177.6	0.00303233	-177.6	1.07622e-12
		-177.4	0.00187337	-177.4	0.00266401	-177.4	0.00300435	-177.4	9.90817e-13
		-177.2	0.0018755	-177.2	0.00268421	-177.2	0.00297036	-177.2	9.20485e-13
		-177	0.00187761	-177	0.00269575	-177	0.00294667	-177	8.67406e-13
		-176.8	0.00187975	-176.8	0.00270449	-176.8	0.00290066	-176.8	8.25627e-13
		-176.6	0.00188192	-176.6	0.00272401	-176.6	0.00286408	-176.6	7.82181e-13
		-176.4	0.00188415	-176.4	0.00272122	-176.4	0.00282481	-176.4	7.36575e-13
		-176.2	0.00188644	-176.2	0.00273041	-176.2	0.00277666	-176.2	6.98827e-13
		-176	0.00188884	-176	0.00273458	-176	0.00273915	-176	6.85558e-13
		-175.8	0.00189135	-175.8	0.00273235	-175.8	0.00268604	-175.8	7.08341e-13
		-175.6	0.00189402	-175.6	0.0027422	-175.6	0.00263866	-175.6	7.64871e-13
		-175.4	0.00189686	-175.4	0.00273125	-175.4	0.00259375	-175.4	8.4325e-13
		-175.2	0.00189988	-175.2	0.00272989	-175.2	0.00253786	-175.2	9.25904e-13
		-175	0.00190309	-175	0.0027274	-175	0.00249272	-175	1.00853e-12
		-174.8	0.0019065	-174.8	0.00271508	-174.8	0.00243811	-174.8	1.094e-12
		-174.6	0.00191013	-174.6	0.00271492	-174.6	0.00238598	-174.6	1.19687e-12
		-174.4	0.00191402	-174.4	0.00269815	-174.4	0.00234054	-174.4	1.3237e-12
		-174.2	0.00191818	-174.2	0.00268744	-174.2	0.00228258	-174.2	1.4723e-12
		-174	0.00192253	-174	0.00267947	-174	0.00223515	-174	1.62978e-12
		-173.8	0.00192715	-173.8	0.00265862	-173.8	0.00218331	-173.8	1.7802e-12
		-173.6	0.00193207	-173.6	0.00264991	-173.6	0.00213113	-173.6	1.91992e-12
		-173.4	0.00193729	-173.4	0.00262891	-173.4	0.00208874	-173.4	2.04795e-12
		-173.2	0.00194282	-173.2	0.00261063	-173.2	0.0020326	-173.2	2.18044e-12
		-173	0.00194867	-173	0.00259878	-173	0.00198643	-173	2.31405e-12
		-172.8	0.00195487	-172.8	0.00257143	-172.8	0.00193973	-172.8	2.44635e-12
		-172.6	0.00196141	-172.6	0.00255614	-172.6	0.00189018	-172.6	2.54857e-12
		-172.4	0.00196829	-172.4	0.00253281	-172.4	0.00184988	-172.4	2.59985e-12
		-172.2	0.0019755	-172.2	0.00250911	-172.2	0.0018	-172.2	2.58588e-12
		-172	0.00198305	-172	0.00249525	-172	0.00175664	-172	2.51283e-12
		-171.8	0.00199093	-171.8	0.00246372	-171.8	0.00171556	-171.8	2.4021e-12
		-171.6	0.00199916	-171.6	0.00244411	-171.6	0.00166944	-171.6	2.26707e-12
		-171.4	0.00200775	-171.4	0.00242047	-171.4	0.00163165	-171.4	2.12013e-12
		-171.2	0.00201669	-171.2	0.00239372	-171.2	0.00158778	-171.2	1.95046e-12
		-171	0.00202597	-171	0.0023786	-171	0.00154726	-171	1.76164e-12
		-170.8	0.00203558	-170.8	0.00234654	-170.8	0.00151107	-170.8	1.55385e-12
		-170.6	0.00204551	-170.6	0.00232495	-170.6	0.00146801	-170.6	1.34701e-12
		-170.4	0.00205575	-170.4	0.002303	-170.4	0.00143231	-170.4	1.15869e-12
		-170.2	0.00206631	-170.2	0.00227552	-170.2	0.00139332	-170.2	1.00277e-12
		-170	0.00207717	-170	0.00225945	-170	0.00135507	-170	8.81317e-13
		-169.8	0.00208834	-169.8	0.00223073	-169.8	0.00132268	-169.8	7.87639e-13
		-169.6	0.00209979	-169.6	0.00220938	-169.6	0.00128208	-169.6	7.16664e-13
		-169.4	0.00211149	-169.4	0.00219094	-169.4	0.00124802	-169.4	6.67146e-13
		-169.2	0.00212344	-169.2	0.00216481	-169.2	0.00121295	-169.2	6.46016e-13
		-169	0.00213563	-169	0.00214986	-169	0.00117666	-169	6.57355e-13
		-168.8	0.00214805	-168.8	0.00212607	-168.8	0.00114634	-168.8	7.02023e-13
		-168.6	0.00216069	-168.6	0.00210684	-168.6	0.00110921	-168.6	7.73662e-13
		-168.4	0.00217354	-168.4	0.00209342	-168.4	0.00107691	-168.4	8.69213e-13
		-168.2	0.00218658	-168.2	0.00207031	-168.2	0.00104555	-168.2	9.94374e-13
		-168	0.00219978	-168	0.00205814	-168	0.00101165	-168	1.17004e-12
		-167.8	0.00221311	-167.8	0.00204046	-167.8	0.000983201	-167.8	1.43693e-12
		-167.6	0.00222657	-167.6	0.00202475	-167.6	0.000950604	-167.6	1.84779e-12
		-167.4	0.00224014	-167.4	0.00201743	-167.4	0.000920957	-167.4	2.48201e-12
		-167.2	0.0022538	-167.2	0.00199846	-167.2	0.000893889	-167.2	3.41322e-12
		-167	0.00226755	-167	0.00199018	-167	0.000863474	-167	4.74317e-12
		-166.8	0.00228134	-166.8	0.0019793	-166.8	0.000838153	-166.8	6.54084e-12
		-166.6	0.00229515	-166.6	0.00196793	-166.6	0.000810923	-166.6	8.89089e-12
		-166.4	0.00230896	-166.4	0.00196707	-166.4	0.000785276	-166.4	1.18423e-11
		-166.2	0.00232275	-166.2	0.00195296	-166.2	0.000763491	-166.2	1.54372e-11
		-166	0.00233651	-166	0.00194908	-166	0.000737915	-166	1.96864e-11
		-165.8	0.00235023	-165.8	0.00194519	-165.8	0.000717136	-165.8	2.44945e-11
		-165.6	0.00236389	-165.6	0.00193832	-165.6	0.000696219	-165.6	2.97495e-11
		-165.4	0.00237746	-165.4	0.0019418	-165.4	0.000675865	-165.4	3.50915e-11
		-165.2	0.00239091	-165.2	0.00193461	-165.2	0.000660035	-165.2	4.02945e-11
		-165	0.00240422	-165	0.00193501	-165	0.000640672	-165	4.48669e-11
		-164.8	0.00241736	-164.8	0.00193777	-164.8	0.000625544	-164.8	4.85888e-11
		-164.6	0.00243032	-164.6	0.00193495	-164.6	0.000611602	-164.6	5.10722e-11
		-164.4	0.0024431	-164.4	0.00194234	-164.4	0.000597382	-164.4	5.21205e-11
		-164.2	0.00245566	-164.2	0.00194134	-164.2	0.000587447	-164.2	5.15341e-11
		-164	0.002468	-164	0.00194528	-164	0.000575509	-164	4.91899e-11
		-163.8	0.00248006	-163.8	0.00195389	-163.8	0.000566599	-163.8	4.52325e-11
		-163.6	0.00249185	-163.6	0.00195412	-163.6	0.000559866	-163.6	3.97925e-11
		-163.4	0.00250333	-163.4	0.00196444	-163.4	0.000552057	-163.4	3.34181e-11
		-163.2	0.00251451	-163.2	0.00196849	-163.2	0.000548329	-163.2	2.64735e-11
		-163	0.00252538	-163	0.00197474	-163	0.000543705	-163	1.96058e-11
		-162.8	0.00253592	-162.8	0.00198801	-162.8	0.000541063	-162.8	1.32356e-11
		-162.6	0.00254612	-162.6	0.00198984	-162.6	0.000541429	-162.6	7.83067e-12
		-162.4	0.00255594	-162.4	0.00200166	-162.4	0.000539841	-162.4	3.72587e-12
		-162.2	0.00256538	-162.2	0.00200931	-162.2	0.000542197	-162.2	1.16663e-12
		-162	0.00257441	-162	0.00201626	-162	0.000544515	-162	2.59537e-13
		-161.8	0.00258303	-161.8	0.0020327	-161.8	0.000547806	-161.8	9.46296e-13
		-161.6	0.00259124	-161.6	0.00203439	-161.6	0.000554944	-161.6	3.03675e-12
		-161.4	0.00259903	-161.4	0.002046	-161.4	0.000559044	-161.4	6.21494e-12
		-161.2	0.00260639	-161.2	0.0020556	-161.2	0.000567026	-161.2	1.01569e-11
		-161	0.00261329	-161	0.00206144	-161	0.000575735	-161	1.44716e-11
		-160.8	0.00261973	-160.8	0.00207721	-160.8	0.000584306	-160.8	1.88586e-11
		-160.6	0.00262571	-160.6	0.00207909	-160.6	0.000596804	-160.6	2.29891e-11
		-160.4	0.00263122	-160.4	0.00208861	-160.4	0.000606634	-160.4	2.66546e-11
		-160.2	0.00263628	-160.2	0.00209845	-160.2	0.000619446	-160.2	2.97326e-11
		-160	0.00264089	-160	0.00210135	-160	0.00063378	-160	3.21831e-11
		-159.8	0.00264503	-159.8	0.00211407	-159.8	0.000646623	-159.8	3.41817e-11
		-159.6	0.00264869	-159.6	0.00211499	-159.6	0.000663433	-159.6	3.58018e-11
		-159.4	0.00265188	-159.4	0.00212063	-159.4	0.000678046	-159.4	3.74038e-11
		-159.2	0.00265458	-159.2	0.00212907	-159.2	0.0006945	-159.2	3.90319e-11
		-159	0.00265681	-159	0.00212733	-159	0.00071341	-159	4.102e-11
		-158.8	0.00265858	-158.8	0.00213528	-158.8	0.000729141	-158.8	4.33698e-11
		-158.6	0.0026599	-158.6	0.00213377	-158.6	0.000748893	-158.6	4.62322e-11
		-158.4	0.00266076	-158.4	0.00213398	-158.4	0.000767012	-158.4	4.95756e-11
		-158.2	0.00266117	-158.2	0.00213956	-158.2	0.000785578	-158.2	5.33232e-11
		-158	0.00266113	-158	0.00213181	-158	0.000807772	-158	5.73999e-11
		-157.8	0.00266064	-157.8	0.00213359	-157.8	0.000824745	-157.8	6.14362e-11
		-157.6	0.00265972	-157.6	0.00212848	-157.6	0.000845823	-157.6	6.53135e-11
		-157.4	0.0026584	-157.4	0.00212208	-157.4	0.000866061	-157.4	6.83652e-11
		-157.2	0.00265669	-157.2	0.00212367	-157.2	0.000885083	-157.2	7.05034e-11
		-157	0.0026546	-157	0.00210902	-157	0.000908391	-157	7.11457e-11
		-156.8	0.00265212	-156.8	0.00210369	-156.8	0.000925807	-156.8	7.02796e-11
		-156.6	0.00264927	-156.6	0.00209419	-156.6	0.000946636	-156.6	6.77293e-11
		-156.4	0.00264605	-156.4	0.00208055	-156.4	0.000967752	-156.4	6.36574e-11
		-156.2	0.00264248	-156.2	0.00207603	-156.2	0.000985761	-156.2	5.83784e-11
		-156	0.0026386	-156	0.00205555	-156	0.00100823	-156	5.22625e-11
		-155.8	0.00263441	-155.8	0.00204275	-155.8	0.00102561	-155.8	4.60939e-11
		-155.6	0.00262994	-155.6	0.00202858	-155.6	0.00104494	-155.6	4.04113e-11
		-155.4	0.00262518	-155.4	0.00200767	-155.4	0.00106606	-155.4	3.62278e-11
		-155.2	0.00262015	-155.2	0.00199559	-155.2	0.001082	-155.2	3.40259e-11
		-155	0.00261487	-155	0.0019708	-155	0.00110266	-155	3.45051e-11
		-154.8	0.00260936	-154.8	0.00195082	-154.8	0.00111939	-154.8	3.77608e-11
		-154.6	0.00260366	-154.6	0.00193217	-154.6	0.00113644	-154.6	4.37644e-11
		-154.4	0.00259779	-154.4	0.00190462	-154.4	0.0011571	-154.4	5.20274e-11
		-154.2	0.00259175	-154.2	0.00188556	-154.2	0.00117036	-154.2	6.17259e-11
		-154	0.00258555	-154	0.00185711	-154	0.00118861	-154	7.19391e-11
		-153.8	0.00257922	-153.8	0.00183087	-153.8	0.00120446	-153.8	8.13416e-11
		-153.6	0.00257275	-153.6	0.00180844	-153.6	0.00121878	-153.6	8.91417e-11
		-153.4	0.00256618	-153.4	0.00177548	-153.4	0.00123831	-153.4	9.41138e-11
		-153.2	0.00255954	-153.2	0.00175065	-153.2	0.001249	-153.2	9.60766e-11
		-153	0.00255284	-153	0.00171963	-153	0.00126447	-153	9.45751e-11
		-152.8	0.00254611	-152.8	0.00168861	-152.8	0.00127931	-152.8	8.99903e-11
		-152.6	0.00253934	-152.6	0.00166356	-152.6	0.00129055	-152.6	8.28033e-11
		-152.4	0.00253255	-152.4	0.00162694	-152.4	0.00130723	-152.4	7.39599e-11
		-152.2	0.00252576	-152.2	0.00159804	-152.2	0.00131656	-152.2	6.46582e-11
		-152	0.002519	-152	0.00156592	-152	0.00132886	-152	5.61141e-11
		-151.8	0.00251229	-151.8	0.00153206	-151.8	0.00134245	-151.8	4.95556e-11
		-151.6	0.00250564	-151.6	0.00150549	-151.6	0.0013502	-151.6	4.58491e-11
		-151.4	0.00249908	-151.4	0.00146769	-151.4	0.00136351	-151.4	4.55915e-11
		-151.2	0.0024926	-151.2	0.00143682	-151.2	0.00137116	-151.2	4.8964e-11
		-151	0.0024862	-151	0.0014053	-151	0.00137973	-151	5.58365e-11
		-150.8	0.00247991	-150.8	0.00137076	-150.8	0.00139164	-150.8	6.57207e-11
		-150.6	0.00247373	-150.6	0.00134312	-150.6	0.00139529	-150.6	7.78651e-11
		-150.4	0.0024677	-150.4	0.00130768	-150.4	0.00140457	-150.4	9.12733e-11
		-150.2	0.00246182	-150.2	0.00127705	-150.2	0.00141004	-150.2	1.04804e-10
		-150	0.0024561	-150	0.00124792	-150	0.0014142	-150	1.17501e-10
		-149.8	0.00245055	-149.8	0.00121493	-149.8	0.0014238	-149.8	1.28311e-10
		-149.6	0.00244516	-149.6	0.00118845	-149.6	0.0014227	-149.6	1.36854e-10
		-149.4	0.00243995	-149.4	0.00115708	-149.4	0.00142721	-149.4	1.42378e-10
		-149.2	0.00243492	-149.2	0.00112887	-149.2	0.00142988	-149.2	1.44998e-10
		-149	0.00243011	-149	0.00110382	-149	0.00142897	-149	1.44404e-10
		-148.8	0.0024255	-148.8	0.00107442	-148.8	0.00143362	-148.8	1.40922e-10
		-148.6	0.00242112	-148.6	0.00105116	-148.6	0.00142913	-148.6	1.34794e-10
		-148.4	0.00241694	-148.4	0.00102537	-148.4	0.00142822	-148.4	1.26503e-10
		-148.2	0.00241296	-148.2	0.00100144	-148.2	0.00142753	-148.2	1.16659e-10
		-148	0.00240919	-148	0.000981963	-148	0.001421	-148	1.05627e-10
		-147.8	0.00240563	-147.8	0.000957794	-147.8	0.00141992	-147.8	9.40554e-11
		-147.6	0.00240229	-147.6	0.000939434	-147.6	0.00141184	-147.6	8.21052e-11
		-147.4	0.00239917	-147.4	0.000920376	-147.4	0.00140508	-147.4	7.03765e-11
		-147.2	0.00239627	-147.2	0.000902139	-147.2	0.00140059	-147.2	5.90481e-11
		-147	0.00239358	-147	0.000889327	-147	0.00138819	-147	4.85318e-11
		-146.8	0.00239109	-146.8	0.000871498	-146.8	0.00138106	-146.8	3.89727e-11
		-146.6	0.00238879	-146.6	0.000859183	-146.6	0.00136915	-146.6	3.051e-11
		-146.4	0.0023867	-146.4	0.00084756	-146.4	0.00135643	-146.4	2.31832e-11
		-146.2	0.00238481	-146.2	0.000835834	-146.2	0.00134791	-146.2	1.69749e-11
		-146	0.00238313	-146	0.000829412	-146	0.00132971	-146	1.18954e-11
		-145.8	0.00238163	-145.8	0.000819334	-145.8	0.0013166	-145.8	7.88722e-12
		-145.6	0.00238031	-145.6	0.00081359	-145.6	0.0013009	-145.6	4.94618e-12
		-145.4	0.00237915	-145.4	0.000809617	-145.4	0.00128248	-145.4	3.01603e-12
		-145.2	0.00237813	-145.2	0.000804578	-145.2	0.00126892	-145.2	2.1104e-12
		-145	0.00237726	-145	0.000804686	-145	0.00124651	-145	2.25376e-12
		-144.8	0.00237653	-144.8	0.000802224	-144.8	0.00122788	-144.8	3.53731e-12
		-144.6	0.00237594	-144.6	0.000802946	-144.6	0.00120878	-144.6	6.07918e-12
		-144.4	0.00237548	-144.4	0.000806363	-144.4	0.00118539	-144.4	1.00245e-11
		-144.2	0.00237512	-144.2	0.000807572	-144.2	0.00116663	-144.2	1.55569e-11
		-144	0.00237485	-144	0.000813839	-144	0.00114159	-144	2.28387e-11
		-143.8	0.00237466	-143.8	0.000818327	-143.8	0.00111845	-143.8	3.21466e-11
		-143.6	0.00237454	-143.6	0.000824835	-143.6	0.0010967	-143.6	4.35936e-11
		-143.4	0.0023745	-143.4	0.000834974	-143.4	0.00106956	-143.4	5.75448e-11
		-143.2	0.00237451	-143.2	0.000841466	-143.2	0.00104683	-143.2	7.4071e-11
		-143	0.00237457	-143	0.000853007	-143	0.00102023	-143	9.3558e-11
		-142.8	0.00237465	-142.8	0.000863448	-142.8	0.000993988	-142.8	1.16175e-10
		-142.6	0.00237474	-142.6	0.000874609	-142.6	0.000970736	-142.6	1.423e-10
		-142.4	0.0023748	-142.4	0.000890499	-142.4	0.000941436	-142.4	1.72364e-10
		-142.2	0.00237485	-142.2	0.000900931	-142.2	0.000916331	-142.2	2.06474e-10
		-142	0.00237487	-142	0.000916484	-142	0.000889471	-142	2.4532e-10
		-141.8	0.00237486	-141.8	0.000931673	-141.8	0.000861824	-141.8	2.8815e-10
		-141.6	0.0023748	-141.6	0.00094606	-141.6	0.000838095	-141.6	3.35697e-10
		-141.4	0.00237468	-141.4	0.000965769	-141.4	0.000808654	-141.4	3.86162e-10
		-141.2	0.00237446	-141.2	0.000979366	-141.2	0.000782883	-141.2	4.39655e-10
		-141	0.00237415	-141	0.00099746	-141	0.000757081	-141	4.93803e-10
		-140.8	0.00237373	-140.8	0.00101612	-140.8	0.000729704	-140.8	5.4728e-10
		-140.6	0.00237321	-140.6	0.00103218	-140.6	0.000705987	-140.6	5.97576e-10
		-140.4	0.00237257	-140.4	0.00105378	-140.4	0.000678763	-140.4	6.41726e-10
		-140.2	0.00237179	-140.2	0.00106967	-140.2	0.000653869	-140.2	6.77887e-10
		-140	0.00237087	-140	0.00108879	-140	0.000630238	-140	7.02042e-10
		-139.8	0.00236978	-139.8	0.00110969	-139.8	0.000604536	-139.8	7.1428e-10
		-139.6	0.0023685	-139.6	0.0011259	-139.6	0.00058221	-139.6	7.10894e-10
		-139.4	0.00236704	-139.4	0.00114793	-139.4	0.000558106	-139.4	6.94188e-10
		-139.2	0.00236539	-139.2	0.00116493	-139.2	0.000535313	-139.2	6.63274e-10
		-139	0.00236355	-139	0.00118363	-139	0.000514684	-139	6.21316e-10
		-138.8	0.00236151	-138.8	0.00120569	-138.8	0.00049173	-138.8	5.70759e-10
		-138.6	0.00235925	-138.6	0.00122068	-138.6	0.000471872	-138.6	5.15717e-10
		-138.4	0.00235676	-138.4	0.00124182	-138.4	0.000451545	-138.4	4.61061e-10
		-138.2	0.00235404	-138.2	0.00125894	-138.2	0.000431813	-138.2	4.11347e-10
		-138	0.00235107	-138	0.001276	-138	0.000414859	-138	3.71875e-10
		-137.8	0.00234788	-137.8	0.0012983	-137.8	0.000395523	-137.8	3.46289e-10
		-137.6	0.00234445	-137.6	0.00131094	-137.6	0.00037906	-137.6	3.38173e-10
		-137.4	0.00234077	-137.4	0.00133006	-137.4	0.000363121	-137.4	3.49156e-10
		-137.2	0.00233684	-137.2	0.00134656	-137.2	0.000347328	-137.2	3.80094e-10
		-137	0.00233263	-137	0.00136097	-137	0.000334245	-137	4.30076e-10
		-136.8	0.00232815	-136.8	0.0013822	-136.8	0.000319887	-136.8	4.97146e-10
		-136.6	0.0023234	-136.6	0.00139223	-136.6	0.00030775	-136.6	5.78033e-10
		-136.4	0.00231839	-136.4	0.00140848	-136.4	0.000296906	-136.4	6.68264e-10
		-136.2	0.00231311	-136.2	0.00142381	-136.2	0.000285935	-136.2	7.63725e-10
		-136	0.00230757	-136	0.00143483	-136	0.000277605	-136	8.58365e-10
		-135.8	0.00230176	-135.8	0.001453	-135.8	0.000268946	-135.8	9.49387e-10
		-135.6	0.00229568	-135.6	0.00146129	-135.6	0.000261986	-135.6	1.03033e-09
		-135.4	0.00228932	-135.4	0.00147403	-135.4	0.000256904	-135.4	1.10022e-09
		-135.2	0.0022827	-135.2	0.00148785	-135.2	0.000251419	-135.2	1.15432e-09
		-135	0.00227581	-135	0.00149498	-135	0.000248512	-135	1.19219e-09
		-134.8	0.00226868	-134.8	0.00150953	-134.8	0.000245891	-134.8	1.21212e-09
		-134.6	0.00226129	-134.6	0.00151588	-134.6	0.000244447	-134.6	1.21395e-09
		-134.4	0.00225365	-134.4	0.0015247	-134.4	0.000245282	-134.4	1.19915e-09
		-134.2	0.00224575	-134.2	0.00153678	-134.2	0.00024519	-134.2	1.16712e-09
		-134	0.00223758	-134	0.00153972	-134	0.000247501	-134	1.12163e-09
		-133.8	0.00222917	-133.8	0.00155031	-133.8	0.000250372	-133.8	1.06101e-09
		-133.6	0.00222053	-133.6	0.00155465	-133.6	0.00025367	-133.6	9.89966e-10
		-133.4	0.00221166	-133.4	0.00155929	-133.4	0.000259192	-133.4	9.07715e-10
		-133.2	0.00220258	-133.2	0.00156951	-133.2	0.000263356	-133.2	8.17941e-10
		-133	0.00219329	-133	0.00156813	-133	0.000269278	-133	7.21597e-10
		-132.8	0.00218378	-132.8	0.00157455	-132.8	0.000275746	-132.8	6.21286e-10
		-132.6	0.00217407	-132.6	0.00157687	-132.6	0.000281537	-132.6	5.1943e-10
		-132.4	0.00216416	-132.4	0.00157724	-132.4	0.00028906	-132.4	4.18313e-10
		-132.2	0.00215407	-132.2	0.0015855	-132.2	0.00029494	-132.2	3.21698e-10
		-132	0.00214381	-132	0.00157985	-132	0.000301459	-132	2.3253e-10
		-131.8	0.00213339	-131.8	0.00158204	-131.8	0.000308373	-131.8	1.55417e-10
		-131.6	0.00212282	-131.6	0.00158239	-131.6	0.000313257	-131.6	9.42019e-11
		-131.4	0.00211209	-131.4	0.00157854	-131.4	0.000319255	-131.4	5.32088e-11
		-131.2	0.00210121	-131.2	0.00158258	-131.2	0.000323345	-131.2	3.62987e-11
		-131	0.00209019	-131	0.00157503	-131	0.000326863	-131	4.67602e-11
		-130.8	0.00207906	-130.8	0.00157306	-130.8	0.000330705	-130.8	8.71406e-11
		-130.6	0.00206783	-130.6	0.00157155	-130.6	0.000331286	-130.6	1.58842e-10
		-130.4	0.00205652	-130.4	0.00156363	-130.4	0.00033247	-130.4	2.61961e-10
		-130.2	0.00204512	-130.2	0.00156357	-130.2	0.00033183	-130.2	3.94725e-10
		-130	0.00203365	-130	0.00155434	-130	0.000329686	-130	5.54854e-10
		-129.8	0.00202211	-129.8	0.00154842	-129.8	0.000327971	-129.8	7.36405e-10
		-129.6	0.00201052	-129.6	0.0015452	-129.6	0.000322617	-129.6	9.358e-10
		-129.4	0.0019989	-129.4	0.00153354	-129.4	0.000317617	-129.4	1.14433e-09
		-129.2	0.00198725	-129.2	0.00152963	-129.2	0.000311436	-129.2	1.35679e-09
		-129	0.00197561	-129	0.001519	-129	0.00030351	-129	1.56407e-09
		-128.8	0.00196396	-128.8	0.00150949	-128.8	0.000296153	-128.8	1.75893e-09
		-128.6	0.00195231	-128.6	0.00150482	-128.6	0.000286462	-128.6	1.93472e-09
		-128.4	0.00194068	-128.4	0.00148989	-128.4	0.000277067	-128.4	2.082e-09
		-128.2	0.00192908	-128.2	0.00148254	-128.2	0.000267658	-128.2	2.19928e-09
		-128	0.00191753	-128	0.0014709	-128	0.00025713	-128	2.27474e-09
		-127.8	0.00190605	-127.8	0.00145834	-127.8	0.000247836	-127.8	2.31248e-09
		-127.6	0.00189465	-127.6	0.00145258	-127.6	0.000238	-127.6	2.30194e-09
		-127.4	0.00188335	-127.4	0.00143503	-127.4	0.000229063	-127.4	2.24911e-09
		-127.2	0.00187214	-127.2	0.00142485	-127.2	0.000221527	-127.2	2.15003e-09
		-127	0.00186105	-127	0.0014127	-127	0.000214061	-127	2.01033e-09
		-126.8	0.00185008	-126.8	0.00139778	-126.8	0.000208791	-126.8	1.83433e-09
		-126.6	0.00183925	-126.6	0.00139003	-126.6	0.000204696	-126.6	1.6281e-09
		-126.4	0.00182857	-126.4	0.00137205	-126.4	0.000202354	-126.4	1.40272e-09
		-126.2	0.00181808	-126.2	0.00135983	-126.2	0.000202695	-126.2	1.16513e-09
		-126	0.00180776	-126	0.00134779	-126	0.000204074	-126	9.29855e-10
		-125.8	0.00179764	-125.8	0.00133139	-125.8	0.000208466	-125.8	7.05003e-10
		-125.6	0.00178771	-125.6	0.00132193	-125.6	0.00021513	-125.6	5.04263e-10
		-125.4	0.00177799	-125.4	0.00130483	-125.4	0.000223905	-125.4	3.36547e-10
		-125.2	0.00176851	-125.2	0.00129151	-125.2	0.000235997	-125.2	2.11008e-10
		-125	0.00175928	-125	0.00128032	-125	0.000249406	-125	1.34022e-10
		-124.8	0.00175032	-124.8	0.00126343	-124.8	0.000265836	-124.8	1.09723e-10
		-124.6	0.00174164	-124.6	0.00125328	-124.6	0.000284782	-124.6	1.39663e-10
		-124.4	0.00173325	-124.4	0.00123788	-124.4	0.000304974	-124.4	2.23224e-10
		-124.2	0.00172515	-124.2	0.0012245	-124.2	0.000328414	-124.2	3.57493e-10
		-124	0.00171737	-124	0.00121503	-124	0.000352292	-124	5.37426e-10
		-123.8	0.0017099	-123.8	0.00119874	-123.8	0.000378158	-123.8	7.57603e-10
		-123.6	0.00170279	-123.6	0.00118901	-123.6	0.000406189	-123.6	1.00958e-09
		-123.4	0.00169603	-123.4	0.00117619	-123.4	0.000433092	-123.4	1.28741e-09
		-123.2	0.00168965	-123.2	0.00116389	-123.2	0.000462578	-123.2	1.58226e-09
		-123	0.00168364	-123	0.00115708	-123	0.000491035	-123	1.88822e-09
		-122.8	0.00167802	-122.8	0.00114249	-122.8	0.000519421	-122.8	2.19933e-09
		-122.6	0.0016728	-122.6	0.00113434	-122.6	0.000549654	-122.6	2.50895e-09
		-122.4	0.00166799	-122.4	0.00112504	-122.4	0.000575278	-122.4	2.81676e-09
		-122.2	0.00166363	-122.2	0.00111493	-122.2	0.000602659	-122.2	3.11406e-09
		-122	0.00165972	-122	0.00111114	-122	0.000627905	-122	3.40818e-09
		-121.8	0.00165629	-121.8	0.00109997	-121.8	0.000650505	-121.8	3.68907e-09
		-121.6	0.00165333	-121.6	0.00109453	-121.6	0.000674706	-121.6	3.9691e-09
		-121.4	0.00165085	-121.4	0.00108969	-121.4	0.000691897	-121.4	4.24293e-09
		-121.2	0.00164886	-121.2	0.00108283	-121.2	0.000709789	-121.2	4.52055e-09
		-121	0.00164738	-121	0.00108229	-121	0.000725584	-121	4.80396e-09
		-120.8	0.00164642	-120.8	0.00107628	-120.8	0.000736413	-120.8	5.09823e-09
		-120.6	0.00164601	-120.6	0.00107459	-120.6	0.000748769	-120.6	5.41394e-09
		-120.4	0.00164615	-120.4	0.00107512	-120.4	0.000754269	-120.4	5.74909e-09
		-120.2	0.00164686	-120.2	0.00107244	-120.2	0.000759303	-120.2	6.12393e-09
		-120	0.00164813	-120	0.00107615	-120	0.000763637	-120	6.52653e-09
		-119.8	0.00164998	-119.8	0.00107607	-119.8	0.000761552	-119.8	6.98326e-09
		-119.6	0.00165242	-119.6	0.00107899	-119.6	0.000761659	-119.6	7.48179e-09
		-119.4	0.00165548	-119.4	0.00108573	-119.4	0.000756671	-119.4	8.04115e-09
		-119.2	0.00165917	-119.2	0.00108794	-119.2	0.000750611	-119.2	8.65523e-09
		-119	0.0016635	-119	0.00109672	-119	0.00074619	-119	9.33032e-09
		-118.8	0.00166847	-118.8	0.00110322	-118.8	0.000734854	-118.8	1.00684e-08
		-118.6	0.0016741	-118.6	0.00111139	-118.6	0.000726804	-118.6	1.0858e-08
		-118.4	0.00168038	-118.4	0.00112505	-118.4	0.000716267	-118.4	1.17103e-08
		-118.2	0.00168733	-118.2	0.00113261	-118.2	0.000704423	-118.2	1.25896e-08
		-118	0.00169496	-118	0.001147	-118	0.000696434	-118	1.35156e-08
		-117.8	0.0017033	-117.8	0.00116056	-117.8	0.000682029	-117.8	1.44349e-08
		-117.6	0.00171233	-117.6	0.00117433	-117.6	0.000671585	-117.6	1.5362e-08
		-117.4	0.00172209	-117.4	0.00119524	-117.4	0.000661111	-117.4	1.6247e-08
		-117.2	0.00173255	-117.2	0.00120847	-117.2	0.000648937	-117.2	1.70811e-08
		-117	0.00174374	-117	0.00122869	-117	0.000641159	-117	1.783e-08
		-116.8	0.00175566	-116.8	0.00124957	-116.8	0.000629279	-116.8	1.84598e-08
		-116.6	0.00176833	-116.6	0.00126893	-116.6	0.000620281	-116.6	1.89616e-08
		-116.4	0.00178175	-116.4	0.00129588	-116.4	0.000612813	-116.4	1.9279e-08
		-116.2	0.00179594	-116.2	0.00131605	-116.2	0.000602616	-116.2	1.94382e-08
		-116	0.00181084	-116	0.00134194	-116	0.000596465	-116	1.93648e-08
		-115.8	0.00182644	-115.8	0.00137016	-115.8	0.000587466	-115.8	1.91117e-08
		-115.6	0.00184281	-115.6	0.00139469	-115.6	0.000579529	-115.6	1.86334e-08
		-115.4	0.00185995	-115.4	0.00142734	-115.4	0.000573606	-115.4	1.79706e-08
		-115.2	0.00187785	-115.2	0.00145415	-115.2	0.000563278	-115.2	1.71229e-08
		-115	0.00189654	-115	0.00148511	-115	0.000555846	-115	1.61215e-08
		-114.8	0.00191602	-114.8	0.00152037	-114.8	0.000545969	-114.8	1.50052e-08
		-114.6	0.00193629	-114.6	0.00154922	-114.6	0.000534962	-114.6	1.37957e-08
		-114.4	0.00195734	-114.4	0.00158679	-114.4	0.000525743	-114.4	1.25565e-08
		-114.2	0.00197918	-114.2	0.00161964	-114.2	0.000510512	-114.2	1.12986e-08
		-114	0.00200179	-114	0.00165465	-114	0.000496817	-114	1.00893e-08
		-113.8	0.00202519	-113.8	0.00169633	-113.8	0.000480956	-113.8	8.93778e-09
		-113.6	0.00204939	-113.6	0.00172824	-113.6	0.000462335	-113.6	7.88955e-09
		-113.4	0.00207437	-113.4	0.0017695	-113.4	0.000444529	-113.4	6.95293e-09
		-113.2	0.00210015	-113.2	0.00180747	-113.2	0.000421797	-113.2	6.14362e-09
		-113	0.0021267	-113	0.00184508	-113	0.000399184	-113	5.46184e-09
		-112.8	0.00215401	-112.8	0.00189223	-112.8	0.000375342	-112.8	4.89898e-09
		-112.6	0.00218208	-112.6	0.00192556	-112.6	0.000348792	-112.6	4.4458e-09
		-112.4	0.00221091	-112.4	0.00196889	-112.4	0.000323042	-112.4	4.07807e-09
		-112.2	0.00224051	-112.2	0.0020108	-112.2	0.000295016	-112.2	3.78244e-09
		-112	0.00227086	-112	0.00204922	-112	0.000267406	-112	3.52875e-09
		-111.8	0.00230196	-111.8	0.00209828	-111.8	0.00024056	-111.8	3.30581e-09
		-111.6	0.00233381	-111.6	0.00213345	-111.6	0.000213325	-111.6	3.0914e-09
		-111.4	0.00236638	-111.4	0.00217695	-111.4	0.000188409	-111.4	2.87999e-09
		-111.2	0.00239967	-111.2	0.0022214	-111.2	0.000164947	-111.2	2.66604e-09
		-111	0.00243367	-111	0.00225865	-111	0.000144236	-111	2.45402e-09
		-110.8	0.00246838	-110.8	0.00230718	-110.8	0.000127185	-110.8	2.25699e-09
		-110.6	0.00250379	-110.6	0.00234317	-110.6	0.000113682	-110.6	2.08748e-09
		-110.4	0.00253989	-110.4	0.00238479	-110.4	0.00010524	-110.4	1.97245e-09
		-110.2	0.00257666	-110.2	0.00243031	-110.2	0.000102166	-110.2	1.92435e-09
		-110	0.00261408	-110	0.00246437	-110	0.000105166	-110	1.97211e-09
		-109.8	0.00265214	-109.8	0.00251035	-109.8	0.000115089	-109.8	2.12021e-09
		-109.6	0.00269082	-109.6	0.00254574	-109.6	0.000132052	-109.6	2.38093e-09
		-109.4	0.00273013	-109.4	0.00258355	-109.4	0.000157022	-109.4	2.74199e-09
		-109.2	0.00277005	-109.2	0.00262872	-109.2	0.000190353	-109.2	3.1864e-09
		-109	0.00281058	-109	0.00265778	-109	0.000231864	-109	3.68174e-09
		-108.8	0.00285169	-108.8	0.00269936	-108.8	0.000283074	-108.8	4.18013e-09
		-108.6	0.00289337	-108.6	0.00273294	-108.6	0.000342186	-108.6	4.63925e-09
		-108.4	0.00293559	-108.4	0.00276528	-108.4	0.000410782	-108.4	4.99324e-09
		-108.2	0.00297834	-108.2	0.00280895	-108.2	0.000489175	-108.2	5.21317e-09
		-108	0.00302162	-108	0.0028316	-108	0.000574048	-108	5.24753e-09
		-107.8	0.00306541	-107.8	0.00286735	-107.8	0.000669809	-107.8	5.10368e-09
		-107.6	0.00310971	-107.6	0.00289831	-107.6	0.000771244	-107.6	4.78802e-09
		-107.4	0.00315448	-107.4	0.00292403	-107.4	0.000880171	-107.4	4.35919e-09
		-107.2	0.0031997	-107.2	0.00296337	-107.2	0.000999049	-107.2	3.90107e-09
		-107	0.00324534	-107	0.00298086	-107	0.00111713	-107	3.53377e-09
		-106.8	0.00329141	-106.8	0.00300994	-106.8	0.00124521	-106.8	3.40636e-09
		-106.6	0.00333789	-106.6	0.00303798	-106.6	0.00137473	-106.6	3.68551e-09
		-106.4	0.00338477	-106.4	0.00305658	-106.4	0.00150525	-106.4	4.54627e-09
		-106.2	0.00343205	-106.2	0.00308935	-106.2	0.00164523	-106.2	6.15647e-09
		-106	0.00347969	-106	0.00310358	-106	0.00177266	-106	8.66787e-09
		-105.8	0.00352768	-105.8	0.00312584	-105.8	0.00190709	-105.8	1.21867e-08
		-105.6	0.003576	-105.6	0.00315124	-105.6	0.00203886	-105.6	1.67951e-08
		-105.4	0.00362462	-105.4	0.00316293	-105.4	0.00216137	-105.4	2.24965e-08
		-105.2	0.00367355	-105.2	0.00318934	-105.2	0.00229037	-105.2	2.92543e-08
		-105	0.00372277	-105	0.00320106	-105	0.00239942	-105	3.69748e-08
		-104.8	0.00377227	-104.8	0.00321704	-104.8	0.00250845	-104.8	4.54504e-08
		-104.6	0.00382203	-104.6	0.00324067	-104.6	0.00261305	-104.6	5.45508e-08
		-104.4	0.00387202	-104.4	0.0032463	-104.4	0.00269686	-104.4	6.38426e-08
		-104.2	0.00392222	-104.2	0.00326718	-104.2	0.00278455	-104.2	7.32317e-08
		-104	0.00397262	-104	0.00327764	-104	0.00284934	-104	8.21074e-08
		-103.8	0.00402322	-103.8	0.00328844	-103.8	0.00290657	-103.8	9.03715e-08
		-103.6	0.00407401	-103.6	0.00331161	-103.6	0.00296117	-103.6	9.74438e-08
		-103.4	0.00412498	-103.4	0.0033125	-103.4	0.00298559	-103.4	1.03109e-07
		-103.2	0.00417612	-103.2	0.00332917	-103.2	0.00301299	-103.2	1.06991e-07
		-103	0.0042274	-103	0.00333992	-103	0.00302017	-103	1.0876e-07
		-102.8	0.0042788	-102.8	0.00334701	-102.8	0.00301423	-102.8	1.08383e-07
		-102.6	0.00433031	-102.6	0.00337024	-102.6	0.00301082	-102.6	1.05467e-07
		-102.4	0.00438192	-102.4	0.00336897	-102.4	0.00297293	-102.4	1.0042e-07
		-102.2	0.00443363	-102.2	0.00338295	-102.2	0.00293938	-102.2	9.28974e-08
		-102	0.00448543	-102	0.00339561	-102	0.00289302	-102	8.36663e-08
		-101.8	0.00453731	-101.8	0.0034005	-101.8	0.00283183	-101.8	7.28288e-08
		-101.6	0.00458923	-101.6	0.003422	-101.6	0.00277632	-101.6	6.11921e-08
		-101.4	0.00464119	-101.4	0.00342339	-101.4	0.00269581	-101.4	4.93462e-08
		-101.2	0.00469316	-101.2	0.00343607	-101.2	0.00261908	-101.2	3.81143e-08
		-101	0.00474516	-101	0.00345209	-101	0.00253921	-101	2.83593e-08
		-100.8	0.00479719	-100.8	0.00345603	-100.8	0.0024469	-100.8	2.08092e-08
		-100.6	0.00484923	-100.6	0.003477	-100.6	0.00236387	-100.6	1.62934e-08
		-100.4	0.00490128	-100.4	0.00348224	-100.4	0.00226886	-100.4	1.52365e-08
		-100.2	0.00495331	-100.2	0.00349461	-100.2	0.00217843	-100.2	1.81238e-08
		-100	0.0050053	-100	0.00351501	-100	0.00209406	-100	2.48818e-08
		-99.8	0.00505724	-99.8	0.00351874	-99.8	0.00200215	-99.8	3.54024e-08
		-99.6	0.00510914	-99.6	0.00353986	-99.6	0.00192314	-99.6	4.90307e-08
		-99.4	0.00516099	-99.4	0.00354958	-99.4	0.00184339	-99.4	6.49891e-08
		-99.2	0.00521278	-99.2	0.00356201	-99.2	0.00177006	-99.2	8.21827e-08
		-99	0.0052645	-99	0.00358722	-99	0.00170952	-99	9.92796e-08
		-98.8	0.00531613	-98.8	0.00359079	-98.8	0.00164622	-98.8	1.15154e-07
		-98.6	0.00536765	-98.6	0.00361204	-98.6	0.00159818	-98.6	1.28195e-07
		-98.4	0.00541905	-98.4	0.0036262	-98.4	0.00155677	-98.4	1.37764e-07
		-98.2	0.00547034	-98.2	0.00363834	-98.2	0.00152276	-98.2	1.42435e-07
		-98	0.00552152	-98	0.00366812	-98	0.00150437	-98	1.42305e-07
		-97.8	0.00557258	-97.8	0.00367086	-97.8	0.00148696	-97.8	1.36875e-07
		-97.6	0.00562352	-97.6	0.00369149	-97.6	0.00148435	-97.6	1.26796e-07
		-97.4	0.0056743	-97.4	0.00370939	-97.4	0.00149164	-97.4	1.12695e-07
		-97.2	0.00572492	-97.2	0.00372021	-97.2	0.0015046	-97.2	9.56814e-08
		-97	0.00577535	-97	0.00374911	-97	0.00153295	-97	7.71582e-08
		-96.8	0.0058256	-96.8	0.00375426	-96.8	0.00156328	-96.8	5.83962e-08
		-96.6	0.00587566	-96.6	0.00377288	-96.6	0.00160504	-96.6	4.09277e-08
		-96.4	0.00592553	-96.4	0.00379328	-96.4	0.00165723	-96.4	2.57854e-08
		-96.2	0.00597519	-96.2	0.00380118	-96.2	0.00170959	-96.2	1.39763e-08
		-96	0.00602463	-96	0.00382726	-96	0.00177563	-96	5.97037e-09
		-95.8	0.00607382	-95.8	0.00383359	-95.8	0.00184147	-95.8	1.90162e-09
		-95.6	0.00612275	-95.6	0.0038484	-95.6	0.00191307	-95.6	1.49912e-09
		-95.4	0.00617143	-95.4	0.00386967	-95.4	0.00199485	-95.4	4.15788e-09
		-95.2	0.00621985	-95.2	0.00387274	-95.2	0.00206761	-95.2	9.03953e-09
		-95	0.00626801	-95	0.00389404	-95	0.00215161	-95	1.51751e-08
		-94.8	0.0063159	-94.8	0.00389983	-94.8	0.0022326	-94.8	2.16187e-08
		-94.6	0.00636348	-94.6	0.00390885	-94.6	0.0023115	-94.6	2.74614e-08
		-94.4	0.00641075	-94.4	0.0039292	-94.4	0.00240074	-94.4	3.21101e-08
		-94.2	0.00645767	-94.2	0.00392551	-94.2	0.00247047	-94.2	3.50382e-08
		-94	0.00650424	-94	0.00394002	-94	0.00254849	-94	3.61817e-08
		-93.8	0.00655047	-93.8	0.00394358	-93.8	0.00262219	-93.8	3.55323e-08
		-93.6	0.00659635	-93.6	0.00394492	-93.6	0.00268478	-93.6	3.33989e-08
		-93.4	0.00664185	-93.4	0.00396261	-93.4	0.00275559	-93.4	3.0137e-08
		-93.2	0.00668696	-93.2	0.00395045	-93.2	0.00280436	-93.2	2.61666e-08
		-93	0.00673165	-93	0.00395641	-93	0.0028551	-93	2.19185e-08
		-92.8	0.0067759	-92.8	0.00395623	-92.8	0.00290281	-92.8	1.76973e-08
		-92.6	0.00681972	-92.6	0.00394835	-92.6	0.00293085	-92.6	1.37953e-08
		-92.4	0.0068631	-92.4	0.0039585	-92.4	0.00296589	-92.4	1.03228e-08
		-92.2	0.00690604	-92.2	0.00393996	-92.2	0.00298023	-92.2	7.38893e-09
		-92	0.00694853	-92	0.00393602	-92	0.00299053	-92	4.98887e-09
		-91.8	0.00699052	-91.8	0.00393093	-91.8	0.00300168	-91.8	3.12718e-09
		-91.6	0.007032	-91.6	0.0039128	-91.6	0.00298681	-91.6	1.78864e-09
		-91.4	0.00707294	-91.4	0.00391244	-91.4	0.0029789	-91.4	9.77903e-10
		-91.2	0.00711334	-91.2	0.0038886	-91.2	0.00295519	-91.2	7.10996e-10
		-91	0.0071532	-91	0.00387396	-91	0.00292303	-91	1.00308e-09
		-90.8	0.0071925	-90.8	0.00386319	-90.8	0.00289719	-90.8	1.8621e-09
		-90.6	0.00723123	-90.6	0.00383434	-90.6	0.00284249	-90.6	3.25448e-09
		-90.4	0.00726936	-90.4	0.0038229	-90.4	0.00279579	-90.4	5.12794e-09
		-90.2	0.00730687	-90.2	0.00379342	-90.2	0.00274048	-90.2	7.37161e-09
		-90	0.00734375	-90	0.00376786	-90	0.0026747	-90	9.88987e-09
		-89.8	0.00737998	-89.8	0.00375103	-89.8	0.00261742	-89.8	1.25695e-08
		-89.6	0.00741557	-89.6	0.00371158	-89.6	0.00253934	-89.6	1.53634e-08
		-89.4	0.0074505	-89.4	0.00368905	-89.4	0.0024674	-89.4	1.82771e-08
		-89.2	0.00748478	-89.2	0.00365395	-89.2	0.00239458	-89.2	2.13841e-08
		-89	0.00751835	-89	0.00361778	-89	0.00231174	-89	2.483e-08
		-88.8	0.0075512	-88.8	0.00359485	-88.8	0.00223907	-88.8	2.87173e-08
		-88.6	0.00758331	-88.6	0.00354543	-88.6	0.00215572	-88.6	3.31551e-08
		-88.4	0.00761467	-88.4	0.0035123	-88.4	0.00207724	-88.4	3.7991e-08
		-88.2	0.00764527	-88.2	0.00347189	-88.2	0.00200456	-88.2	4.29936e-08
		-88	0.00767511	-88	0.00342589	-88	0.00192403	-88	4.75268e-08
		-87.8	0.00770417	-87.8	0.0033955	-87.8	0.00185521	-87.8	5.08444e-08
		-87.6	0.00773244	-87.6	0.00333871	-87.6	0.00178419	-87.6	5.1969e-08
		-87.4	0.00775988	-87.4	0.00329587	-87.4	0.00171777	-87.4	5.00356e-08
		-87.2	0.00778647	-87.2	0.00325066	-87.2	0.00166199	-87.2	4.45669e-08
		-87	0.00781223	-87	0.00319596	-87	0.0016009	-87	3.5783e-08
		-86.8	0.00783714	-86.8	0.00315596	-86.8	0.00155248	-86.8	2.52645e-08
		-86.6	0.0078612	-86.6	0.00309568	-86.6	0.00150777	-86.6	1.62621e-08
		-86.4	0.00788441	-86.4	0.00304433	-86.4	0.00146753	-86.4	1.4349e-08
		-86.2	0.00790672	-86.2	0.00299495	-86.2	0.00143994	-86.2	2.79236e-08
		-86	0.00792812	-86	0.00293292	-86	0.0014103	-86	6.84153e-08
		-85.8	0.00794858	-85.8	0.00288456	-85.8	0.0013926	-85.8	1.50787e-07
		-85.6	0.00796809	-85.6	0.00282162	-85.6	0.00138194	-85.6	2.93523e-07
		-85.4	0.00798667	-85.4	0.00276318	-85.4	0.00137464	-85.4	5.1867e-07
		-85.2	0.0080043	-85.2	0.00271032	-85.2	0.00137997	-85.2	8.51236e-07
		-85	0.00802098	-85	0.00264253	-85	0.00138576	-85	1.32065e-06
		-84.8	0.00803667	-84.8	0.00258728	-84.8	0.00140105	-84.8	1.95493e-06
		-84.6	0.00805137	-84.6	0.00252252	-84.6	0.00142494	-84.6	2.79204e-06
		-84.4	0.00806505	-84.4	0.00245857	-84.4	0.00144908	-84.4	3.85652e-06
		-84.2	0.00807771	-84.2	0.00240301	-84.2	0.00148512	-84.2	5.19366e-06
		-84	0.00808936	-84	0.00233117	-84	0.0015217	-84	6.82472e-06
		-83.8	0.00809999	-83.8	0.00227065	-83.8	0.00156413	-83.8	8.79136e-06
		-83.6	0.00810959	-83.6	0.00220497	-83.6	0.00161591	-83.6	1.11152e-05
		-83.4	0.00811813	-83.4	0.00213727	-83.4	0.00166224	-83.4	1.38182e-05
		-83.2	0.0081256	-83.2	0.00207973	-83.2	0.00171907	-83.2	1.69314e-05
		-83	0.00813196	-83	0.00200581	-83	0.00177535	-83	2.0431e-05
		-82.8	0.00813722	-82.8	0.00194182	-82.8	0.00183202	-82.8	2.43742e-05
		-82.6	0.00814137	-82.6	0.00187621	-82.6	0.00189846	-82.6	2.86545e-05
		-82.4	0.00814443	-82.4	0.00180663	-82.4	0.00195193	-82.4	3.33551e-05
		-82.2	0.00814637	-82.2	0.00174593	-82.2	0.00201354	-82.2	3.832e-05
		-82	0.00814718	-82	0.00167409	-82	0.00207349	-82	4.35885e-05
		-81.8	0.00814683	-81.8	0.00160859	-81.8	0.00212659	-81.8	4.90083e-05
		-81.6	0.0081453	-81.6	0.00154417	-81.6	0.0021872	-81.6	5.45192e-05
		-81.4	0.00814261	-81.4	0.00147477	-81.4	0.00223204	-81.4	6.00191e-05
		-81.2	0.00813874	-81.2	0.00141301	-81.2	0.00227915	-81.2	6.53087e-05
		-81	0.0081337	-81	0.00134447	-81	0.00232432	-81	7.03884e-05
		-80.8	0.00812747	-80.8	0.00127963	-80.8	0.00235452	-80.8	7.4889e-05
		-80.6	0.00812004	-80.6	0.00121773	-80.6	0.00238978	-80.6	7.89405e-05
		-80.4	0.00811136	-80.4	0.00115074	-80.4	0.00240829	-80.4	8.20803e-05
		-80.2	0.00810143	-80.2	0.00109023	-80.2	0.0024226	-80.2	8.4471e-05
		-80	0.00809023	-80	0.00102641	-80	0.00243595	-80	8.57712e-05
		-79.8	0.00807777	-79.8	0.000964604	-79.8	0.00242722	-79.8	8.60319e-05
		-79.6	0.00806404	-79.6	0.000906794	-79.6	0.00242152	-79.6	8.51327e-05
		-79.4	0.00804905	-79.4	0.000844615	-79.4	0.00240072	-79.4	8.30213e-05
		-79.2	0.00803275	-79.2	0.000787888	-79.2	0.00237034	-79.2	7.98227e-05
		-79	0.00801513	-79	0.000730461	-79	0.00234133	-79	7.54079e-05
		-78.8	0.00799618	-78.8	0.000674245	-78.8	0.00228647	-78.8	7.01309e-05
		-78.6	0.00797588	-78.6	0.000622412	-78.6	0.00223387	-78.6	6.38265e-05
		-78.4	0.00795424	-78.4	0.000567606	-78.4	0.0021706	-78.4	5.69676e-05
		-78.2	0.00793125	-78.2	0.000517393	-78.2	0.00209548	-78.2	4.95571e-05
		-78	0.00790691	-78	0.000468299	-78	0.00202258	-78	4.19667e-05
		-77.8	0.00788118	-77.8	0.000420385	-77.8	0.00193048	-77.8	3.43781e-05
		-77.6	0.00785403	-77.6	0.000376375	-77.6	0.0018393	-77.6	2.70736e-05
		-77.4	0.00782545	-77.4	0.000331972	-77.4	0.00174404	-77.4	2.03183e-05
		-77.2	0.00779542	-77.2	0.000291162	-77.2	0.00163927	-77.2	1.43283e-05
		-77	0.00776395	-77	0.000252625	-77	0.00153896	-77	9.35472e-06
		-76.8	0.00773104	-76.8	0.000215828	-76.8	0.00143032	-76.8	5.56285e-06
		-76.6	0.00769667	-76.6	0.000182521	-76.6	0.00132423	-76.6	3.11944e-06
		-76.4	0.00766083	-76.4	0.000150898	-76.4	0.00122163	-76.4	2.13568e-06
		-76.2	0.00762348	-76.2	0.000122471	-76.2	0.0011164	-76.2	2.67353e-06
		-76	0.00758462	-76	9.6999e-05	-76	0.00101983	-76	4.76126e-06
		-75.8	0.00754424	-75.8	7.4165e-05	-75.8	0.000926138	-75.8	8.37758e-06
		-75.6	0.00750234	-75.6	5.47171e-05	-75.6	0.000839998	-75.6	1.34658e-05
		-75.4	0.00745892	-75.4	3.82798e-05	-75.4	0.000764549	-75.4	1.99276e-05
		-75.2	0.00741398	-75.2	2.52293e-05	-75.2	0.000695631	-75.2	2.76705e-05
		-75	0.00736749	-75	1.56072e-05	-75	0.000640438	-75	3.64976e-05
		-74.8	0.00731942	-74.8	9.53528e-06	-74.8	0.000597272	-74.8	4.63711e-05
		-74.6	0.00726977	-74.6	7.10599e-06	-74.6	0.000567685	-74.6	5.6958e-05
		-74.4	0.00721854	-74.4	8.47847e-06	-74.4	0.00055443	-74.4	6.83191e-05
		-74.2	0.00716573	-74.2	1.37407e-05	-74.2	0.000555275	-74.2	8.01161e-05
		-74	0.00711135	-74	2.30314e-05	-74	0.000573939	-74	9.23879e-05
		-73.8	0.00705541	-73.8	3.64041e-05	-73.8	0.000610065	-73.8	0.000104924
		-73.6	0.00699789	-73.6	5.40874e-05	-73.6	0.000663013	-73.6	0.000117652
		-73.4	0.0069388	-73.4	7.61245e-05	-73.4	0.000735828	-73.4	0.000130607
		-73.2	0.00687812	-73.2	0.000102518	-73.2	0.000824536	-73.2	0.00014349
		-73	0.00681588	-73	0.000134009	-73	0.000932185	-73	0.000156694
		-72.8	0.00675209	-72.8	0.000169412	-72.8	0.00105884	-72.8	0.000169564
		-72.6	0.00668678	-72.6	0.000210193	-72.6	0.00119886	-72.6	0.000182815
		-72.4	0.00661997	-72.4	0.000256012	-72.4	0.00135938	-72.4	0.000195707
		-72.2	0.00655164	-72.2	0.000306205	-72.2	0.00153149	-72.2	0.000208854
		-72	0.00648183	-72	0.000363083	-72	0.00171823	-72	0.000221772
		-71.8	0.00641053	-71.8	0.000423358	-71.8	0.00192315	-71.8	0.000234667
		-71.6	0.0063378	-71.6	0.000490102	-71.6	0.0021291	-71.6	0.000247469
		-71.4	0.00626366	-71.4	0.00056315	-71.4	0.00235319	-71.4	0.000259845
		-71.2	0.00618817	-71.2	0.000639665	-71.2	0.00258144	-71.2	0.000272247
		-71	0.00611137	-71	0.000725042	-71	0.0028135	-71	0.000283687
		-70.8	0.0060333	-70.8	0.000813362	-70.8	0.00306277	-70.8	0.000295165
		-70.6	0.00595399	-70.6	0.000908838	-70.6	0.00329376	-70.6	0.000305198
		-70.4	0.0058735	-70.4	0.001013	-70.4	0.00353849	-70.4	0.000314912
		-70.2	0.00579189	-70.2	0.00111825	-70.2	0.00378106	-70.2	0.00032316
		-70	0.00570924	-70	0.00123521	-70	0.00401171	-70	0.000330441
		-69.8	0.00562563	-69.8	0.00135521	-69.8	0.00425581	-69.8	0.000336274
		-69.6	0.00554113	-69.6	0.00148216	-69.6	0.00447065	-69.6	0.00034048
		-69.4	0.00545582	-69.4	0.00162189	-69.4	0.00468958	-69.4	0.000343319
		-69.2	0.00536977	-69.2	0.00175827	-69.2	0.00490522	-69.2	0.000343917
		-69	0.00528307	-69	0.00190995	-69	0.0050921	-69	0.000343309
		-68.8	0.00519583	-68.8	0.00206587	-68.8	0.00529084	-68.8	0.000339946
		-68.6	0.00510817	-68.6	0.00222708	-68.6	0.00545743	-68.6	0.000335327
		-68.4	0.00502022	-68.4	0.00240712	-68.4	0.00561866	-68.4	0.000328171
		-68.2	0.0049321	-68.2	0.00257754	-68.2	0.0057828	-68.2	0.000319463
		-68	0.00484393	-68	0.00276723	-68	0.00590463	-68	0.00030866
		-67.8	0.00475585	-67.8	0.00296413	-67.8	0.00604082	-67.8	0.000296102
		-67.6	0.004668	-67.6	0.00316255	-67.6	0.00615163	-67.6	0.00028197
		-67.4	0.00458054	-67.4	0.00338502	-67.4	0.00625063	-67.4	0.000266055
		-67.2	0.00449366	-67.2	0.00359609	-67.2	0.00636591	-67.2	0.000249139
		-67	0.00440752	-67	0.00382732	-67	0.00643122	-67	0.000230601
		-66.8	0.00432231	-66.8	0.00407121	-66.8	0.0065178	-66.8	0.000211578
		-66.6	0.0042382	-66.6	0.00431	-66.6	0.00659375	-66.6	0.000191456
		-66.4	0.00415539	-66.4	0.00457909	-66.4	0.00665541	-66.4	0.00017123
		-66.2	0.00407407	-66.2	0.00483666	-66.2	0.0067443	-66.2	0.000150733
		-66	0.00399448	-66	0.00511324	-66	0.00679551	-66	0.000130535
		-65.8	0.00391685	-65.8	0.00541126	-65.8	0.00687047	-65.8	0.000110878
		-65.6	0.00384143	-65.6	0.00569382	-65.6	0.00695392	-65.6	9.20733e-05
		-65.4	0.00376845	-65.4	0.00601408	-65.4	0.00702255	-65.4	7.45836e-05
		-65.2	0.00369816	-65.2	0.00632505	-65.2	0.00712917	-65.2	5.86096e-05
		-65	0.00363083	-65	0.00665107	-65	0.00721652	-65	4.46662e-05
		-64.8	0.00356671	-64.8	0.00701157	-64.8	0.00732786	-64.8	3.29532e-05
		-64.6	0.00350612	-64.6	0.00734146	-64.6	0.00746761	-64.6	2.39048e-05
		-64.4	0.00344934	-64.4	0.00771769	-64.4	0.00758946	-64.4	1.77867e-05
		-64.2	0.00339668	-64.2	0.00809011	-64.2	0.00775945	-64.2	1.48934e-05
		-64	0.00334846	-64	0.00846979	-64	0.0079262	-64	1.54774e-05
		-63.8	0.00330498	-63.8	0.00890231	-63.8	0.00811334	-63.8	1.97512e-05
		-63.6	0.00326656	-63.6	0.0092831	-63.6	0.00834802	-63.6	2.78875e-05
		-63.4	0.00323354	-63.4	0.00972019	-63.4	0.0085536	-63.4	4.00013e-05
		-63.2	0.00320628	-63.2	0.0101631	-63.2	0.00881497	-63.2	5.62084e-05
		-63	0.00318514	-63	0.0106006	-63	0.00908533	-63	7.6427e-05
		-62.8	0.00317049	-62.8	0.0111036	-62.8	0.00936472	-62.8	0.000100798
		-62.6	0.00316269	-62.6	0.0115507	-62.6	0.0097048	-62.6	0.000128982
		-62.4	0.00316213	-62.4	0.0120532	-62.4	0.010004	-62.4	0.000161123
		-62.2	0.00316919	-62.2	0.0125765	-62.2	0.0103575	-62.2	0.000196768
		-62	0.00318426	-62	0.0130754	-62	0.0107303	-62	0.000235859
		-61.8	0.00320777	-61.8	0.0136524	-61.8	0.0110901	-61.8	0.000278074
		-61.6	0.00324013	-61.6	0.0141762	-61.6	0.0115142	-61.6	0.000322905
		-61.4	0.00328176	-61.4	0.0147482	-61.4	0.011896	-61.4	0.000370474
		-61.2	0.00333308	-61.2	0.0153622	-61.2	0.0123159	-61.2	0.00041951
		-61	0.00339451	-61	0.0159251	-61	0.012767	-61	0.0004709
		-60.8	0.00346649	-60.8	0.0165802	-60.8	0.0131721	-60.8	0.000522415
		-60.6	0.00354946	-60.6	0.0171896	-60.6	0.0136434	-60.6	0.000575464
		-60.4	0.00364388	-60.4	0.0178335	-60.4	0.014073	-60.4	0.000627991
		-60.2	0.00375021	-60.2	0.0185488	-60.2	0.0145162	-60.2	0.000680684
		-60	0.0038689	-60	0.0191765	-60	0.0150086	-60	0.000732363
		-59.8	0.00400042	-59.8	0.0199121	-59.8	0.0154122	-59.8	0.000782601
		-59.6	0.0041452	-59.6	0.0206158	-59.6	0.0158843	-59.6	0.000831513
		-59.4	0.00430373	-59.4	0.0213323	-59.4	0.0163223	-59.4	0.00087717
		-59.2	0.00447648	-59.2	0.0221586	-59.2	0.0167424	-59.2	0.000921374
		-59	0.00466393	-59	0.0228499	-59	0.0172357	-59	0.000960364
		-58.8	0.00486658	-58.8	0.023666	-58.8	0.0175966	-58.8	0.000997288
		-58.6	0.00508489	-58.6	0.0244716	-58.6	0.0180274	-58.6	0.0010283
		-58.4	0.00531933	-58.4	0.0252585	-58.4	0.0184418	-58.4	0.00105578
		-58.2	0.00557037	-58.2	0.0261858	-58.2	0.0188025	-58.2	0.00107741
		-58	0.0058384	-58	0.0269551	-58	0.0192414	-58	0.00109381
		-57.8	0.00612376	-57.8	0.0278487	-57.8	0.0195592	-57.8	0.00110469
		-57.6	0.00642714	-57.6	0.0287624	-57.6	0.0199227	-57.6	0.00110877
		-57.4	0.00674901	-57.4	0.0296145	-57.4	0.0202984	-57.4	0.00110793
		-57.2	0.00708984	-57.2	0.0306265	-57.2	0.0205832	-57.2	0.00109901
		-57	0.00745008	-57	0.0314894	-57	0.020954	-57	0.00108574
		-56.8	0.00783019	-56.8	0.0324541	-56.8	0.0212281	-56.8	0.00106408
		-56.6	0.00823064	-56.6	0.0334799	-56.6	0.0215212	-56.6	0.00103799
		-56.4	0.00865189	-56.4	0.0343881	-56.4	0.0218651	-56.4	0.00100498
		-56.2	0.00909442	-56.2	0.035477	-56.2	0.022082	-56.2	0.000967154
		-56	0.00955869	-56	0.0364347	-56	0.0223958	-56	0.000924183
		-55.8	0.0100451	-55.8	0.0374601	-55.8	0.0226485	-55.8	0.000876505
		-55.6	0.0105542	-55.6	0.0386	-55.6	0.0228933	-55.6	0.000825632
		-55.4	0.0110862	-55.4	0.0395516	-55.4	0.0232352	-55.4	0.000770678
		-55.2	0.0116418	-55.2	0.0407057	-55.2	0.0234165	-55.2	0.000714554
		-55	0.0122212	-55	0.0417571	-55	0.0237086	-55	0.000655441
		-54.8	0.0128249	-54.8	0.0428292	-54.8	0.0239836	-54.8	0.000596709
		-54.6	0.0134534	-54.6	0.0440827	-54.6	0.0242241	-54.6	0.000537315
		-54.4	0.014107	-54.4	0.0450613	-54.4	0.0245863	-54.4	0.000479421
		-54.2	0.0147861	-54.2	0.0462653	-54.2	0.0248116	-54.2	0.000423148
		-54	0.0154911	-54	0.0474075	-54	0.025136	-54	0.000369602
		-53.8	0.0162223	-53.8	0.048509	-53.8	0.0254936	-53.8	0.000319643
		-53.6	0.0169802	-53.6	0.0498563	-53.6	0.0257884	-53.6	0.00027371
		-53.4	0.0177651	-53.4	0.05086	-53.4	0.0262235	-53.4	0.000232938
		-53.2	0.0185774	-53.2	0.0520956	-53.2	0.0265668	-53.2	0.000197422
		-53	0.0194175	-53	0.053324	-53	0.0269864	-53	0.000168192
		-52.8	0.0202856	-52.8	0.0544351	-52.8	0.0274944	-52.8	0.000145319
		-52.6	0.0211821	-52.6	0.0558163	-52.6	0.0279054	-52.6	0.000129432
		-52.4	0.0221072	-52.4	0.0568803	-52.4	0.0284766	-52.4	0.000120657
		-52.2	0.0230614	-52.2	0.0581273	-52.2	0.029002	-52.2	0.000119238
		-52	0.0240449	-52	0.0594367	-52	0.0295749	-52	0.000125237
		-51.8	0.025058	-51.8	0.0605367	-51.8	0.0302967	-51.8	0.000138621
		-51.6	0.026101	-51.6	0.0619316	-51.6	0.0308734	-51.6	0.000159357
		-51.4	0.0271742	-51.4	0.0630503	-51.4	0.0316302	-51.4	0.000187081
		-51.2	0.0282777	-51.2	0.0642885	-51.2	0.0323877	-51.2	0.000221818
		-51	0.0294119	-51	0.0656741	-51	0.0331509	-51	0.00026265
		-50.8	0.0305771	-50.8	0.0667429	-50.8	0.0341099	-50.8	0.000309759
		-50.6	0.0317734	-50.6	0.0681318	-50.6	0.0348953	-50.6	0.000361955
		-50.4	0.0330011	-50.4	0.0693013	-50.4	0.0358577	-50.4	0.000419167
		-50.2	0.0342605	-50.2	0.0705117	-50.2	0.0368697	-50.2	0.000480308
		-50	0.0355517	-50	0.0719706	-50	0.0378252	-50	0.000544712
		-49.8	0.0368749	-49.8	0.0729903	-49.8	0.038994	-49.8	0.000611834
		-49.6	0.0382303	-49.6	0.0743561	-49.6	0.0400114	-49.6	0.000679973
		-49.4	0.0396181	-49.4	0.0755754	-49.4	0.041159	-49.4	0.000749667
		-49.2	0.0410385	-49.2	0.0767423	-49.2	0.0424117	-49.2	0.000817678
		-49	0.0424918	-49	0.0782751	-49	0.0435193	-49	0.000885763
		-48.8	0.0439779	-48.8	0.0792318	-48.8	0.0448541	-48.8	0.000950054
		-48.6	0.0454971	-48.6	0.0805612	-48.6	0.0460637	-48.6	0.00101219
		-48.4	0.0470496	-48.4	0.0818338	-48.4	0.0473343	-48.4	0.00106929
		-48.2	0.0486353	-48.2	0.0829463	-48.2	0.0487778	-48.2	0.00112161
		-48	0.0502546	-48	0.0844547	-48	0.0499594	-48	0.00116814
		-47.8	0.0519076	-47.8	0.0854435	-47.8	0.0513791	-47.8	0.00120734
		-47.6	0.0535945	-47.6	0.0867291	-47.6	0.0527112	-47.6	0.00124059
		-47.4	0.0553152	-47.4	0.0880639	-47.4	0.054012	-47.4	0.00126427
		-47.2	0.05707	-47.2	0.0891172	-47.2	0.0555644	-47.2	0.00128231
		-47	0.0588589	-47	0.0905944	-47	0.0567257	-47	0.00128948
		-46.8	0.060682	-46.8	0.0916314	-46.8	0.058129	-46.8	0.00129081
		-46.6	0.0625395	-46.6	0.0928722	-46.6	0.0595013	-46.6	0.00128276
		-46.4	0.0644315	-46.4	0.0942846	-46.4	0.0607296	-46.4	0.00126832
		-46.2	0.066358	-46.2	0.0952807	-46.2	0.06222	-46.2	0.00124676
		-46	0.0683193	-46	0.0967298	-46	0.0633505	-46	0.00121895
		-45.8	0.0703152	-45.8	0.0978345	-45.8	0.06464	-45.8	0.00118688
		-45.6	0.0723459	-45.6	0.0990364	-45.6	0.0659789	-45.6	0.00114929
		-45.4	0.0744115	-45.4	0.100549	-45.4	0.067047	-45.4	0.00111067
		-45.2	0.0765121	-45.2	0.101496	-45.2	0.0683906	-45.2	0.00106768
		-45	0.0786478	-45	0.102927	-45	0.0694345	-45	0.00102612
		-44.8	0.0808187	-44.8	0.104126	-44.8	0.0705402	-44.8	0.000983081
		-44.6	0.083025	-44.6	0.105301	-44.6	0.0718	-44.6	0.000942676
		-44.4	0.0852665	-44.4	0.106942	-44.4	0.0726556	-44.4	0.000903802
		-44.2	0.0875433	-44.2	0.107856	-44.2	0.0738045	-44.2	0.000868118
		-44	0.0898557	-44	0.109285	-44	0.0747423	-44	0.000836203
		-43.8	0.0922035	-43.8	0.110609	-43.8	0.0756361	-43.8	0.000807398
		-43.6	0.0945871	-43.6	0.111776	-43.6	0.0768099	-43.6	0.00078363
		-43.4	0.0970064	-43.4	0.113485	-43.4	0.0774449	-43.4	0.000762077
		-43.2	0.0994614	-43.2	0.114479	-43.2	0.0783952	-43.2	0.000745544
		-43	0.101952	-43	0.115926	-43	0.0792471	-43	0.000730024
		-42.8	0.104479	-42.8	0.117413	-42.8	0.0799438	-42.8	0.000717826
		-42.6	0.107042	-42.6	0.118592	-42.6	0.080974	-42.6	0.000705795
		-42.4	0.10964	-42.4	0.12035	-42.4	0.081508	-42.4	0.000694308
		-42.2	0.112275	-42.2	0.121504	-42.2	0.0822939	-42.2	0.000681696
		-42	0.114946	-42	0.122993	-42	0.0831114	-42	0.00066676
		-41.8	0.117653	-41.8	0.124683	-41.8	0.0836581	-41.8	0.000649428
		-41.6	0.120397	-41.6	0.125897	-41.6	0.0845631	-41.6	0.000627328
		-41.4	0.123177	-41.4	0.127727	-41.4	0.0850924	-41.4	0.000602079
		-41.2	0.125993	-41.2	0.129082	-41.2	0.0857715	-41.2	0.000570583
		-41	0.128846	-41	0.130636	-41	0.0866233	-41	0.000535617
		-40.8	0.131736	-40.8	0.13257	-40.8	0.0870831	-40.8	0.000495407
		-40.6	0.134662	-40.6	0.133839	-40.6	0.0879262	-40.6	0.00045223
		-40.4	0.137625	-40.4	0.135764	-40.4	0.0885242	-40.4	0.000406351
		-40.2	0.140624	-40.2	0.137359	-40.2	0.0891615	-40.2	0.000359638
		-40	0.143661	-40	0.138997	-40	0.0901208	-40	0.000314132
		-39.8	0.146734	-39.8	0.141217	-39.8	0.0905581	-39.8	0.000271483
		-39.6	0.149844	-39.6	0.142559	-39.6	0.0914035	-39.6	0.000235018
		-39.4	0.152991	-39.4	0.144599	-39.4	0.0921412	-39.4	0.000206176
		-39.2	0.156175	-39.2	0.14647	-39.2	0.0927982	-39.2	0.000188884
		-39	0.159396	-39	0.148208	-39	0.0938816	-39	0.000184517
		-38.8	0.162654	-38.8	0.150683	-38.8	0.0944079	-38.8	0.000196555
		-38.6	0.165949	-38.6	0.152177	-38.6	0.0953134	-38.6	0.000226345
		-38.4	0.169281	-38.4	0.154345	-38.4	0.096256	-38.4	0.00027605
		-38.2	0.17265	-38.2	0.156527	-38.2	0.0969863	-38.2	0.000346649
		-38	0.176056	-38	0.158374	-38	0.0981692	-38	0.000438361
		-37.8	0.1795	-37.8	0.161005	-37.8	0.0989227	-37.8	0.000551719
		-37.6	0.182981	-37.6	0.162789	-37.6	0.0999381	-37.6	0.000684082
		-37.4	0.186498	-37.4	0.16509	-37.4	0.101145	-37.4	0.000835986
		-37.2	0.190053	-37.2	0.167612	-37.2	0.101992	-37.2	0.00100094
		-37	0.193645	-37	0.169566	-37	0.103321	-37	0.00117931
		-36.8	0.197274	-36.8	0.172357	-36.8	0.104353	-36.8	0.00136308
		-36.6	0.20094	-36.6	0.174453	-36.6	0.105517	-36.6	0.00154996
		-36.4	0.204643	-36.4	0.176885	-36.4	0.107041	-36.4	0.0017325
		-36.2	0.208383	-36.2	0.179772	-36.2	0.108036	-36.2	0.00190511
		-36	0.21216	-36	0.181824	-36	0.109542	-36	0.00206285
		-35.8	0.215974	-35.8	0.184768	-35.8	0.110894	-35.8	0.00219644
		-35.6	0.219824	-35.6	0.187194	-35.6	0.112228	-35.6	0.0023054
		-35.4	0.223711	-35.4	0.189744	-35.4	0.114097	-35.4	0.00237689
		-35.2	0.227635	-35.2	0.193016	-35.2	0.115257	-35.2	0.00241516
		-35	0.231595	-35	0.195147	-35	0.116947	-35	0.0024087
		-34.8	0.235591	-34.8	0.19823	-34.8	0.118639	-34.8	0.00236247
		-34.6	0.239624	-34.6	0.200998	-34.6	0.120134	-34.6	0.00227136
		-34.4	0.243693	-34.4	0.203646	-34.4	0.122195	-34.4	0.00213912
		-34.2	0.247797	-34.2	0.207297	-34.2	0.12366	-34.2	0.00196842
		-34	0.251937	-34	0.209502	-34	0.125507	-34	0.00176274
		-33.8	0.256113	-33.8	0.2127	-33.8	0.127524	-33.8	0.00153182
		-33.6	0.260325	-33.6	0.215821	-33.6	0.129132	-33.6	0.00128016
		-33.4	0.264572	-33.4	0.218537	-33.4	0.131331	-33.4	0.00102244
		-33.2	0.268854	-33.2	0.222322	-33.2	0.133062	-33.2	0.000765958
		-33	0.273171	-33	0.224826	-33	0.134993	-33	0.00052684
		-32.8	0.277522	-32.8	0.228109	-32.8	0.137285	-32.8	0.000316583
		-32.6	0.281908	-32.6	0.231588	-32.6	0.138915	-32.6	0.000149883
		-32.4	0.286329	-32.4	0.234337	-32.4	0.141159	-32.4	4.00664e-05
		-32.2	0.290783	-32.2	0.238226	-32.2	0.143081	-32.2	2.22285e-07
		-32	0.295271	-32	0.241029	-32	0.144988	-32	4.22847e-05
		-31.8	0.299792	-31.8	0.244361	-31.8	0.147473	-31.8	0.000176421
		-31.6	0.304347	-31.6	0.248205	-31.6	0.149007	-31.6	0.000411199
		-31.4	0.308934	-31.4	0.250949	-31.4	0.151178	-31.4	0.000750977
		-31.2	0.313554	-31.2	0.254903	-31.2	0.1532	-31.2	0.00120035
		-31	0.318206	-31	0.258008	-31	0.154963	-31	0.0017556
		-30.8	0.322891	-30.8	0.26135	-30.8	0.157386	-30.8	0.00241583
		-30.6	0.327607	-30.6	0.265562	-30.6	0.158873	-30.6	0.00317012
		-30.4	0.332355	-30.4	0.268258	-30.4	0.160856	-30.4	0.00400869
		-30.2	0.337134	-30.2	0.272239	-30.2	0.1629	-30.2	0.0049173
		-30	0.341943	-30	0.275648	-30	0.164418	-30	0.00587301
		-29.8	0.346783	-29.8	0.278958	-29.8	0.166622	-29.8	0.00686505
		-29.6	0.351653	-29.6	0.283543	-29.6	0.16807	-29.6	0.00785259
		-29.4	0.356553	-29.4	0.286148	-29.4	0.169791	-29.4	0.00883439
		-29.2	0.361482	-29.2	0.290115	-29.2	0.171821	-29.2	0.00975558
		-29	0.36644	-29	0.293831	-29	0.173044	-29	0.0106189
		-28.8	0.371426	-28.8	0.297068	-28.8	0.17499	-28.8	0.0113764
		-28.6	0.376441	-28.6	0.301735	-28.6	0.1764	-28.6	0.01202
		-28.4	0.381483	-28.4	0.304503	-28.4	0.177847	-28.4	0.0125222
		-28.2	0.386553	-28.2	0.308416	-28.2	0.179885	-28.2	0.0128625
		-28	0.39165	-28	0.312445	-28	0.180831	-28	0.0130416
		-27.8	0.396774	-27.8	0.315567	-27.8	0.182542	-27.8	0.0130267
		-27.6	0.401924	-27.6	0.320201	-27.6	0.183977	-27.6	0.0128503
		-27.4	0.4071	-27.4	0.323215	-27.4	0.1852	-27.4	0.0124705
		-27.2	0.412301	-27.2	0.327035	-27.2	0.187223	-27.2	0.0119416
		-27	0.417527	-27	0.331387	-27	0.188065	-27	0.0112449
		-26.8	0.422778	-26.8	0.334356	-26.8	0.189617	-26.8	0.0104256
		-26.6	0.428053	-26.6	0.338921	-26.6	0.19118	-26.6	0.00949741
		-26.4	0.433352	-26.4	0.342193	-26.4	0.192266	-26.4	0.00849705
		-26.2	0.438673	-26.2	0.345884	-26.2	0.1942	-26.2	0.00746319
		-26	0.444018	-26	0.350574	-26	0.195213	-26	0.00642791
		-25.8	0.449385	-25.8	0.353357	-25.8	0.196698	-25.8	0.00544351
		-25.6	0.454774	-25.6	0.35782	-25.6	0.198498	-25.6	0.00454103
		-25.4	0.460184	-25.4	0.361368	-25.4	0.199533	-25.4	0.00377345
		-25.2	0.465616	-25.2	0.364901	-25.2	0.201461	-25.2	0.00317455
		-25	0.471068	-25	0.369948	-25	0.202739	-25	0.00278667
		-24.8	0.47654	-24.8	0.372517	-24.8	0.204223	-24.8	0.00264211
		-24.6	0.482031	-24.6	0.376854	-24.6	0.206342	-24.6	0.0027703
		-24.4	0.487542	-24.4	0.380702	-24.4	0.207373	-24.4	0.00319397
		-24.2	0.493071	-24.2	0.384054	-24.2	0.209334	-24.2	0.00392862
		-24	0.498618	-24	0.38925	-24	0.210928	-24	0.00498432
		-23.8	0.504183	-23.8	0.391824	-23.8	0.212429	-23.8	0.00635686
		-23.6	0.509766	-23.6	0.396017	-23.6	0.214888	-23.6	0.0080486
		-23.4	0.515364	-23.4	0.400199	-23.4	0.215922	-23.4	0.0100257
		-23.2	0.520978	-23.2	0.403357	-23.2	0.217906	-23.2	0.0122874
		-23	0.526608	-23	0.40845	-23	0.219819	-23	0.01478
		-22.8	0.532252	-22.8	0.411308	-22.8	0.221308	-22.8	0.0174871
		-22.6	0.537911	-22.6	0.41535	-22.6	0.223786	-22.6	0.0203524
		-22.4	0.543584	-22.4	0.419911	-22.4	0.225096	-22.4	0.0233314
		-22.2	0.54927	-22.2	0.42287	-22.2	0.227061	-22.2	0.0263884
		-22	0.554968	-22	0.42786	-22	0.229276	-22	0.0294345
		-21.8	0.560678	-21.8	0.431053	-21.8	0.230709	-21.8	0.0324817
		-21.6	0.566399	-21.6	0.434947	-21.6	0.233166	-21.6	0.035378
		-21.4	0.57213	-21.4	0.439943	-21.4	0.234742	-21.4	0.0381898
		-21.2	0.577872	-21.2	0.442711	-21.2	0.236658	-21.2	0.04075
		-21	0.583623	-21	0.447609	-21	0.239182	-21	0.0431189
		-20.8	0.589382	-20.8	0.4512	-20.8	0.240546	-20.8	0.0451803
		-20.6	0.595148	-20.6	0.45496	-20.6	0.242983	-20.6	0.0469413
		-20.4	0.600922	-20.4	0.46046	-20.4	0.244865	-20.4	0.0483693
		-20.2	0.606701	-20.2	0.463054	-20.2	0.246758	-20.2	0.0494019
		-20	0.612486	-20	0.467881	-20	0.249663	-20	0.0501067
		-19.8	0.618276	-19.8	0.471944	-19.8	0.251015	-19.8	0.0503414
		-19.6	0.624069	-19.6	0.475594	-19.6	0.253506	-19.6	0.0502702
		-19.4	0.629865	-19.4	0.481566	-19.4	0.255815	-19.4	0.049701
		-19.2	0.635663	-19.2	0.484126	-19.2	0.257793	-19.2	0.0488249
		-19	0.641462	-19	0.488912	-19	0.26097	-19	0.0475197
		-18.8	0.647261	-18.8	0.493532	-18.8	0.26271	-18.8	0.0458933
		-18.6	0.653059	-18.6	0.497103	-18.6	0.26541	-18.6	0.0439272
		-18.4	0.658855	-18.4	0.503109	-18.4	0.268345	-18.4	0.0416492
		-18.2	0.664648	-18.2	0.506195	-18.2	0.27058	-18.2	0.0391348
		-18	0.670437	-18	0.510976	-18	0.274112	-18	0.0363433
		-17.8	0.67622	-17.8	0.516245	-17.8	0.276574	-17.8	0.0334273
		-17.6	0.681998	-17.6	0.51977	-17.6	0.27968	-17.6	0.0302957
		-17.4	0.687768	-17.4	0.525849	-17.4	0.283483	-17.4	0.0271335
		-17.2	0.693529	-17.2	0.529551	-17.2	0.286171	-17.2	0.0238886
		-17	0.699281	-17	0.534362	-17	0.290261	-17	0.0206921
		-16.8	0.705022	-16.8	0.540377	-16.8	0.293674	-16.8	0.01756
		-16.6	0.71075	-16.6	0.543887	-16.6	0.29737	-16.6	0.0145715
		-16.4	0.716466	-16.4	0.550075	-16.4	0.302272	-16.4	0.0117922
		-16.2	0.722166	-16.2	0.554482	-16.2	0.305564	-16.2	0.00926967
		-16	0.72785	-16	0.559352	-16	0.310366	-16	0.00709535
		-15.8	0.733516	-15.8	0.566209	-15.8	0.31491	-15.8	0.00529939
		-15.6	0.739163	-15.6	0.569721	-15.6	0.319303	-15.6	0.00397717
		-15.4	0.744791	-15.4	0.576043	-15.4	0.325299	-15.4	0.00315524
		-15.2	0.750396	-15.2	0.581239	-15.2	0.329417	-15.2	0.00291049
		-15	0.755978	-15	0.586182	-15	0.334984	-15	0.00327078
		-14.8	0.761535	-14.8	0.593968	-14.8	0.340752	-14.8	0.00428255
		-14.6	0.767066	-14.6	0.597483	-14.6	0.345838	-14.6	0.00596725
		-14.4	0.772568	-14.4	0.603946	-14.4	0.352639	-14.4	0.00833453
		-14.2	0.778042	-14.2	0.610003	-14.2	0.357889	-14.2	0.0113994
		-14	0.783485	-14	0.615009	-14	0.36416	-14	0.0151149
		-13.8	0.788895	-13.8	0.623085	-13.8	0.371163	-13.8	0.019506
		-13.6	0.794271	-13.6	0.627291	-13.6	0.376832	-13.6	0.0244368
		-13.4	0.799611	-13.4	0.633875	-13.4	0.384337	-13.4	0.0299448
		-13.2	0.804913	-13.2	0.640845	-13.2	0.390676	-13.2	0.0358534
		-13	0.810176	-13	0.645877	-13	0.397515	-13	0.0421477
		-12.8	0.815399	-12.8	0.654128	-12.8	0.405715	-12.8	0.0486621
		-12.6	0.820579	-12.6	0.659136	-12.6	0.411809	-12.6	0.0552937
		-12.4	0.825714	-12.4	0.66579	-12.4	0.419875	-12.4	0.0619405
		-12.2	0.830804	-12.2	0.6737	-12.2	0.427254	-12.2	0.0683748
		-12	0.835846	-12	0.678686	-12	0.434514	-12	0.0746187
		-11.8	0.840838	-11.8	0.687044	-11.8	0.443884	-11.8	0.0802855
		-11.6	0.84578	-11.6	0.692857	-11.6	0.450273	-11.6	0.0855377
		-11.4	0.850669	-11.4	0.699491	-11.4	0.458786	-11.4	0.0899393
		-11.2	0.855504	-11.2	0.708343	-11.2	0.467219	-11.2	0.0936603
		-11	0.860283	-11	0.713173	-11	0.474805	-11	0.0964022
		-10.8	0.865004	-10.8	0.721531	-10.8	0.484688	-10.8	0.0982164
		-10.6	0.869665	-10.6	0.728123	-10.6	0.492027	-10.6	0.0990273
		-10.4	0.874265	-10.4	0.734611	-10.4	0.500951	-10.4	0.0987542
		-10.2	0.878803	-10.2	0.744373	-10.2	0.510552	-10.2	0.0975751
		-10	0.883276	-10	0.748902	-10	0.518456	-10	0.0952781
		-9.8	0.887683	-9.8	0.757115	-9.8	0.528877	-9.8	0.0922893
		-9.6	0.892023	-9.6	0.76443	-9.6	0.537322	-9.6	0.0883135
		-9.4	0.896294	-9.4	0.770608	-9.4	0.546702	-9.4	0.0838941
		-9.2	0.900493	-9.2	0.780612	-9.2	0.557675	-9.2	0.0789197
		-9	0.904621	-9	0.785267	-9	0.565948	-9	0.0737932
		-8.8	0.908675	-8.8	0.793156	-8.8	0.576983	-8.8	0.0686459
		-8.6	0.912654	-8.6	0.80111	-8.6	0.586744	-8.6	0.0637485
		-8.4	0.916557	-8.4	0.806786	-8.4	0.596642	-8.4	0.0594317
[truncated: 1,942 more rows]

## Sheet: Figure 2b
Electron energy (eV)	I_IR = 0	Electron energy (eV)	40000000000	Electron energy (eV)	350000000000	Electron energy (eV)	500000000000	Electron energy (eV)	1000000000000	Electron energy (eV)	2000000000000
[truncated: 1,500 more rows]

[truncated: 9 more sheets: Figure 2c, Figure 2 insets, Figure 3a, Figure 3b, Figure 3c, Figure 3 insets, Figure 4a, Figure 4b, Figure 4c]
